# Supplementary material for: Crystal structures of (aceto­nitrile-κN)tris­(pyridine-4-thio­amide-κN)bis­(thio­cyanate-κN)cobalt(II) aceto­nitrile disolvate and tetra­kis­(pyridine-4-thio­amide-κN)bis­(thio­cyanate-κN)nickel(II) methanol penta­solvate
Source: Acta Crystallogr E Crystallogr Commun. 2018 Jun 12;74(Pt 7):964–9. doi: 10.1107/S2056989018007612 (PMC6038621; doi:10.1107/S2056989018007612)
Supplement: Supplementary file 1 [file e-74-00964-sup1.cif]

##############################################################################
#                                                                            #
# This CIF contains the data in a paper accepted for publication in          #
# Acta Crystallographica Section E. It conforms to the requirements of       #
# Notes for Authors for Acta Crystallographica Section E, and has been       #
# peer reviewed under the auspices of the IUCr Commission on Journals.       #
#                                                                            #
# Full details of the Crystallographic Information File format               #
# are given in the paper "The Crystallographic Information File (CIF):       #
# a New Standard Archive File for Crystallography" by S. R. Hall, F. H.      #
# Allen and I. D. Brown [Acta Cryst. (1991), A47, 655-685].                  #
#                                                                            #
# The current version of the core CIF dictionary is obtainable from          #
# ftp://ftp.iucr.org/pub/cif_core.dic.                                       #
#                                                                            #
# Software is freely available for graphical display of the structure(s)     #
# in this CIF. For information consult the CIF software page                 #
# http://www.iucr.org/resources/cif/software.                                #
#                                                                            #
# This file may be used for bona fide research purposes within the           #
# scientific community so long as proper attribution is given to the journal # 
# article from which it was obtained.                                        #
#                                                                            #
##############################################################################
data_Compound1
_audit_creation_method     SHELXL-2014
_journal_date_recd_electronic     2018-04-20
_journal_date_accepted     2018-05-22
_journal_name_full     'Acta Crystallographica, Section E'
_journal_year     2018
_journal_volume     74
_journal_issue      7
_journal_page_first     964
_journal_page_last     969
_journal_paper_category     GM
_journal_paper_doi     10.1107/S2056989018007612
_journal_coeditor_code     WM5443
_publ_contact_author_name     'Tristan Neumann'
_publ_contact_author_address
;
Institut f\"ur Anorganische Chemie
Christian-Albrechts-Universit\"at Kiel
Max-Eyth Str. 2
D-24118 Kiel
Germany
;
_publ_contact_author_email     't.neumann@ac.uni-kiel.de'
_publ_contact_author_fax       404318801520
_publ_contact_author_phone       494318802183
_publ_section_title
;\
Crystal structures of
(acetonitrile-\k<i>N</i>)tris(pyridine-4-thioamide-\k<i>N</i>)\
bis(thiocyanato-\k<i>N</i>)cobalt(II) acetonitrile disolvate and
tetrakis(pyridine-4-thioamide-\k<i>N</i>)bis(thiocyanato-\k<i>N</i>)nickel(II)
methanol pentasolvate
;
loop_
    _publ_author_name
    _publ_author_footnote
    _publ_author_address
    'Neumann, Tristan' .
;
Institut f\"ur Anorganische Chemie
Christian-Albrechts-Universit\"at Kiel
Max-Eyth Str. 2
D-24118 Kiel
Germany
;
    'Jess, Inke' .
;
Institut f\"ur Anorganische Chemie
Christian-Albrechts-Universit\"at Kiel
Max-Eyth Str. 2
D-24118 Kiel
Germany
;
    'N\"ather, Christian' .
;
Institut f\"ur Anorganische Chemie
Christian-Albrechts-Universit\"at Kiel
Max-Eyth Str. 2
D-24118 Kiel
Germany
;
_publ_section_synopsis
;
The crystal structures of the title compounds consist of discrete octahedral
complexes that are linked by intermolecular hydrogen bonding between the
complexes and additional solvate molecules into three-dimensional network
structures.
;
_database_code_depnum_ccdc_archive     'CCDC 1844698'
_chemical_name_systematic
;\
(Acetonitrile-\k<i>N</i>)tris(pyridine-4-thioamide-\k<i>N</i>)\
bis(thiocyanato-\k<i>N</i>)cobalt(II) acetonitrile disolvate
;
_chemical_name_common     ?
_chemical_formula_moiety     'C22 H21 Co N9 S5, 2C2 H3 N'
_chemical_formula_sum     'C26 H27 Co N11 S5'
_chemical_formula_iupac     '[Co (N C S)2 (C2 H3 N) (C6 H6 N2 S)3], 2C2 H3 N'
_chemical_formula_weight     712.81
_chemical_melting_point     ?
_shelx_space_group_comment
;
The symmetry employed for this shelxl refinement is uniquely defined
by the following loop, which should always be used as a source of
symmetry information in preference to the above space-group names.
They are only intended as comments.
;
_space_group_crystal_system     monoclinic
_space_group_name_H-M_alt     'P 21/c'
_space_group_name_Hall     '-P 2ybc'
loop_
    _space_group_symop_operation_xyz
    'x, y, z'
    '-x, y+1/2, -z+1/2'
    '-x, -y, -z'
    'x, -y-1/2, z-1/2'
_cell_length_a     11.3566(4)
_cell_length_b     12.3251(2)
_cell_length_c     23.7557(8)
_cell_angle_alpha     90
_cell_angle_beta     93.273(3)
_cell_angle_gamma     90
_cell_volume     3319.69(17)
_cell_formula_units_Z     4
_cell_measurement_reflns_used     25043
_cell_measurement_theta_min     1.717
_cell_measurement_theta_max     27.005
_cell_measurement_temperature     200(2)
_exptl_crystal_description     block
_exptl_crystal_colour     brown
_exptl_crystal_size_max     0.12
_exptl_crystal_size_mid     0.10
_exptl_crystal_size_min     0.08
_exptl_crystal_density_diffrn     1.426
_exptl_crystal_density_meas     ?
_exptl_crystal_density_method     ?
_exptl_crystal_F_000     1468
_exptl_absorpt_coefficient_mu     0.868
_exptl_absorpt_correction_type     none
_exptl_absorpt_process_details     ?
_shelx_estimated_absorpt_T_min     ?
_shelx_estimated_absorpt_T_max     ?
_exptl_absorpt_correction_T_min     ?
_exptl_absorpt_correction_T_max     ?
_exptl_special_details     ?
_diffrn_ambient_temperature     200(2)
_diffrn_radiation_type     MoK\a
_diffrn_radiation_wavelength     0.71073
_diffrn_measurement_device_type     'STOE IPDS-2'
_diffrn_measurement_method     'Omega scans'
_diffrn_detector_area_resol_mean     ?
_diffrn_reflns_number     25043
_diffrn_reflns_av_R_equivalents     0.0272
_diffrn_reflns_theta_min     1.717
_diffrn_reflns_theta_max     27.005
_diffrn_reflns_theta_full     25.242
_diffrn_measured_fraction_theta_max     0.994
_diffrn_measured_fraction_theta_full     0.993
_diffrn_reflns_limit_h_min     -14
_diffrn_reflns_limit_h_max     14
_diffrn_reflns_limit_k_min     -14
_diffrn_reflns_limit_k_max     15
_diffrn_reflns_limit_l_min     -30
_diffrn_reflns_limit_l_max     30
_refine_special_details     ?
_reflns_number_total     7218
_reflns_number_gt     6002
_reflns_threshold_expression     'I > 2\s(I)'
_refine_ls_structure_factor_coef     Fsqd
_refine_ls_matrix_type     full
_refine_ls_R_factor_all     0.0433
_refine_ls_R_factor_gt     0.0321
_refine_ls_wR_factor_gt     0.0757
_refine_ls_wR_factor_ref     0.0795
_refine_ls_goodness_of_fit_ref     1.037
_refine_ls_restrained_S_all     1.036
_refine_ls_number_reflns     7218
_refine_ls_number_parameters     419
_refine_ls_number_restraints     9
_refine_ls_hydrogen_treatment     constr
_refine_ls_weighting_scheme     calc
_refine_ls_weighting_details
              'w=1/[\s^2^(Fo^2^)+(0.0441P)^2^+0.5907P] where P=(Fo^2^+2Fc^2^)/3'
_atom_sites_solution_hydrogens     mixed
_atom_sites_solution_primary     ?
_atom_sites_solution_secondary     ?
_refine_ls_shift/su_max     0.002
_refine_ls_shift/su_mean     0.000
_refine_diff_density_max     0.340
_refine_diff_density_min     -0.327
_refine_ls_extinction_method     none
_refine_ls_extinction_coef     .
loop_
    _atom_type_symbol
    _atom_type_description
    _atom_type_scat_dispersion_real
    _atom_type_scat_dispersion_imag
    _atom_type_scat_source
    'C' 'C' 0.0033 0.0016
                         'International Tables Vol C Tables 4.2.6.8 and 6.1.1.4'
    'H' 'H' 0.0000 0.0000
                         'International Tables Vol C Tables 4.2.6.8 and 6.1.1.4'
    'N' 'N' 0.0061 0.0033
                         'International Tables Vol C Tables 4.2.6.8 and 6.1.1.4'
    'S' 'S' 0.1246 0.1234
                         'International Tables Vol C Tables 4.2.6.8 and 6.1.1.4'
    'Co' 'Co' 0.3494 0.9721
                         'International Tables Vol C Tables 4.2.6.8 and 6.1.1.4'
_computing_data_collection
;
X-Area (Stoe, 2008)
;
_computing_cell_refinement
;
X-Area (Stoe, 2008)
;
_computing_data_reduction
;
X-Area (Stoe, 2008)
;
_computing_structure_solution
;
SHELXS-97 (Sheldrick, 2008)
;
_computing_structure_refinement
;
SHELXL-2014 (Sheldrick, 2015)
;
_computing_molecular_graphics
;
Diamond (Brandenburg, 1990)
;
_computing_publication_material
;
Publcif (Westrip, 2010)
;
loop_
    _atom_site_type_symbol
    _atom_site_label
    _atom_site_fract_x
    _atom_site_fract_y
    _atom_site_fract_z
    _atom_site_U_iso_or_equiv
    _atom_site_adp_type
    _atom_site_calc_flag
    _atom_site_occupancy
    _atom_site_disorder_assembly
    _atom_site_disorder_group
    Co Co1 0.62828(2) 0.49502(2) 0.82672(2) 0.02661(7) Uani d 1 . .
    N N1 0.70292(15) 0.34698(13) 0.80907(7) 0.0359(3) Uani d 1 . .
    C C1 0.73383(16) 0.26112(15) 0.79702(7) 0.0307(4) Uani d 1 . .
    S S1 0.77894(5) 0.13954(4) 0.78062(2) 0.03821(11) Uani d 1 . .
    N N2 0.55051(14) 0.64072(13) 0.84732(6) 0.0343(3) Uani d 1 . .
    C C2 0.52817(15) 0.72538(15) 0.86457(7) 0.0295(4) Uani d 1 . .
    S S2 0.49682(5) 0.84533(4) 0.88860(2) 0.04202(12) Uani d 1 . .
    N N3 0.61781(15) 0.44151(14) 0.91443(6) 0.0387(4) Uani d 1 . .
    C C3 0.61548(19) 0.40477(17) 0.95811(8) 0.0409(4) Uani d 1 . .
    C C4 0.6128(3) 0.3573(2) 1.01395(10) 0.0704(8) Uani d 1 . .
    H H4A 0.6403 0.2820 1.0128 0.106 Uiso calc 1 . .
    H H4B 0.5319 0.3589 1.0263 0.106 Uiso calc 1 . .
    H H4C 0.6644 0.3989 1.0405 0.106 Uiso calc 1 . .
    N N4 0.3375(2) 0.6038(3) 0.56403(10) 0.0857(9) Uani d 1 . .
    C C5 0.2523(3) 0.5621(2) 0.57241(10) 0.0576(6) Uani d 1 . .
    C C6 0.1421(3) 0.5092(3) 0.58145(13) 0.0799(10) Uani d 1 . .
    H H6A 0.0807 0.5639 0.5858 0.120 Uiso calc 1 . .
    H H6B 0.1505 0.4647 0.6156 0.120 Uiso calc 1 . .
    H H6C 0.1200 0.4628 0.5490 0.120 Uiso calc 1 . .
    N N5 -0.1359(7) 0.5306(5) 1.0399(3) 0.087(3) Uani d 0.62 A 1
    C C7 -0.0520(6) 0.5785(5) 1.04825(19) 0.0699(16) Uani d 0.62 A 1
    C C8 0.0562(13) 0.6419(14) 1.0603(7) 0.082(4) Uani d 0.62 A 1
    H H8A 0.0494 0.6828 1.0954 0.123 Uiso calc 0.62 A 1
    H H8B 0.0672 0.6925 1.0292 0.123 Uiso calc 0.62 A 1
    H H8C 0.1239 0.5928 1.0643 0.123 Uiso calc 0.62 A 1
    N N5' -0.1549(9) 0.4866(8) 1.0254(4) 0.063(2) Uani d 0.38 B 2
    C C7' -0.1247(6) 0.4336(6) 0.9894(3) 0.0539(16) Uani d 0.38 B 2
    C C8' -0.0796(19) 0.3668(18) 0.9442(9) 0.061(4) Uani d 0.38 B 2
    H H8D -0.0008 0.3922 0.9356 0.091 Uiso calc 0.38 B 2
    H H8E -0.1328 0.3726 0.9104 0.091 Uiso calc 0.38 B 2
    H H8F -0.0749 0.2909 0.9564 0.091 Uiso calc 0.38 B 2
    N N11 0.80040(13) 0.56775(12) 0.85214(6) 0.0302(3) Uani d 1 . .
    C C11 0.89844(17) 0.54836(16) 0.82515(8) 0.0339(4) Uani d 1 . .
    H H11 0.8952 0.4946 0.7964 0.041 Uiso calc 1 . .
    C C12 1.00400(17) 0.60162(16) 0.83647(7) 0.0340(4) Uani d 1 . .
    H H12 1.0706 0.5846 0.8157 0.041 Uiso calc 1 . .
    C C13 1.01251(16) 0.68036(15) 0.87846(7) 0.0293(3) Uani d 1 . .
    C C14 0.91243(17) 0.69721(16) 0.90835(7) 0.0333(4) Uani d 1 . .
    H H14 0.9146 0.7476 0.9387 0.040 Uiso calc 1 . .
    C C15 0.80988(17) 0.64104(16) 0.89414(7) 0.0332(4) Uani d 1 . .
    H H15 0.7426 0.6548 0.9150 0.040 Uiso calc 1 . .
    C C16 1.12262(16) 0.74442(15) 0.89216(7) 0.0324(4) Uani d 1 . .
    N N12 1.21164(14) 0.72915(15) 0.85928(7) 0.0397(4) Uani d 1 . .
    H H1N 1.2027 0.6957 0.8266 0.060 Uiso d 1 . .
    H H2N 1.2754 0.7687 0.8661 0.060 Uiso d 1 . .
    S S11 1.13309(5) 0.83113(5) 0.94560(2) 0.04363(13) Uani d 1 . .
    N N21 0.45275(13) 0.43047(12) 0.80859(6) 0.0304(3) Uani d 1 . .
    C C21 0.37190(16) 0.43714(17) 0.84752(8) 0.0365(4) Uani d 1 . .
    H H21 0.3943 0.4691 0.8829 0.044 Uiso calc 1 . .
    C C22 0.25792(17) 0.39979(17) 0.83859(8) 0.0378(4) Uani d 1 . .
    H H22 0.2043 0.4034 0.8678 0.045 Uiso calc 1 . .
    C C23 0.22269(16) 0.35688(15) 0.78638(8) 0.0329(4) Uani d 1 . .
    C C24 0.30512(17) 0.35158(16) 0.74560(8) 0.0341(4) Uani d 1 . .
    H H24 0.2837 0.3240 0.7091 0.041 Uiso calc 1 . .
    C C25 0.41881(16) 0.38689(15) 0.75876(7) 0.0317(4) Uani d 1 . .
    H H25 0.4755 0.3799 0.7311 0.038 Uiso calc 1 . .
    C C26 0.09837(16) 0.32242(16) 0.77362(8) 0.0362(4) Uani d 1 . .
    N N22 0.05589(16) 0.25230(17) 0.80962(9) 0.0536(5) Uani d 1 . .
    H H3N -0.0138 0.2228 0.8021 0.080 Uiso d 1 . .
    H H4N 0.0964 0.2277 0.8396 0.080 Uiso d 1 . .
    S S21 0.02293(4) 0.37470(4) 0.71886(2) 0.03954(12) Uani d 1 . .
    N N31 0.63857(13) 0.54138(12) 0.73865(6) 0.0284(3) Uani d 1 . .
    C C31 0.56230(16) 0.61090(15) 0.71318(7) 0.0304(4) Uani d 1 . .
    H H31 0.5006 0.6392 0.7342 0.037 Uiso calc 1 . .
    C C32 0.56864(17) 0.64377(15) 0.65764(7) 0.0329(4) Uani d 1 . .
    H H32 0.5107 0.6910 0.6407 0.039 Uiso calc 1 . .
    C C33 0.66128(17) 0.60637(15) 0.62729(7) 0.0325(4) Uani d 1 . .
    C C34 0.73991(17) 0.53387(16) 0.65314(7) 0.0334(4) Uani d 1 . .
    H H34 0.8040 0.5065 0.6334 0.040 Uiso calc 1 . .
    C C35 0.72442(16) 0.50179(15) 0.70767(7) 0.0324(4) Uani d 1 . .
    H H35 0.7768 0.4492 0.7243 0.039 Uiso calc 1 . .
    C C36 0.67792(19) 0.64037(17) 0.56790(8) 0.0399(4) Uani d 1 . .
    N N32 0.58298(19) 0.63969(19) 0.53393(7) 0.0565(5) Uani d 1 . .
    H H5N 0.5843 0.6602 0.4985 0.085 Uiso d 1 . .
    H H6N 0.5141 0.6151 0.5435 0.085 Uiso d 1 . .
    S S31 0.81118(6) 0.67528(6) 0.54887(2) 0.05599(16) Uani d 1 . .
loop_
    _atom_site_aniso_label
    _atom_site_aniso_U_11
    _atom_site_aniso_U_22
    _atom_site_aniso_U_33
    _atom_site_aniso_U_12
    _atom_site_aniso_U_13
    _atom_site_aniso_U_23
    Co1 0.02609(12) 0.02759(12) 0.02615(11) -0.00033(9) 0.00155(8) -0.00024(9)
    N1 0.0378(9) 0.0323(8) 0.0376(8) 0.0035(7) 0.0024(6) 0.0008(6)
    C1 0.0272(8) 0.0343(10) 0.0306(8) -0.0027(7) 0.0019(6) 0.0036(7)
    S1 0.0420(3) 0.0280(2) 0.0453(2) 0.0007(2) 0.0089(2) -0.00051(19)
    N2 0.0336(8) 0.0337(8) 0.0356(7) 0.0017(7) 0.0027(6) -0.0023(6)
    C2 0.0281(9) 0.0343(10) 0.0260(7) -0.0013(7) 0.0008(6) 0.0017(7)
    S2 0.0581(3) 0.0324(2) 0.0357(2) 0.0065(2) 0.0041(2) -0.00340(19)
    N3 0.0387(9) 0.0450(10) 0.0323(8) -0.0007(8) 0.0018(6) 0.0051(7)
    C3 0.0459(11) 0.0408(11) 0.0365(10) 0.0055(9) 0.0063(8) 0.0020(8)
    C4 0.106(2) 0.0678(17) 0.0391(11) 0.0193(16) 0.0174(13) 0.0178(12)
    N4 0.0587(15) 0.141(3) 0.0563(13) -0.0153(16) -0.0072(11) 0.0269(15)
    C5 0.0606(16) 0.0687(17) 0.0430(12) -0.0035(13) -0.0019(11) 0.0062(11)
    C6 0.099(2) 0.081(2) 0.0614(16) -0.0387(19) 0.0166(16) -0.0124(14)
    N5 0.129(7) 0.067(4) 0.072(4) 0.025(4) 0.055(4) 0.004(3)
    C7 0.101(4) 0.062(3) 0.051(2) 0.038(3) 0.041(3) 0.021(2)
    C8 0.103(9) 0.084(6) 0.061(4) 0.041(6) 0.026(5) 0.020(4)
    N5' 0.061(4) 0.070(7) 0.059(5) 0.013(4) 0.006(4) 0.004(4)
    C7' 0.044(3) 0.061(4) 0.054(4) -0.002(3) -0.010(3) 0.026(3)
    C8' 0.061(7) 0.064(8) 0.057(9) 0.006(7) -0.003(6) 0.016(5)
    N11 0.0289(7) 0.0315(8) 0.0300(7) -0.0015(6) 0.0009(6) -0.0007(6)
    C11 0.0320(9) 0.0357(10) 0.0342(9) -0.0019(8) 0.0031(7) -0.0070(7)
    C12 0.0300(9) 0.0388(10) 0.0335(9) -0.0020(8) 0.0047(7) -0.0044(7)
    C13 0.0301(9) 0.0312(9) 0.0264(8) -0.0012(7) -0.0012(6) 0.0033(6)
    C14 0.0342(9) 0.0360(10) 0.0296(8) -0.0003(8) 0.0004(7) -0.0056(7)
    C15 0.0302(9) 0.0392(10) 0.0304(8) -0.0014(8) 0.0035(7) -0.0039(7)
    C16 0.0333(9) 0.0330(9) 0.0304(8) -0.0019(8) -0.0027(7) 0.0054(7)
    N12 0.0305(8) 0.0489(10) 0.0397(8) -0.0079(7) 0.0009(6) -0.0052(7)
    S11 0.0460(3) 0.0464(3) 0.0382(2) -0.0120(2) 0.0000(2) -0.0079(2)
    N21 0.0278(7) 0.0309(8) 0.0325(7) -0.0026(6) 0.0015(6) -0.0017(6)
    C21 0.0308(9) 0.0469(11) 0.0319(9) -0.0028(8) 0.0026(7) -0.0053(8)
    C22 0.0297(9) 0.0481(11) 0.0359(9) -0.0017(8) 0.0046(7) -0.0020(8)
    C23 0.0292(9) 0.0297(9) 0.0395(9) -0.0006(7) -0.0004(7) 0.0018(7)
    C24 0.0325(9) 0.0348(10) 0.0349(9) -0.0010(8) 0.0008(7) -0.0032(7)
    C25 0.0307(9) 0.0331(9) 0.0315(8) -0.0023(7) 0.0029(7) -0.0026(7)
    C26 0.0289(9) 0.0351(10) 0.0446(10) 0.0002(8) 0.0019(7) -0.0040(8)
    N22 0.0319(9) 0.0620(13) 0.0661(12) -0.0109(9) -0.0058(8) 0.0201(10)
    S21 0.0325(2) 0.0461(3) 0.0393(2) 0.0015(2) -0.00403(18) -0.0051(2)
    N31 0.0294(7) 0.0308(7) 0.0253(6) -0.0011(6) 0.0026(5) 0.0001(5)
    C31 0.0299(9) 0.0317(9) 0.0298(8) 0.0007(7) 0.0027(7) 0.0004(7)
    C32 0.0344(9) 0.0327(9) 0.0313(8) 0.0004(8) -0.0005(7) 0.0017(7)
    C33 0.0373(10) 0.0324(9) 0.0279(8) -0.0075(8) 0.0011(7) -0.0014(7)
    C34 0.0327(9) 0.0382(10) 0.0299(8) -0.0014(8) 0.0051(7) -0.0032(7)
    C35 0.0305(9) 0.0363(10) 0.0304(8) 0.0017(8) 0.0024(7) -0.0001(7)
    C36 0.0496(12) 0.0416(11) 0.0288(8) -0.0045(9) 0.0054(8) 0.0012(8)
    N32 0.0536(12) 0.0857(15) 0.0298(8) -0.0040(11) -0.0003(8) 0.0136(9)
    S31 0.0562(3) 0.0740(4) 0.0391(3) -0.0196(3) 0.0143(2) 0.0030(3)
_geom_special_details
;
 All esds (except the esd in the dihedral angle between two l.s. planes)
 are estimated using the full covariance matrix.  The cell esds are taken
 into account individually in the estimation of esds in distances, angles
 and torsion angles; correlations between esds in cell parameters are only
 used when they are defined by crystal symmetry.  An approximate (isotropic)
 treatment of cell esds is used for estimating esds involving l.s. planes.
;
loop_
    _geom_bond_atom_site_label_1
    _geom_bond_atom_site_label_2
    _geom_bond_site_symmetry_2
    _geom_bond_distance
    _geom_bond_publ_flag
    Co1 N1 . 2.0650(16) y
    Co1 N2 . 2.0720(16) y
    Co1 N21 . 2.1666(15) y
    Co1 N31 . 2.1785(14) y
    Co1 N3 . 2.1950(15) y
    Co1 N11 . 2.2032(15) y
    N1 C1 . 1.156(2) ?
    C1 S1 . 1.6378(19) ?
    N2 C2 . 1.155(2) ?
    C2 S2 . 1.6314(19) ?
    N3 C3 . 1.134(2) ?
    C3 C4 . 1.451(3) ?
    C4 H4A . 0.9800 ?
    C4 H4B . 0.9800 ?
    C4 H4C . 0.9800 ?
    N4 C5 . 1.123(4) ?
    C5 C6 . 1.439(4) ?
    C6 H6A . 0.9800 ?
    C6 H6B . 0.9800 ?
    C6 H6C . 0.9800 ?
    N5 C7 . 1.129(8) ?
    C7 C8 . 1.470(14) ?
    C8 H8A . 0.9800 ?
    C8 H8B . 0.9800 ?
    C8 H8C . 0.9800 ?
    N5' C7' . 1.144(9) ?
    C7' C8' . 1.469(15) ?
    C8' H8D . 0.9800 ?
    C8' H8E . 0.9800 ?
    C8' H8F . 0.9800 ?
    N11 C11 . 1.338(2) ?
    N11 C15 . 1.346(2) ?
    C11 C12 . 1.380(3) ?
    C11 H11 . 0.9500 ?
    C12 C13 . 1.391(3) ?
    C12 H12 . 0.9500 ?
    C13 C14 . 1.390(2) ?
    C13 C16 . 1.499(3) ?
    C14 C15 . 1.380(3) ?
    C14 H14 . 0.9500 ?
    C15 H15 . 0.9500 ?
    C16 N12 . 1.326(2) ?
    C16 S11 . 1.6583(19) ?
    N12 H1N . 0.8799 ?
    N12 H2N . 0.8800 ?
    N21 C25 . 1.336(2) ?
    N21 C21 . 1.342(2) ?
    C21 C22 . 1.379(3) ?
    C21 H21 . 0.9500 ?
    C22 C23 . 1.386(3) ?
    C22 H22 . 0.9500 ?
    C23 C24 . 1.387(3) ?
    C23 C26 . 1.489(3) ?
    C24 C25 . 1.381(3) ?
    C24 H24 . 0.9500 ?
    C25 H25 . 0.9500 ?
    C26 N22 . 1.326(3) ?
    C26 S21 . 1.647(2) ?
    N22 H3N . 0.8799 ?
    N22 H4N . 0.8800 ?
    N31 C31 . 1.338(2) ?
    N31 C35 . 1.346(2) ?
    C31 C32 . 1.386(2) ?
    C31 H31 . 0.9500 ?
    C32 C33 . 1.388(3) ?
    C32 H32 . 0.9500 ?
    C33 C34 . 1.382(3) ?
    C33 C36 . 1.494(2) ?
    C34 C35 . 1.375(2) ?
    C34 H34 . 0.9500 ?
    C35 H35 . 0.9500 ?
    C36 N32 . 1.309(3) ?
    C36 S31 . 1.661(2) ?
    N32 H5N . 0.8800 ?
    N32 H6N . 0.8799 ?
loop_
    _geom_angle_atom_site_label_1
    _geom_angle_atom_site_label_2
    _geom_angle_atom_site_label_3
    _geom_angle_site_symmetry_1
    _geom_angle_site_symmetry_3
    _geom_angle
    _geom_angle_publ_flag
    N1 Co1 N2 . . 177.65(6) y
    N1 Co1 N21 . . 91.08(6) y
    N2 Co1 N21 . . 88.02(6) y
    N1 Co1 N31 . . 89.52(6) y
    N2 Co1 N31 . . 92.66(6) y
    N21 Co1 N31 . . 90.26(6) y
    N1 Co1 N3 . . 88.41(6) y
    N2 Co1 N3 . . 89.39(6) y
    N21 Co1 N3 . . 88.82(6) y
    N31 Co1 N3 . . 177.72(6) y
    N1 Co1 N11 . . 92.70(6) y
    N2 Co1 N11 . . 88.06(6) y
    N21 Co1 N11 . . 174.69(5) y
    N31 Co1 N11 . . 93.50(5) y
    N3 Co1 N11 . . 87.56(6) y
    C1 N1 Co1 . . 173.25(16) ?
    N1 C1 S1 . . 179.26(19) ?
    C2 N2 Co1 . . 166.49(16) ?
    N2 C2 S2 . . 179.66(17) ?
    C3 N3 Co1 . . 173.73(17) ?
    N3 C3 C4 . . 179.7(3) ?
    C3 C4 H4A . . 109.5 ?
    C3 C4 H4B . . 109.5 ?
    H4A C4 H4B . . 109.5 ?
    C3 C4 H4C . . 109.5 ?
    H4A C4 H4C . . 109.5 ?
    H4B C4 H4C . . 109.5 ?
    N4 C5 C6 . . 178.3(3) ?
    C5 C6 H6A . . 109.5 ?
    C5 C6 H6B . . 109.5 ?
    H6A C6 H6B . . 109.5 ?
    C5 C6 H6C . . 109.5 ?
    H6A C6 H6C . . 109.5 ?
    H6B C6 H6C . . 109.5 ?
    N5 C7 C8 . . 178.7(8) ?
    C7 C8 H8A . . 109.5 ?
    C7 C8 H8B . . 109.5 ?
    H8A C8 H8B . . 109.5 ?
    C7 C8 H8C . . 109.5 ?
    H8A C8 H8C . . 109.5 ?
    H8B C8 H8C . . 109.5 ?
    N5' C7' C8' . . 177.0(11) ?
    C7' C8' H8D . . 109.5 ?
    C7' C8' H8E . . 109.5 ?
    H8D C8' H8E . . 109.5 ?
    C7' C8' H8F . . 109.5 ?
    H8D C8' H8F . . 109.5 ?
    H8E C8' H8F . . 109.5 ?
    C11 N11 C15 . . 116.21(16) ?
    C11 N11 Co1 . . 123.08(12) ?
    C15 N11 Co1 . . 120.56(12) ?
    N11 C11 C12 . . 124.01(17) ?
    N11 C11 H11 . . 118.0 ?
    C12 C11 H11 . . 118.0 ?
    C11 C12 C13 . . 119.72(17) ?
    C11 C12 H12 . . 120.1 ?
    C13 C12 H12 . . 120.1 ?
    C14 C13 C12 . . 116.44(17) ?
    C14 C13 C16 . . 120.45(16) ?
    C12 C13 C16 . . 123.11(16) ?
    C15 C14 C13 . . 120.22(16) ?
    C15 C14 H14 . . 119.9 ?
    C13 C14 H14 . . 119.9 ?
    N11 C15 C14 . . 123.29(16) ?
    N11 C15 H15 . . 118.4 ?
    C14 C15 H15 . . 118.4 ?
    N12 C16 C13 . . 116.87(16) ?
    N12 C16 S11 . . 121.24(15) ?
    C13 C16 S11 . . 121.88(13) ?
    C16 N12 H1N . . 122.2 ?
    C16 N12 H2N . . 117.4 ?
    H1N N12 H2N . . 118.3 ?
    C25 N21 C21 . . 117.44(16) ?
    C25 N21 Co1 . . 122.63(12) ?
    C21 N21 Co1 . . 119.88(12) ?
    N21 C21 C22 . . 123.13(17) ?
    N21 C21 H21 . . 118.4 ?
    C22 C21 H21 . . 118.4 ?
    C21 C22 C23 . . 119.05(17) ?
    C21 C22 H22 . . 120.5 ?
    C23 C22 H22 . . 120.5 ?
    C22 C23 C24 . . 118.11(17) ?
    C22 C23 C26 . . 120.86(16) ?
    C24 C23 C26 . . 120.96(16) ?
    C25 C24 C23 . . 119.13(17) ?
    C25 C24 H24 . . 120.4 ?
    C23 C24 H24 . . 120.4 ?
    N21 C25 C24 . . 123.06(16) ?
    N21 C25 H25 . . 118.5 ?
    C24 C25 H25 . . 118.5 ?
    N22 C26 C23 . . 115.48(17) ?
    N22 C26 S21 . . 124.91(16) ?
    C23 C26 S21 . . 119.58(14) ?
    C26 N22 H3N . . 119.6 ?
    C26 N22 H4N . . 123.7 ?
    H3N N22 H4N . . 116.4 ?
    C31 N31 C35 . . 117.08(14) ?
    C31 N31 Co1 . . 122.23(11) ?
    C35 N31 Co1 . . 120.68(12) ?
    N31 C31 C32 . . 123.38(16) ?
    N31 C31 H31 . . 118.3 ?
    C32 C31 H31 . . 118.3 ?
    C31 C32 C33 . . 118.66(17) ?
    C31 C32 H32 . . 120.7 ?
    C33 C32 H32 . . 120.7 ?
    C34 C33 C32 . . 118.28(16) ?
    C34 C33 C36 . . 119.17(17) ?
    C32 C33 C36 . . 122.54(18) ?
    C35 C34 C33 . . 119.35(17) ?
    C35 C34 H34 . . 120.3 ?
    C33 C34 H34 . . 120.3 ?
    N31 C35 C34 . . 123.11(17) ?
    N31 C35 H35 . . 118.4 ?
    C34 C35 H35 . . 118.4 ?
    N32 C36 C33 . . 115.85(18) ?
    N32 C36 S31 . . 124.40(15) ?
    C33 C36 S31 . . 119.75(15) ?
    C36 N32 H5N . . 121.9 ?
    C36 N32 H6N . . 123.8 ?
    H5N N32 H6N . . 114.2 ?
loop_
    _geom_hbond_atom_site_label_D
    _geom_hbond_atom_site_label_H
    _geom_hbond_atom_site_label_A
    _geom_hbond_site_symmetry_A
    _geom_hbond_distance_DH
    _geom_hbond_distance_HA
    _geom_hbond_distance_DA
    _geom_hbond_angle_DHA
    C4 H4C N5' 1_655 0.98 2.37 3.081(12) 129.3
    C6 H6C S31 3_666 0.98 3.02 3.901(3) 150.2
    C11 H11 S21 1_655 0.95 2.83 3.6556(18) 146.3
    C12 H12 S1 2_756 0.95 3.01 3.8491(18) 148.1
    N12 H1N S1 2_756 0.88 2.66 3.5097(17) 162.9
    N12 H2N S2 1_655 0.88 2.71 3.5731(17) 166.8
    C21 H21 N3 . 0.95 2.63 3.134(3) 113.8
    C22 H22 N5 3_567 0.95 2.50 3.384(7) 154.0
    C25 H25 S2 2_646 0.95 2.91 3.7172(18) 143.6
    N22 H3N S1 1_455 0.88 2.59 3.4715(19) 178.9
    N22 H4N S31 2_646 0.88 2.87 3.729(2) 166.7
    C34 H34 S11 2_746 0.95 2.98 3.7698(19) 141.9
    C35 H35 N1 . 0.95 2.56 3.094(2) 115.9
    C35 H35 S21 1_655 0.95 2.95 3.7301(19) 140.0
    N32 H5N S2 4_575 0.88 2.74 3.5390(18) 151.5
    N32 H6N N4 . 0.88 2.10 2.951(3) 163.5
    C8 H8B S11 1_455 0.98 2.76 3.728(19) 171.6
    C8' H8D N5' 3_567 0.98 2.46 3.26(2) 139.7
    C8' H8F S11 3_667 0.98 2.88 3.65(3) 136.6
_shelx_hkl_file
;
   1   0   0  831.00   24.44   0
  -1   0   0  876.43   26.33   0
   2   0   0  111.04   16.47   0
  -2   0   0  109.30   13.57   0
  -3   0   0    3.33   10.53   0
   3   0   0    3.05   10.71   0
   4   0   0  297.36    9.98   0
  -4   0   0  278.73    9.96   0
  -5   0   0 1729.06   14.98   0
   5   0   0 1768.67   13.94   0
   6   0   0   44.12    7.49   0
   7   0   0  724.12    9.19   0
   8   0   0 1412.29   10.97   0
   9   0   0   32.45    6.33   0
  10   0   0   77.08    6.05   0
  11   0   0  192.62    7.76   0
  12   0   0  404.12    7.65   0
  13   0   0    3.96    7.13   0
  14   0   0   47.04    6.35   0
   0  -1   0    3.08   14.62   0
   0   1   0    0.96   15.33   0
   1   1   0  107.97   16.88   0
   2   1   0  402.71   14.58   0
   2  -1   0  376.95   18.00   0
  -2  -1   0  398.92   14.38   0
  -2   1   0  379.49   17.81   0
   3   1   0 1961.31   17.71   0
   3  -1   0 1887.06   21.61   0
  -3  -1   0 1979.95   17.71   0
  -3   1   0 1939.31   21.67   0
  -4  -1   0  264.64    9.41   0
   4   1   0  263.91    9.60   0
   4  -1   0  266.55    9.84   0
  -4   1   0  267.60    9.82   0
   5  -1   0 1184.35   13.04   0
  -5   1   0 1219.72   13.21   0
   5   1   0 1187.42   12.05   0
   6  -1   0   39.41    6.72   0
   6   1   0   44.36    6.39   0
  -6   1   0   45.46    6.86   0
   7   1   0 1220.77   10.46   0
   7  -1   0 1231.38   11.22   0
   8  -1   0    7.19    5.91   0
   8   1   0   10.39    5.80   0
   9   1   0  309.99    7.27   0
   9  -1   0  276.88    7.19   0
  10   1   0   54.35    6.10   0
  10  -1   0   55.26    6.33   0
  11   1   0   23.34    5.94   0
  11  -1   0   27.32    6.01   0
  12   1   0  256.93    6.97   0
  12  -1   0  246.14    8.21   0
  13   1   0   99.21    6.54   0
  13  -1   0  111.63    6.70   0
  14   1   0    8.13    6.13   0
  14  -1   0   14.94    6.35   0
   0   2   0  580.97   20.83   0
   0  -2   0  583.67   20.65   0
   1   2   0 4101.68   28.93   0
  -2   2   0  673.92   22.35   0
   2   2   0  677.29   11.79   0
   2  -2   0  624.56   22.27   0
   3   2   0 4061.39   20.84   0
  -4   2   0 4127.91   26.92   0
   4   2   0 4114.95   19.96   0
  -5   2   0 1071.33   14.18   0
   5  -2   0 1058.55   14.27   0
   5   2   0 1033.55   10.55   0
  -6   2   0    9.49    6.58   0
   6  -2   0   10.71    6.80   0
   6   2   0   15.55    6.22   0
   7   2   0  201.81    6.82   0
   7  -2   0  201.27    8.85   0
   8  -2   0 1058.86   10.85   0
   8   2   0 1113.72    9.67   0
   9   2   0  226.81    6.50   0
   9  -2   0  225.10    7.38   0
  10   2   0  184.53    6.63   0
  10  -2   0  187.99    6.93   0
  11  -2   0  512.70    8.24   0
  11   2   0  515.35    7.52   0
  12   2   0  116.78    6.28   0
  12  -2   0  110.98    6.49   0
  13   2   0   26.48    5.96   0
  13  -2   0   34.69    7.43   0
  14  -2   0    8.96    6.24   0
  14   2   0   -0.27    5.89   0
   0   3   0    3.57   10.28   0
  -1   3   0 1706.88   25.45   0
   1   3   0 1592.66   17.85   0
  -2   3   0   60.12   15.22   0
   2  -3   0   59.69   15.40   0
   2   3   0   60.82    9.77   0
   3   3   0    6.68    8.02   0
  -3   3   0   -0.73   11.29   0
   3  -3   0    4.39   11.83   0
   4   3   0  519.57    9.29   0
   4  -3   0  527.74   13.49   0
  -4   3   0  534.77   14.61   0
   5  -3   0  233.47    9.96   0
  -5   3   0  247.83   10.24   0
   5   3   0  231.24    7.55   0
  -6   3   0  153.41    9.03   0
   6   3   0  150.60    6.87   0
   6  -3   0  145.34    8.73   0
   7  -3   0  157.24    8.13   0
   7   3   0  156.32    6.56   0
   8  -3   0   77.31    7.66   0
   8   3   0   69.96    4.35   0
   9  -3   0   10.66    7.56   0
   9   3   0   22.35    5.75   0
  10  -3   0  150.24    7.73   0
  10   3   0  149.31    6.10   0
  11  -3   0    3.43    5.83   0
  11   3   0    7.96    5.63   0
  12   3   0  284.56    6.81   0
  12  -3   0  275.90    7.36   0
  13  -3   0    1.07    6.01   0
  13   3   0    6.14    5.86   0
  14   3   0   -3.27    6.35   0
  14  -3   0    2.25    6.38   0
  -1   4   0  180.84   12.14   0
   1  -4   0  166.92   11.52   0
   1   4   0  171.60    9.20   0
  -2   4   0  921.31   19.82   0
   2   4   0  924.48   12.27   0
  -3   4   0  201.23   15.48   0
   3  -4   0  198.75   15.56   0
   3   4   0  193.44    6.30   0
   4   4   0 3701.81   16.12   0
   5   4   0  162.92    7.17   0
   5  -4   0  168.03   10.38   0
  -5   4   0  169.57   10.52   0
   6  -4   0  178.93    9.71   0
   6   4   0  184.82    7.08   0
  -6   4   0  182.89    9.66   0
   7  -4   0  421.16   10.19   0
   7   4   0  426.41    7.22   0
   8  -4   0  675.69   11.19   0
   8   4   0  713.59    8.13   0
   9   4   0  832.18    8.29   0
   9  -4   0  793.06   11.38   0
  10  -4   0  194.71    8.20   0
  10   4   0  200.29    6.23   0
  11  -4   0  476.51    9.83   0
  11   4   0  508.25    7.44   0
  12  -4   0  217.03    8.40   0
  12   4   0  195.52    6.61   0
  13  -4   0   13.43    7.44   0
  13   4   0   25.88    5.90   0
  14   4   0    5.12    6.05   0
  14  -4   0   -5.91    7.63   0
   0   5   0    0.54    8.89   0
   1   5   0   33.32    7.19   0
  -1   5   0   33.70    9.43   0
   1   5   0   34.42    7.03   0
   1  -5   0   34.19    7.82   0
   2   5   0  497.36    9.40   0
  -2   5   0  499.00   14.23   0
  -3   5   0    2.51   11.96   0
   3   5   0    0.25    6.49   0
   4   5   0  213.16    7.15   0
   4  -5   0  213.66   15.26   0
  -4   5   0  205.44   14.52   0
   5   5   0   10.21    6.25   0
  -5   5   0    2.99    9.00   0
   5  -5   0    0.53    8.90   0
   6   5   0   15.09    4.40   0
   6  -5   0   18.04    8.70   0
   7  -5   0   70.46    9.19   0
   7   5   0   77.89    6.09   0
   8  -5   0  226.74    9.00   0
   8   5   0  238.36    5.43   0
   9   5   0   75.38    5.99   0
   9  -5   0   76.23    7.87   0
  10   5   0   13.52    4.26   0
  10  -5   0    5.69    7.06   0
  11   5   0    8.94    5.66   0
  11  -5   0    2.11    7.24   0
  12   5   0  159.12    6.34   0
  12  -5   0  144.10    8.07   0
  13   5   0   45.83    5.98   0
  13  -5   0   49.52    8.93   0
   0   6   0 4513.75   23.32   0
   0   6   0 4631.15   22.77   0
   1   6   0  221.74    8.27   0
   1   6   0  231.69    7.48   0
  -1   6   0  234.11    9.98   0
   1  -6   0  223.54    8.53   0
   2  -6   0  145.99    7.70   0
   2   6   0  139.42    6.55   0
  -2   6   0  143.55    9.39   0
   3   6   0  263.80    7.37   0
  -3   6   0  255.88   12.44   0
   4   6   0  474.51    7.97   0
  -4   6   0  464.70   20.17   0
   5   6   0    7.61    5.74   0
   6   6   0  383.41    5.87   0
   6  -6   0  429.99   18.22   0
   7   6   0  111.92    6.47   0
   7  -6   0  112.94   11.16   0
   8   6   0  345.47    6.97   0
   8  -6   0  314.67   12.01   0
   9   6   0  100.19    6.15   0
   9  -6   0   95.34    9.96   0
  10  -6   0   98.00    8.90   0
  10   6   0  111.35    5.98   0
  11  -6   0    7.39    8.15   0
  11   6   0    3.04    3.94   0
  12   6   0   58.05    6.10   0
  12  -6   0   55.31    9.07   0
  13   6   0    5.09    6.14   0
  13  -6   0   14.49    8.92   0
   0   7   0   -0.33    7.83   0
  -1   7   0   86.17    8.50   0
   1   7   0   90.09    6.46   0
  -1   7   0   87.71    7.24   0
   1  -7   0   83.82    7.32   0
   1   7   0   86.66    6.87   0
  -2   7   0  129.67    9.63   0
  -2   7   0  130.49    9.60   0
   2  -7   0  122.49    7.37   0
   2   7   0  138.84    6.62   0
   3   7   0  401.77    7.56   0
  -3   7   0  417.90   12.57   0
  -3   7   0  411.84   13.23   0
  -4   7   0   16.55   13.83   0
  -4   7   0   15.61   13.30   0
   4   7   0   13.50    5.96   0
   5   7   0   53.58    5.97   0
   6   7   0   14.65    6.04   0
   7   7   0   80.64    5.97   0
   8   7   0  220.11    6.31   0
   9  -7   0  277.55   17.66   0
   9   7   0  275.82    5.27   0
  10  -7   0  106.36   12.85   0
  10   7   0  105.63    6.22   0
  11  -7   0    0.58   10.64   0
  11  -7   0   -0.88    9.86   0
  11   7   0    4.86    5.89   0
  12  -7   0   31.00   10.83   0
  12  -7   0   34.71   10.96   0
  12   7   0   20.14    5.94   0
   0   8   0 2399.59   15.35   0
   0   8   0 2258.33   14.91   0
  -1   8   0  459.67    9.99   0
   1   8   0  437.54    9.11   0
  -1   8   0  426.74    9.97   0
   1   8   0  436.36    9.44   0
  -2   8   0    6.11    7.25   0
   2  -8   0   11.31    5.92   0
   2   8   0    5.76    5.69   0
   2   8   0    2.91    5.78   0
  -2   8   0    5.07    7.44   0
   3   8   0  846.99    9.39   0
  -3   8   0  884.94   15.88   0
  -3   8   0  879.95   15.24   0
   3  -8   0  825.31   10.76   0
   4   8   0   22.64    3.92   0
  -4   8   0   29.99   12.66   0
  -4   8   0   31.08   13.05   0
   5   8   0  387.21    6.94   0
   6   8   0   -4.07    5.69   0
   7   8   0   28.68    4.15   0
   8   8   0  108.83    6.01   0
   9   8   0    8.70    5.66   0
  10   8   0   21.64    5.81   0
  11   8   0    1.97    5.72   0
  12   8   0   45.09    4.63   0
   0   9   0   10.68    7.24   0
   0   9   0    3.53    5.70   0
   1   9   0  123.96    6.12   0
  -1   9   0  130.31    8.26   0
  -1   9   0  116.35    6.80   0
   1   9   0  114.93    7.59   0
  -2   9   0   87.45    8.14   0
   2  -9   0   83.82    7.68   0
  -2   9   0   82.67    8.17   0
   2   9   0   84.17    5.94   0
   2   9   0   77.73    6.11   0
   3  -9   0  134.68    8.23   0
  -3   9   0  136.71    9.59   0
   3   9   0  128.24    6.10   0
   3   9   0  127.05    6.50   0
  -3   9   0  133.49    9.35   0
   4   9   0   37.97    5.47   0
  -4   9   0   35.43   12.53   0
  -4   9   0   32.95   12.33   0
   4  -9   0   34.85    7.21   0
   5   9   0   11.92    4.09   0
   6   9   0   45.94    5.55   0
   7   9   0  168.41    6.00   0
   8   9   0  212.42    6.44   0
   9   9   0   19.97    5.88   0
  10   9   0   31.24    5.87   0
  11   9   0   20.46    4.39   0
   0  10   0  439.99    9.65   0
   0  10   0  438.58    8.30   0
   1  10   0   10.18    5.71   0
  -1  10   0   11.34    7.47   0
  -1  10   0    6.31    7.53   0
   1  10   0    6.36    7.16   0
   2  10   0   16.74    5.74   0
  -2  10   0   19.45    7.50   0
   2  10   0   18.00    5.76   0
  -2  10   0   15.81    7.34   0
   3  10   0  891.23    8.92   0
   3  10   0  832.80   10.43   0
  -3  10   0  881.34   14.39   0
  -3  10   0  904.55   14.42   0
   3 -10   0  837.10   10.88   0
   4  10   0  496.20    7.50   0
  -4  10   0  505.61   17.47   0
   4 -10   0  472.97    9.15   0
  -4  10   0  509.19   17.96   0
   5  10   0  259.90    6.92   0
   5 -10   0  244.27    7.29   0
   6  10   0    9.18    5.41   0
   7  10   0    5.19    5.62   0
   8  10   0   58.75    5.74   0
   9  10   0   54.71    6.06   0
  10  10   0   27.85    6.08   0
  11  10   0  151.25    6.66   0
   0  11   0    5.03    5.66   0
   0  11   0    0.54    7.18   0
  -1  11   0   37.06    7.15   0
   1  11   0   24.69    6.00   0
   1  11   0   30.61    7.46   0
  -1  11   0   30.36    7.20   0
   2  11   0   49.03    5.83   0
   2  11   0   56.17    7.19   0
  -2  11   0   46.58    7.64   0
  -2  11   0   47.24    7.60   0
  -3  11   0    4.05    8.45   0
  -3  11   0    0.22    8.32   0
   3  11   0    1.81    5.40   0
   3 -11   0   -1.62    5.73   0
   3  11   0   -1.27    7.33   0
   4 -11   0   21.19    7.22   0
  -4  11   0   28.47   11.83   0
  -4  11   0   27.21   11.81   0
   4  11   0   23.04    7.03   0
   4  11   0   26.65    5.75   0
   5  11   0   40.51    5.81   0
   5 -11   0   40.32    5.91   0
   6  11   0  114.33    6.04   0
   6 -11   0  103.56    7.68   0
   7  11   0   29.47    5.64   0
   8  11   0   28.76    5.66   0
   9  11   0   37.35    5.77   0
  10  11   0   66.61    6.18   0
   0  12   0  339.09    8.48   0
   0  12   0  305.86    7.27   0
  -1  12   0   74.90    6.32   0
   1  12   0   77.28    7.21   0
  -1  12   0   77.50    6.14   0
   1  12   0   81.85    6.16   0
   2  12   0    9.59    7.10   0
   2  12   0    6.46    5.73   0
   2  12   0    2.30    6.98   0
  -2  12   0    5.49    7.08   0
  -2  12   0    8.62    7.25   0
  -3  12   0   16.12    8.36   0
   3  12   0   15.68    7.33   0
  -3  12   0   16.37    8.34   0
   3  12   0   20.19    5.71   0
   4 -12   0  261.22    7.12   0
  -4  12   0  272.57   16.28   0
  -4  12   0  268.09   16.67   0
   4  12   0  274.72    6.90   0
   4  12   0  248.23    7.25   0
   5  12   0   26.24    5.75   0
   5  12   0   30.75    5.79   0
   5 -12   0   25.16    5.86   0
   6  12   0   44.69    5.68   0
   6 -12   0   49.88    7.80   0
   7 -12   0   11.63    6.18   0
   7  12   0   18.04    6.16   0
   8  12   0  127.53    6.43   0
   8 -12   0  127.46    7.06   0
   9  12   0  100.60    6.55   0
   0  13   0    3.57    7.23   0
   0  13   0    0.44    5.88   0
   1  13   0   17.69    6.00   0
  -1  13   0   11.03    5.96   0
   1  13   0   11.99    5.74   0
  -1  13   0   10.79    7.33   0
   2  13   0   23.64    5.67   0
  -2  13   0   21.61    7.43   0
   2  13   0   21.57    7.05   0
  -2  13   0   20.13    7.23   0
   3  13   0  245.71    7.13   0
  -3  13   0  255.76   10.61   0
  -3  13   0  244.91   10.80   0
   3  13   0  251.11    8.45   0
   3  13   0  261.11    7.03   0
   4  13   0    3.61    5.84   0
   4  13   0   -8.65    6.18   0
   4  13   0   -1.86    5.72   0
   5 -13   0   33.01    7.38   0
   5  13   0   49.89    5.96   0
   5  13   0   46.62    6.15   0
   6 -13   0   25.93    6.16   0
   6  13   0   35.28    5.97   0
   6  13   0   27.78    6.18   0
   7  13   0    8.78    6.01   0
   7 -13   0   10.23    7.66   0
   7  13   0   -0.24    5.92   0
   8  13   0   13.45    6.24   0
   8 -13   0   13.96    6.45   0
   0  14   0  261.00    8.76   0
   0  14   0  270.12    7.65   0
   1  14   0  284.56    7.46   0
   1  14   0  293.20    7.31   0
  -1  14   0  289.37    9.01   0
  -1  14   0  283.60    9.07   0
   2  14   0   24.64    7.24   0
  -2  14   0   24.70    7.40   0
  -2  14   0   19.21    7.48   0
   2  14   0   26.34    5.93   0
  -3  14   0   -0.52    8.70   0
  -3  14   0    1.81    9.48   0
   3  14   0    0.72    7.47   0
   3  14   0   -3.02    6.15   0
   4  14   0    9.61    6.28   0
   4  14   0   10.46    6.24   0
   4  14   0    4.86    5.99   0
   5  14   0   50.42    6.21   0
   5  14   0   45.14    6.33   0
   5  14   0   52.85    6.31   0
   6  14   0    2.05    6.22   0
   6  14   0   -2.11    6.30   0
   6 -14   0    0.29    6.15   0
   6  14   0    6.88    7.40   0
   0  15   0    4.78    6.35   0
   0  15   0    2.58    7.34   0
   1  15   0   44.10    5.94   0
  -1  15   0   27.25    7.79   0
  -1  15   0   35.95    6.21   0
   1  15   0   40.18    7.66   0
   2  15   0   -0.93    7.42   0
  -2  15   0    9.27    8.87   0
   2  15   0    3.19    6.12   0
  -2  15   0    4.38    8.69   0
   3  15   0   15.90    6.30   0
  -3  15   0   14.50   10.11   0
   3  15   0   21.23    6.33   0
  -3  15   0   18.89   10.12   0
   4  15   0   12.49    6.26   0
   4  15   0   11.06    6.17   0
  14   0  -1    7.36    6.03   0
  13   0  -1    3.27    5.89   0
  12   0  -1    3.93    5.70   0
  11   0  -1    0.95    5.74   0
  10   0  -1    2.78    5.81   0
   9   0  -1    5.21    6.18   0
   8   0  -1   12.74    6.16   0
  -7   0   1    8.60    5.98   0
   7   0  -1   -0.25    5.90   0
   6   0  -1   -0.58    6.18   0
  -6   0   1   -5.33    5.84   0
  -5   0   1    3.98    6.89   0
   5   0  -1    3.48    6.90   0
  -4   0   1   -2.00    8.10   0
   4   0  -1   -1.52    8.47   0
  -3   0   1    2.45   10.36   0
   3   0  -1    2.40   10.55   0
   2   0  -1    7.41   13.33   0
  -2   0   1    0.05   12.74   0
   1   0  -1    2.10   16.31   0
  -1   0   1    2.99   15.35   0
   2   0   1    4.09   12.94   0
   3   0   1    1.94   10.41   0
   4   0   1    0.13    8.24   0
   5   0   1    1.22    6.74   0
   6   0   1    1.92    6.10   0
   7   0   1    2.87    7.22   0
   8   0   1   -2.59    5.96   0
   9   0   1    3.38    6.07   0
  10   0   1   -2.47    5.80   0
  11   0   1   -0.93    5.89   0
  12   0   1    9.90    7.34   0
  13   0   1   11.63    5.95   0
  14   0   1    6.64    6.26   0
  14  -1  -1    8.58    6.11   0
  14   1  -1    5.81    6.16   0
  13  -1  -1   10.18    5.97   0
  13   1  -1   17.33    5.87   0
  12   1  -1   19.34    5.87   0
  12  -1  -1   21.20    5.67   0
  11  -1  -1  279.06    7.01   0
  11   1  -1  284.84    6.96   0
  10   1  -1  835.21    8.81   0
  10  -1  -1  854.50    9.19   0
   9   1  -1    5.95    5.80   0
   9  -1  -1    6.69    5.88   0
   8   1  -1   27.66    5.77   0
   8  -1  -1   29.39    6.09   0
  -8   1   1   18.53    5.86   0
   7   1  -1 1076.81   10.09   0
   7  -1  -1 1079.82   11.73   0
  -7   1   1 1080.58   10.62   0
  -7  -1   1 1074.97   10.04   0
  -6  -1   1    8.73    6.06   0
   6   1  -1    2.20    6.23   0
  -6   1   1    9.67    6.80   0
   6  -1  -1   12.10    8.19   0
   5  -1  -1  215.93   10.03   0
  -5   1   1  210.20    9.26   0
   5   1  -1  207.38    7.90   0
  -5  -1   1  204.79    7.68   0
   4   1  -1  912.24   12.29   0
  -4  -1   1  915.20   12.17   0
  -4   1   1  888.45   12.90   0
   4  -1  -1  896.00   14.19   0
  -3   1   1 4185.46   28.22   0
   3   1  -1 4116.87   22.24   0
   3  -1  -1 4166.91   27.48   0
  -3  -1   1 4315.02   23.69   0
  -2  -1   1 1456.21   18.88   0
  -2   1   1 1412.56   23.27   0
   2  -1  -1 1387.63   21.74   0
   2   1  -1 1434.54   19.02   0
  -1   1   1 2165.16   34.27   0
   1   1  -1 2219.83   27.51   0
  -1  -1   1 2222.85   27.11   0
   1  -1  -1 2077.76   32.69   0
   0   1   1  649.12   21.47   0
   0   1  -1  624.73   24.12   0
   0   1  -1  623.22   22.23   0
   0  -1   1  629.04   21.45   0
   0  -1  -1  663.76   22.54   0
   0  -1   1  648.07   26.24   0
   3  -1   1    5.30    9.52   0
   3   1   1    7.89   10.02   0
   4   1   1 1174.92   13.16   0
   4  -1   1 1293.78   16.21   0
   5  -1   1 5022.70   23.83   0
   5   1   1 5068.15   20.72   0
   6   1   1  433.27    7.85   0
   6  -1   1  428.56   10.14   0
   7   1   1   11.61    5.85   0
   7  -1   1   17.01    5.98   0
   8   1   1  266.42    7.00   0
   8  -1   1  272.01    7.39   0
   9   1   1  181.80    6.50   0
   9  -1   1  170.74    6.65   0
  10   1   1 1127.95    9.52   0
  10  -1   1 1125.10   10.46   0
  11   1   1  186.57    6.83   0
  11  -1   1  178.21    7.93   0
  12  -1   1  366.57    7.70   0
  12   1   1  382.93    7.54   0
  13  -1   1  448.51    8.23   0
  13   1   1  447.57    8.00   0
  14   1   1    4.14    6.10   0
  14  -1   1    4.70    6.23   0
  14   2  -1   49.48    6.54   0
  14  -2  -1   54.25    6.62   0
  13  -2  -1   32.33    6.32   0
  13   2  -1   24.55    5.83   0
  12  -2  -1   51.25    7.73   0
  12   2  -1   51.00    5.92   0
  11   2  -1   54.80    5.82   0
  11  -2  -1   46.27    6.11   0
  10   2  -1   47.84    5.61   0
  10  -2  -1   46.31    6.25   0
   9   2  -1   82.95    5.81   0
   9  -2  -1   74.23    6.42   0
   8   2  -1   23.03    5.89   0
   8  -2  -1   25.86    6.19   0
  -8   2   1   22.25    7.27   0
   7  -2  -1   44.06    7.89   0
  -7   2   1   44.90    7.84   0
   7   2  -1   45.72    6.10   0
   6  -2  -1  243.48    8.43   0
  -6  -2   1  243.87    7.24   0
  -6   2   1  247.00    8.30   0
   6   2  -1  243.47    7.35   0
   5  -2  -1  672.00   12.38   0
  -5  -2   1  677.04    9.14   0
   5   2  -1  684.51    9.27   0
  -5   2   1  677.46   11.14   0
   4  -2  -1   16.18   10.23   0
  -4  -2   1   20.57    7.56   0
   4   2  -1   16.58    7.49   0
  -4   2   1   11.25    9.63   0
  -3  -2   1   55.90    9.18   0
   3  -2  -1   60.75   11.56   0
  -3   2   1   55.64   11.08   0
   3   2  -1   58.92    9.33   0
  -2  -2   1 7155.86   31.40   0
   2   2  -1 7270.75   31.30   0
   1   2  -1   16.96   12.76   0
  -1  -2   1   17.81   12.68   0
   1  -2  -1   19.31   15.77   0
  -1   2   1   17.66   12.15   0
   0  -2   1   28.52   13.08   0
   0  -2   1   26.63   13.54   0
   0   2  -1   27.07   13.37   0
   0   2   1   26.68   12.88   0
   0   2  -1   22.45   12.95   0
   0   2   1   26.37   16.29   0
   2  -2   1  164.32   22.01   0
   3   2   1 1964.35   16.70   0
   3  -2   1 1980.32   24.99   0
   4   2   1   20.57    8.03   0
   4  -2   1   24.93   10.14   0
   5  -2   1  939.78   13.78   0
   5   2   1  956.57   10.30   0
   6   2   1  842.52    9.45   0
   6  -2   1  862.89   11.49   0
   7   2   1  494.56    7.89   0
   7  -2   1  502.93   10.17   0
   8   2   1  927.08    9.10   0
   8  -2   1  906.91   11.01   0
   9  -2   1 1027.25   11.57   0
   9   2   1 1012.16    9.11   0
  10   2   1    5.67    5.66   0
  10  -2   1    7.84    6.00   0
  11   2   1   24.35    5.80   0
  11  -2   1   23.14    6.16   0
  12   2   1    6.29    5.90   0
  12  -2   1    3.73    5.98   0
  13   2   1   23.01    5.81   0
  13  -2   1   11.37    6.21   0
  14  -2   1    1.29    6.24   0
  14   2   1    5.36    6.02   0
  14   3  -1  249.43    7.01   0
  14  -3  -1  269.46    7.58   0
  13   3  -1   56.88    6.07   0
  13  -3  -1   67.21    6.57   0
  12   3  -1    1.36    5.79   0
  12  -3  -1    0.75    6.01   0
  11  -3  -1  124.28    7.73   0
  11   3  -1  124.38    6.09   0
  10  -3  -1    3.59    7.22   0
  10   3  -1    6.68    5.63   0
   9  -3  -1  191.02    7.14   0
   9   3  -1  193.20    6.27   0
   8   3  -1   41.05    5.74   0
  -8   3   1   44.85    6.25   0
   8  -3  -1   46.29    7.76   0
  -7   3   1 1260.74   13.37   0
   7   3  -1 1244.52   10.06   0
   7  -3  -1 1227.21   13.09   0
   6   3  -1 6775.98   20.42   0
  -6   3   1 6733.34   27.90   0
   5   3  -1   17.49    6.50   0
  -5   3   1   20.33    8.33   0
   5  -3  -1   17.00    8.33   0
   4  -3  -1  178.74   10.70   0
  -4  -3   1  177.60    7.54   0
  -4   3   1  175.54   10.39   0
   4   3  -1  181.78    7.70   0
  -3  -3   1 1484.55   13.67   0
  -3   3   1 1536.83   21.76   0
   3  -3  -1 1485.19   22.04   0
   3   3  -1 1422.19   12.49   0
  -2  -3   1  597.26   12.07   0
   2   3  -1  605.97   12.28   0
  -2   3   1  598.24   16.63   0
   2  -3  -1  606.53   16.92   0
  -1   3   1  455.84   14.20   0
   1   3  -1  459.63   12.69   0
   1  -3  -1  467.24   14.61   0
   0  -3   1 3910.83   26.97   0
   0   3  -1 3833.50   26.66   0
   0   3   1 4054.92   28.07   0
   0   3  -1 4024.77   30.53   0
   3   3   1  243.50    9.15   0
   3  -3   1  239.30   17.58   0
   4   3   1 3031.85   16.22   0
   5   3   1  119.87    6.83   0
   5  -3   1  109.67   10.22   0
   6   3   1  938.26    9.57   0
   6  -3   1  929.54   13.07   0
   7  -3   1  221.55    8.48   0
   7   3   1  221.96    6.92   0
   8   3   1  376.48    7.03   0
   8  -3   1  379.83    9.35   0
   9  -3   1  681.79   10.47   0
   9   3   1  675.09    7.79   0
  10   3   1   17.03    5.96   0
  10  -3   1   16.39    7.09   0
  11   3   1  497.90    7.48   0
  11  -3   1  486.49    8.38   0
  12   3   1  135.09    6.15   0
  12  -3   1  131.53    7.78   0
  13  -3   1    5.22    7.31   0
  13   3   1    7.65    5.87   0
  14   3   1   91.65    6.45   0
  14  -3   1  105.70    7.05   0
  14   4  -1    0.28    6.08   0
  14  -4  -1    5.40    7.71   0
  13   4  -1   62.57    6.20   0
  13  -4  -1   51.51    7.63   0
  12  -4  -1   12.11    5.69   0
  12   4  -1   14.83    5.74   0
  11   4  -1   12.16    5.77   0
  11  -4  -1    8.63    6.14   0
  10   4  -1   29.34    5.50   0
  10  -4  -1   19.72    6.90   0
   9   4  -1  149.68    4.80   0
   9  -4  -1  140.13    8.09   0
   8  -4  -1   61.70    6.65   0
   8   4  -1   68.99    6.10   0
  -8   4   1   54.74    7.71   0
  -7   4   1  111.43    8.00   0
   7   4  -1  106.21    6.08   0
   7  -4  -1  103.26    8.04   0
   6  -4  -1   93.89    8.08   0
   6   4  -1   94.39    6.80   0
  -6   4   1   95.23    8.24   0
  -5   4   1 2111.34   19.83   0
   5   4  -1 2023.99   11.62   0
   5  -4  -1 2023.61   19.63   0
   4   4  -1   69.06    6.97   0
  -4   4   1   65.63   10.40   0
   4  -4  -1   66.94   10.58   0
  -3   4   1  717.48   16.72   0
   3  -4  -1  734.12   16.85   0
   3   4  -1  721.35   10.38   0
   2   4  -1  147.51    8.83   0
   2  -4  -1  146.80   13.43   0
  -2   4   1  142.56   12.11   0
   1  -4  -1    3.02    8.69   0
   1   4  -1    1.98    8.13   0
  -1   4   1   -3.02    9.72   0
   0   4   1   16.42   10.58   0
   0   4  -1   18.55   10.38   0
   0   4  -1   13.42    8.51   0
   1  -4   1 1020.39   13.80   0
  -1   4  -1 1060.65   18.80   0
  -2   4  -1  129.71   15.80   0
  -2   4  -1  132.25   16.41   0
   3   4   1  208.97    8.18   0
   4  -4   1   68.68   13.59   0
   4   4   1   69.55    7.12   0
   5   4   1  350.16    7.52   0
   5  -4   1  334.16   12.40   0
   6   4   1  486.46    8.01   0
   6  -4   1  497.87   12.19   0
   7   4   1  270.45    6.77   0
   7  -4   1  275.06    9.39   0
   8   4   1   19.77    5.51   0
   8  -4   1   17.18    7.38   0
   9  -4   1  253.59    8.55   0
   9   4   1  271.67    6.68   0
  10  -4   1   13.93    7.35   0
  10   4   1   21.77    5.61   0
  11  -4   1   15.26    7.25   0
  11   4   1   21.90    5.76   0
  12   4   1  133.47    4.85   0
  12  -4   1  131.78    8.08   0
  13  -4   1   11.49    7.26   0
  13   4   1   23.10    5.92   0
  13  -5  -1    5.84    7.34   0
  13   5  -1   -0.27    5.93   0
  12  -5  -1   23.06    7.46   0
  12   5  -1   28.50    6.09   0
  11  -5  -1  169.28    8.22   0
  11   5  -1  183.39    6.24   0
  10   5  -1  234.49    6.60   0
  10  -5  -1  238.80    8.53   0
   9  -5  -1  696.40   11.69   0
   9   5  -1  722.77    8.01   0
   8  -5  -1   71.67    7.85   0
   8   5  -1   78.13    6.41   0
  -7   5   1  537.93   11.35   0
   7  -5  -1  513.44   11.34   0
   7   5  -1  536.36    7.64   0
   6  -5  -1  494.13   12.44   0
  -6   5   1  509.71   12.55   0
   6   5  -1  507.51    7.74   0
   5   5  -1    1.36    6.49   0
   5  -5  -1    8.32    7.99   0
  -5   5   1   10.79    7.97   0
   4  -5  -1    2.05   10.10   0
  -4   5   1    4.05    9.88   0
   4   5  -1    3.93    6.14   0
   3   5  -1 1736.23   12.46   0
   3  -5  -1 1803.37   22.19   0
  -3   5   1 1713.93   21.75   0
   2   5  -1  477.09    9.31   0
  -2   5   1  468.64   12.31   0
   1  -5  -1  626.61   13.03   0
   1   5  -1  666.98   10.36   0
   1   5  -1  650.11   10.42   0
  -1   5   1  675.23   13.10   0
   0   5   1   10.16    8.93   0
   0   5  -1   14.39    6.80   0
   0   5  -1   10.99    8.30   0
   0   5   1    8.70    7.15   0
   1  -5   1 3457.34   21.05   0
  -1   5  -1 3540.75   26.86   0
  -2   5  -1 1570.67   23.80   0
  -2   5  -1 1544.74   23.74   0
   2   5   1 1530.20   12.75   0
   3   5   1  395.89    8.29   0
   4   5   1  300.32    7.43   0
   5   5   1   12.39    6.25   0
   6  -5   1  568.84   16.03   0
   6   5   1  561.28    7.80   0
   7  -5   1   -0.89    8.80   0
   7   5   1   -1.16    6.03   0
   8  -5   1    2.33    6.95   0
   8   5   1   -1.63    5.87   0
   9   5   1  377.15    5.76   0
   9  -5   1  381.22   10.80   0
  10   5   1  101.04    6.14   0
  10  -5   1   97.17    7.82   0
  11  -5   1   36.09    8.33   0
  11   5   1   37.25    5.66   0
  12   5   1   13.46    5.75   0
  12  -5   1   14.00    7.09   0
  13   5   1   44.32    6.08   0
  13  -5   1   42.48    7.98   0
  13  -6  -1   61.36    7.98   0
  13   6  -1   50.82    6.45   0
  12   6  -1   15.19    6.12   0
  12  -6  -1   17.55    8.36   0
  11  -6  -1    0.18    7.12   0
  11   6  -1    6.18    5.64   0
  10   6  -1   38.09    5.81   0
  10  -6  -1   29.88    8.26   0
   9  -6  -1   27.14    8.30   0
   9   6  -1   32.31    5.90   0
   8  -6  -1   13.38    8.15   0
   8   6  -1   15.80    5.73   0
   7   6  -1    8.94    5.98   0
  -7   6   1   14.43    8.13   0
   7  -6  -1   10.26    8.35   0
   6  -6  -1  306.36   12.64   0
   6   6  -1  303.26    6.66   0
  -6   6   1  305.27   12.51   0
  -5   6   1  130.74   11.27   0
   5  -6  -1  132.01   11.91   0
   5   6  -1  125.11    6.31   0
   4   6  -1   30.32    6.21   0
  -4   6   1   31.32    9.51   0
   3   6  -1  196.69    7.06   0
  -3   6   1  187.84   10.71   0
   2  -6  -1  171.16    9.53   0
   2   6  -1  184.26    6.89   0
  -2   6   1  177.80    9.28   0
  -1   6   1  563.30   11.65   0
   1  -6  -1  538.76   11.68   0
   1   6  -1  538.10    9.10   0
   1   6  -1  532.80    9.56   0
   0   6  -1  165.51    7.85   0
   0   6  -1  177.71    7.86   0
   0   6   1  184.31    9.26   0
   1   6   1  636.47   11.95   0
   1  -6   1  652.77   10.63   0
  -1   6  -1  645.20   12.44   0
  -2   6  -1   56.75    9.99   0
   2  -6   1   59.08    8.29   0
   2   6   1   59.10    6.16   0
  -2   6  -1   59.07    9.94   0
  -3   6  -1 1108.02   27.20   0
  -3   6  -1 1121.86   26.65   0
   3   6   1 1088.20   10.36   0
   4   6   1  718.13    8.70   0
   5   6   1   66.91    4.52   0
   6   6   1    4.74    5.51   0
   7  -6   1   39.93   14.39   0
   7   6   1   37.48    6.10   0
   8   6   1  110.76    6.29   0
   8  -6   1  105.92   11.92   0
   9   6   1   43.38    5.87   0
   9  -6   1   36.32    9.23   0
  10  -6   1   74.25    8.82   0
  10   6   1   84.65    5.97   0
  11   6   1   12.60    5.53   0
  11  -6   1   13.38    8.45   0
  12   6   1    1.65    5.81   0
  12  -6   1    7.38    8.82   0
  12  -6   1    8.45    9.50   0
  13  -6   1    1.65    8.71   0
  13   6   1    7.96    5.91   0
  13  -6   1    3.24    8.61   0
  12   7  -1   13.09    4.18   0
  12  -7  -1    6.05    9.61   0
  11   7  -1   16.12    5.94   0
  11  -7  -1   25.41    9.28   0
  10  -7  -1  701.67   15.89   0
  10   7  -1  774.92    8.20   0
   9  -7  -1   23.87    9.90   0
   9   7  -1   18.70    5.74   0
   8   7  -1   20.10    5.56   0
   8  -7  -1   16.59   10.92   0
   7  -7  -1  105.93   12.86   0
   7   7  -1  108.25    6.18   0
  -6   7   1   73.40   12.92   0
   6   7  -1   76.31    6.03   0
  -5   7   1   54.02   12.90   0
   5   7  -1   59.35    5.96   0
   4   7  -1   55.60    6.23   0
  -4   7   1   64.99   10.57   0
   3   7  -1 2251.56   12.98   0
  -3   7   1 2262.64   21.37   0
   2   7  -1 2697.89   14.53   0
   2   7  -1 2615.46   15.18   0
  -2   7   1 2700.92   20.16   0
   2  -7  -1 2609.59   17.23   0
  -1   7   1   67.91    8.46   0
   1  -7  -1   57.88    6.97   0
   1   7  -1   67.17    7.85   0
   1   7  -1   73.76    6.52   0
   0   7   1  760.29   10.34   0
   0   7  -1  719.77   11.45   0
  -1   7  -1  100.28    8.92   0
   1   7   1   94.51    8.40   0
   1  -7   1   96.34    6.91   0
   1   7   1   97.29    6.45   0
  -1   7  -1  103.71    8.54   0
  -2   7  -1  694.19   13.70   0
   2   7   1  686.88    8.82   0
   2  -7   1  674.66    9.74   0
  -2   7  -1  720.36   13.86   0
  -3   7  -1   53.82   10.95   0
  -3   7  -1   57.06   11.86   0
   3   7   1   57.09    6.05   0
   4   7   1   94.45    6.27   0
   5   7   1  817.62    8.64   0
   6   7   1   -6.48    5.80   0
   7   7   1   22.72    5.92   0
   8   7   1   21.90    5.61   0
   9   7   1  149.85    6.34   0
  10   7   1  198.57    6.48   0
  11   7   1  114.46    6.30   0
  12  -7   1   90.81   14.89   0
  12   7   1   78.68    6.25   0
  12  -7   1   79.37   14.62   0
  12   8  -1   22.68    5.98   0
  11   8  -1    4.96    5.94   0
  10   8  -1  274.19    6.78   0
   9   8  -1    1.69    5.60   0
   8   8  -1   16.56    5.74   0
   7   8  -1  110.81    6.06   0
   6   8  -1   64.37    5.97   0
   5   8  -1  424.63    7.30   0
  -5   8   1  414.97   19.41   0
  -4   8   1   28.48   10.31   0
   4   8  -1   23.80    5.85   0
   3  -8  -1   13.61    7.22   0
  -3   8   1   11.35    8.66   0
   3   8  -1    7.39    6.09   0
   2  -8  -1  710.92   10.82   0
   2   8  -1  707.68    9.16   0
   2   8  -1  715.05    9.56   0
  -2   8   1  733.60   11.90   0
   1   8  -1   16.78    7.65   0
  -1   8   1   18.74    7.58   0
   1   8  -1   14.99    5.85   0
   0   8   1   66.48    6.73   0
   0   8  -1   59.52    8.07   0
   0   8   1   60.79    7.54   0
  -1   8  -1   22.23    7.34   0
   1   8   1   15.37    7.40   0
   1   8   1   19.60    7.07   0
  -1   8  -1   14.16    6.19   0
   2  -8   1    8.43    6.22   0
   2   8   1    3.12    5.85   0
   2   8   1    3.40    5.84   0
  -2   8  -1    3.40    7.45   0
  -2   8  -1    2.89    7.23   0
  -3   8  -1    1.79    9.58   0
   3   8   1    2.27    5.78   0
   3  -8   1    4.75    5.88   0
  -3   8  -1    3.41    9.40   0
   4   8   1   -0.91    5.43   0
   5   8   1   62.53    6.01   0
   6   8   1  509.05    7.56   0
   7   8   1   11.28    5.65   0
   8   8   1   75.74    6.03   0
   9   8   1   60.04    4.32   0
  10   8   1    7.12    5.96   0
  11   8   1   44.14    6.00   0
  12   8   1   -3.76    5.88   0
  11   9  -1    5.92    6.04   0
  10   9  -1  196.59    6.77   0
   9   9  -1   -6.05    5.78   0
   8   9  -1    9.73    4.12   0
   7   9  -1  201.80    6.48   0
   6   9  -1  162.31    5.79   0
   5   9  -1   65.79    4.51   0
  -4   9   1    5.00   10.05   0
  -4   9   1    1.31    8.84   0
   4   9  -1    2.15    5.52   0
   4  -9  -1   -0.74    5.68   0
   3  -9  -1   36.59    6.23   0
  -3   9   1   37.16    8.85   0
  -3   9   1   36.56    7.57   0
   3   9  -1   40.71    6.22   0
   3   9  -1   35.11    5.94   0
  -2   9   1  803.57   11.90   0
   2  -9  -1  792.66   11.08   0
  -2   9   1  816.76   12.01   0
   2   9  -1  780.87    9.08   0
   2   9  -1  798.34    9.19   0
   1   9  -1    9.18    6.87   0
  -1   9   1    5.91    6.21   0
  -1   9   1    2.83    7.35   0
   1   9  -1    9.10    6.96   0
   0   9   1  609.25    8.75   0
   0   9  -1  598.18    9.78   0
   0   9   1  618.99    9.97   0
   1   9   1  135.00    6.79   0
  -1   9  -1  146.87    8.36   0
  -1   9  -1  159.26    8.44   0
   1   9   1  152.70    6.64   0
   1   9   1  147.14    6.57   0
   2   9   1  714.53    8.76   0
   2   9   1  668.95   10.40   0
  -2   9  -1  725.59   12.21   0
  -2   9  -1  726.05   12.26   0
   2  -9   1  686.97   10.41   0
  -3   9  -1  558.85   13.95   0
   3  -9   1  534.18    9.50   0
   3   9   1  560.30    8.10   0
  -3   9  -1  557.83   13.96   0
   3   9   1  548.00    8.36   0
   4  -9   1   58.45    6.04   0
   4   9   1   71.87    5.85   0
   5   9   1   81.34    6.00   0
   6   9   1    7.69    5.55   0
   7   9   1   20.04    5.88   0
   8   9   1  374.44    6.96   0
   9   9   1  176.13    6.53   0
  10   9   1  177.69    6.43   0
  11   9   1    1.59    6.06   0
  11  10  -1   -5.66    5.93   0
  10  10  -1    6.77    5.82   0
   9  10  -1  183.44    6.50   0
   8  10  -1    4.02    5.47   0
   7  10  -1   98.42    6.01   0
   6  10  -1  123.98    6.02   0
   5  10  -1  181.57    6.46   0
   5 -10  -1  162.31    7.91   0
   4 -10  -1   11.01    5.69   0
  -4  10   1   10.03    9.68   0
  -4  10   1    8.89    9.47   0
   4  10  -1    7.96    5.80   0
   4  10  -1    2.20    6.15   0
  -3  10   1  111.34    8.00   0
   3 -10  -1  111.69    7.69   0
   3  10  -1  118.65    6.08   0
  -3  10   1  118.25    9.11   0
   3  10  -1  119.53    6.25   0
  -2  10   1   49.43    7.86   0
   2  10  -1   54.98    6.10   0
  -2  10   1   52.25    7.56   0
   2  10  -1   50.30    5.86   0
  -1  10   1   21.02    6.08   0
  -1  10   1   21.26    7.11   0
   1  10  -1   21.82    6.79   0
   0  10  -1   55.97    6.63   0
   0  10   1   58.01    6.52   0
   0  10   1   56.49    6.22   0
   0  10  -1   61.76    6.29   0
   1  10   1  408.74    7.76   0
  -1  10  -1  394.84    9.66   0
   1  10   1  389.00    7.47   0
  -1  10  -1  413.50    9.90   0
  -2  10  -1   26.93    7.36   0
  -2  10  -1   28.83    7.50   0
   2  10   1   31.64    5.70   0
   2 -10   1   25.54    6.10   0
   2  10   1   24.46    6.19   0
   3  10   1  614.57    8.12   0
  -3  10  -1  624.57   13.42   0
   3 -10   1  609.11    8.80   0
   3  10   1  598.90    8.83   0
  -3  10  -1  628.45   14.11   0
   4  10   1   46.81    6.03   0
   4 -10   1   51.33    7.55   0
   5  10   1   94.76    6.00   0
   5 -10   1   86.66    6.19   0
   6  10   1    6.41    5.46   0
   7  10   1    9.39    5.41   0
   8  10   1   12.14    5.61   0
   9  10   1    2.04    5.78   0
  10  10   1   36.40    6.20   0
  11  10   1    3.98    6.09   0
  10  11  -1    4.48    4.22   0
   9  11  -1   27.59    5.79   0
   8  11  -1   22.79    5.68   0
   7  11  -1   55.56    6.01   0
   6  11  -1  422.07    7.13   0
   6 -11  -1  379.80    7.99   0
   5 -11  -1   11.91    5.76   0
   5  11  -1   11.33    5.69   0
   5  11  -1   10.25    5.78   0
   4  11  -1   -1.56    5.83   0
   4 -11  -1    1.26    5.66   0
  -4  11   1    3.73    9.03   0
  -4  11   1    4.27    9.91   0
   4  11  -1   -0.49    5.66   0
  -3  11   1  146.31    8.48   0
   3  11  -1  158.41    6.47   0
   3  11  -1  149.60    6.57   0
   3 -11  -1  149.55    6.60   0
  -3  11   1  154.05    9.56   0
  -2  11   1    1.75    6.74   0
   2  11  -1   12.38    5.52   0
   2  11  -1    3.63    7.08   0
  -2  11   1   -0.18    6.75   0
   1  11  -1   91.05    6.11   0
   1  11  -1   86.61    7.87   0
  -1  11   1   84.28    7.62   0
  -1  11   1   85.55    7.78   0
   0  11   1    3.60    7.45   0
   0  11  -1    1.15    7.01   0
   0  11   1   10.22    7.37   0
   0  11  -1    5.74    6.11   0
  -1  11  -1  646.06   10.33   0
  -1  11  -1  646.63   10.39   0
   1  11   1  642.45    8.76   0
   1  11   1  682.48    9.92   0
  -2  11  -1  150.44    8.57   0
   2  11   1  153.36    6.69   0
  -2  11  -1  157.29    8.60   0
   2  11   1  161.42    6.77   0
   2  11   1  160.39    6.35   0
   3  11   1  392.31    8.74   0
  -3  11  -1  418.83   11.99   0
  -3  11  -1  408.46   12.67   0
   3  11   1  410.59    7.48   0
   3 -11   1  388.00    7.52   0
   4 -11   1   27.14    5.81   0
   4  11   1   25.04    5.77   0
   4  11   1   31.25    5.76   0
   5 -11   1   81.07    6.21   0
   5  11   1   86.64    5.81   0
   6  11   1  562.99    7.68   0
   6 -11   1  564.52    8.36   0
   7  11   1   -1.66    5.23   0
   8  11   1  111.86    6.04   0
   9  11   1   56.35    6.16   0
  10  11   1   -0.35    6.06   0
   9  12  -1   12.32    6.37   0
   8 -12  -1   21.83    6.33   0
   8  12  -1   16.08    5.97   0
   7  12  -1  107.88    6.35   0
   7 -12  -1   97.71    7.88   0
   6  12  -1  195.67    6.65   0
   6 -12  -1  175.71    8.31   0
   6  12  -1  192.88    6.46   0
   5 -12  -1   80.75    7.56   0
   5  12  -1   74.00    6.09   0
   5  12  -1   73.86    6.20   0
   4  12  -1    0.37    5.58   0
   4 -12  -1    1.57    5.89   0
   4  12  -1    8.31    5.86   0
  -4  12   1    3.18   10.34   0
  -4  12   1    2.03   10.25   0
  -3  12   1   19.15    8.46   0
   3  12  -1   19.49    6.95   0
   3  12  -1   24.62    6.08   0
  -3  12   1   28.05    8.35   0
   2  12  -1   47.11    5.92   0
  -2  12   1   44.60    7.43   0
  -2  12   1   36.63    7.37   0
   2  12  -1   41.83    6.04   0
   2  12  -1   40.75    5.86   0
   1  12  -1    9.69    5.62   0
  -1  12   1   10.29    7.03   0
   1  12  -1    8.14    5.74   0
  -1  12   1    9.62    7.03   0
   0  12   1   18.09    5.83   0
   0  12  -1   25.16    7.03   0
   0  12   1   22.70    7.04   0
   0  12  -1   16.13    5.80   0
   1  12   1   36.20    5.66   0
  -1  12  -1   27.98    7.15   0
  -1  12  -1   26.92    7.31   0
   1  12   1   27.10    6.93   0
   2  12   1  117.76    6.18   0
  -2  12  -1  118.30    9.25   0
   2  12   1  107.18    6.71   0
  -2  12  -1  115.14    8.13   0
  -3  12  -1   91.16    9.18   0
   3  12   1   91.66    7.46   0
   3  12   1   95.59    6.22   0
   3  12   1   94.96    6.07   0
  -3  12  -1   93.19    9.93   0
   4  12   1  126.17    7.80   0
   4 -12   1  121.69    7.80   0
   4  12   1  135.52    6.20   0
   5  12   1  167.75    6.48   0
   5 -12   1  162.13    7.89   0
   5  12   1  167.96    7.91   0
   6  12   1    3.71    5.69   0
   6 -12   1    0.94    7.27   0
   7  12   1   12.88    4.34   0
   7 -12   1   18.38    6.02   0
   8  12   1   29.18    5.94   0
   8 -12   1   24.45    7.60   0
   9  12   1   24.60    6.05   0
   8  13  -1   23.77    6.07   0
   8 -13  -1   26.79    7.91   0
   7 -13  -1   19.74    7.37   0
   7  13  -1   11.55    6.04   0
   7  13  -1   14.87    6.13   0
   6  13  -1    2.63    5.78   0
   6  13  -1    3.74    5.77   0
   6 -13  -1    8.59    7.29   0
   5  13  -1   32.52    7.37   0
   5  13  -1   40.20    6.11   0
   5 -13  -1   42.95    7.53   0
  -4  13   1    6.45   11.00   0
  -4  13   1    4.60   10.29   0
   4  13  -1    8.30    5.88   0
   4  13  -1   10.95    5.36   0
  -3  13   1  236.15    9.25   0
   3  13  -1  257.14    7.11   0
  -3  13   1  259.10    9.46   0
   3  13  -1  272.19    7.07   0
   3  13  -1  244.02    7.11   0
   2  13  -1  288.93    7.26   0
  -2  13   1  260.34    9.11   0
   2  13  -1  273.85    7.07   0
  -2  13   1  275.48   10.01   0
  -1  13   1   11.42    7.23   0
   1  13  -1    3.08    5.79   0
  -1  13   1    7.54    6.08   0
   1  13  -1    7.28    7.28   0
   0  13   1   13.52    5.76   0
   0  13   1   15.36    5.83   0
   0  13  -1   12.83    6.06   0
   0  13  -1   10.07    5.85   0
  -1  13  -1   60.61    7.24   0
   1  13   1   58.77    6.87   0
   1  13   1   56.05    6.45   0
  -1  13  -1   62.75    7.47   0
   2  13   1   10.25    5.70   0
   2  13   1    9.56    5.71   0
  -2  13  -1   10.12    7.20   0
  -2  13  -1   11.12    6.91   0
  -3  13  -1    1.92    9.38   0
   3  13   1    3.75    6.02   0
   3  13   1   -1.13    7.14   0
   3  13   1    1.89    5.81   0
  -3  13  -1    2.35    8.16   0
   4  13   1   65.21    5.95   0
   4  13   1   69.17    6.21   0
   4  13   1   60.77    6.37   0
   5  13   1  147.81    6.74   0
   5  13   1  152.65    6.92   0
   5  13   1  158.36    6.59   0
   5 -13   1  159.86    6.88   0
   6  13   1   31.48    5.87   0
   6  13   1   27.72    6.02   0
   6 -13   1   28.63    6.22   0
   7  13   1    3.43    5.91   0
   7  13   1   -2.03    5.93   0
   7 -13   1   -1.86    7.69   0
   8  13   1   53.97    6.33   0
   8 -13   1   45.00    6.86   0
   6  14  -1   20.43    6.35   0
   6 -14  -1   19.36    8.01   0
   6  14  -1   25.03    6.21   0
   5  14  -1   23.57    7.53   0
   5  14  -1   25.63    6.18   0
  -4  14   1   12.04   13.08   0
   4  14  -1    8.85    6.15   0
   4  14  -1    5.89    5.89   0
   4  14  -1   11.83    6.59   0
  -4  14   1   11.56   13.19   0
   3  14  -1   -1.84    5.95   0
   3  14  -1    7.69    7.30   0
  -3  14   1    3.41    8.71   0
  -3  14   1    1.67    8.82   0
  -2  14   1    2.61    7.15   0
   2  14  -1   11.68    5.90   0
   2  14  -1   12.16    7.37   0
  -2  14   1   11.81    7.24   0
   1  14  -1  111.20    6.75   0
  -1  14   1  106.00    6.85   0
  -1  14   1  104.41    8.05   0
   1  14  -1   98.07    7.84   0
   0  14  -1   56.09    7.96   0
   0  14   1   72.79    6.54   0
   0  14  -1   68.50    6.39   0
   0  14   1   69.65    7.70   0
   1  14   1   25.86    6.01   0
   1  14   1   18.69    7.36   0
  -1  14  -1   21.11    7.61   0
  -1  14  -1   25.46    7.77   0
  -2  14  -1   56.32    8.86   0
  -2  14  -1   60.82    7.83   0
   2  14   1   54.18    6.23   0
   2  14   1   55.37    7.54   0
   3  14   1   16.39    6.05   0
   3  14   1   11.46    5.92   0
  -3  14  -1   15.26   11.08   0
  -3  14  -1   13.96    9.58   0
   4  14   1   16.19    6.33   0
   4  14   1   17.37    6.26   0
   4  14   1   11.67    7.43   0
   5 -14   1   43.61    6.31   0
   5  14   1   40.72    6.14   0
   5  14   1   39.73    6.36   0
   5  14   1   44.38    6.39   0
   6  14   1    9.18    6.17   0
   6  14   1    7.69    6.09   0
   6  14   1    4.65    6.28   0
   6 -14   1    7.90    7.79   0
   4  15  -1   21.62    6.29   0
   4  15  -1   35.93    6.46   0
  -3  15   1   11.41    8.90   0
   3  15  -1   19.92    6.42   0
  -3  15   1   11.55    8.84   0
   3  15  -1   17.33    6.26   0
  -2  15   1   26.53    7.89   0
   2  15  -1   18.67    6.46   0
   2  15  -1   22.54    6.30   0
  -2  15   1   27.97    8.71   0
  -1  15   1    6.39    7.62   0
   1  15  -1   18.30    7.50   0
  -1  15   1   13.27    7.71   0
   1  15  -1   -4.44    7.47   0
   0  15  -1   68.64    6.73   0
   0  15   1   69.10    6.80   0
   0  15  -1   68.15    7.94   0
   0  15   1   55.48    6.32   0
  -1  15  -1    5.56    7.56   0
  -1  15  -1    6.32    7.67   0
   1  15   1   -1.87    7.55   0
   1  15   1    7.61    5.93   0
   2  15   1   36.97    7.65   0
  -2  15  -1   34.90    9.21   0
  -2  15  -1   32.91    8.07   0
   2  15   1   45.71    6.36   0
   3  15   1   57.58    8.27   0
  -3  15  -1   71.65   11.76   0
  -3  15  -1   76.66   11.72   0
   3  15   1   61.85    7.95   0
   4  15   1   72.34    6.56   0
   4  15   1   75.53    6.61   0
  14   0  -2   50.23    6.55   0
  13   0  -2   83.93    6.49   0
  12   0  -2  175.71    6.63   0
  11   0  -2    9.68    5.68   0
  10   0  -2  373.18    7.30   0
  -9   0   2   25.04    6.25   0
   9   0  -2   33.10    6.29   0
  -8   0   2  363.18    7.88   0
   8   0  -2  369.91    7.76   0
  -7   0   2    3.63    5.98   0
   7   0  -2    2.67    6.00   0
  -6   0   2 2799.68   15.19   0
   6   0  -2 2768.62   15.27   0
   5   0  -2 1222.88   12.01   0
  -5   0   2 1182.95   12.11   0
   4   0  -2 2533.15   17.66   0
  -4   0   2 2623.24   17.90   0
  -3   0   2 1812.92   17.73   0
   3   0  -2 1817.85   17.95   0
   2   0  -2 1029.77   18.21   0
  -2   0   2 1022.87   17.89   0
  -1   0   2  872.33   21.08   0
   1   0  -2  924.02   21.86   0
   0   0   2 6361.51   54.04   0
   0   0  -2 6216.07   50.35   0
   0   0  -2 6143.10   54.27   0
   0   0   2 6293.47   49.71   0
   1   0   2  639.93   19.93   0
  -1   0  -2  641.48   20.52   0
   4   0   2 6127.45   26.21   0
   5   0   2   40.28    6.81   0
   6   0   2   96.83    6.59   0
   7   0   2  533.66    8.39   0
   8   0   2   -3.96    6.04   0
   9   0   2  333.69    7.48   0
  10   0   2  563.04    8.25   0
  11   0   2  722.51    8.68   0
  12   0   2   85.75    6.28   0
  13   0   2   10.52    5.97   0
  14   0   2  281.03    7.97   0
  14  -1  -2   28.72    6.35   0
  14   1  -2   31.01    6.34   0
  13  -1  -2   -3.85    7.44   0
  13   1  -2    0.42    5.96   0
  12   1  -2    5.73    5.68   0
  12  -1  -2   -5.80    7.24   0
  11   1  -2   -5.75    5.75   0
  11  -1  -2    9.19    5.83   0
  10  -1  -2  405.48    7.46   0
  10   1  -2  388.29    7.35   0
  -9   1   2  530.68    8.17   0
   9  -1  -2  522.89    9.25   0
   9   1  -2  525.25    7.98   0
   8  -1  -2  831.31   10.47   0
  -8  -1   2  881.58    9.31   0
  -8   1   2  880.82   10.69   0
   8   1  -2  868.78    9.17   0
  -7   1   2    6.30    7.20   0
  -7  -1   2    5.18    6.00   0
   7   1  -2    8.94    5.86   0
   7  -1  -2   14.68    6.44   0
   6  -1  -2  112.14    7.24   0
  -6  -1   2  107.51    6.53   0
  -6   1   2  110.51    6.83   0
   6   1  -2  106.41    6.74   0
  -5   1   2  142.50    8.92   0
   5   1  -2  153.15    7.46   0
   5  -1  -2  148.09    7.64   0
  -5  -1   2  139.21    7.57   0
  -4  -1   2 1693.46   14.47   0
   4   1  -2 1668.58   13.34   0
   4  -1  -2 1714.93   15.78   0
  -4   1   2 1739.60   16.82   0
   3  -1  -2  438.66   12.77   0
   3   1  -2  450.85   12.14   0
  -3  -1   2  450.80   12.03   0
  -3   1   2  444.96   12.78   0
   2  -1  -2 2602.50   26.61   0
   2   1  -2 2715.67   22.41   0
  -2  -1   2 2748.75   22.21   0
  -2   1   2 2683.94   26.70   0
   1   1  -2 1224.59   21.44   0
  -1   1   2 1147.41   24.31   0
  -1  -1   2 1215.96   20.77   0
   1  -1  -2 1143.66   22.21   0
   0   1   2  115.13   16.12   0
   0   1  -2  112.14   15.99   0
   0  -1   2  116.26   16.15   0
   0  -1   2  116.77   16.31   0
   0  -1  -2  109.32   12.72   0
   0   1  -2  108.70   17.15   0
   1   1   2  265.13   15.60   0
  -1   1  -2  245.37   20.24   0
   1  -1   2  242.14   19.92   0
   4  -1   2   39.67    8.08   0
   4   1   2   44.84    8.17   0
   5   1   2  189.12    7.96   0
   5  -1   2  190.40    9.72   0
   6  -1   2 1505.85   13.48   0
   6   1   2 1537.42   11.66   0
   7   1   2   28.16    6.34   0
   7  -1   2   20.94    5.94   0
   8   1   2   85.99    6.17   0
   8  -1   2   80.89    6.42   0
   9   1   2  171.18    6.73   0
   9  -1   2  160.29    6.96   0
  10   1   2    4.46    5.64   0
  10  -1   2    7.92    5.96   0
  11   1   2   14.54    6.14   0
  11  -1   2   22.94    6.13   0
  12   1   2   25.59    5.95   0
  12  -1   2   18.55    6.20   0
  13  -1   2   -3.62    6.03   0
  13   1   2    3.06    6.13   0
  14   1   2    3.86    7.61   0
  14  -1   2    4.20    6.41   0
  14   2  -2    8.86    6.05   0
  14  -2  -2    8.61    6.30   0
  13   2  -2   89.23    4.53   0
  13  -2  -2  101.64    6.64   0
  12   2  -2   82.12    5.95   0
  12  -2  -2   68.90    6.18   0
  11   2  -2   -3.88    5.68   0
  11  -2  -2    3.57    7.31   0
  10  -2  -2    0.68    6.01   0
  10   2  -2    1.50    5.30   0
   9  -2  -2  155.78    6.74   0
  -9   2   2  163.62    7.82   0
   9   2  -2  163.17    6.41   0
   8  -2  -2  318.48    7.74   0
  -8   2   2  329.03    7.75   0
  -8  -2   2  328.90    7.03   0
   8   2  -2  318.21    7.00   0
  -7   2   2    4.70    6.54   0
   7   2  -2   10.43    5.98   0
  -7  -2   2    6.19    5.92   0
   7  -2  -2    5.53    6.74   0
  -6   2   2  847.93   10.93   0
  -6  -2   2  846.15    9.32   0
   6  -2  -2  842.07   10.81   0
   6   2  -2  822.35    8.26   0
  -5   2   2 3382.38   20.72   0
   5   2  -2 3269.92   16.24   0
  -5  -2   2 3258.87   15.99   0
   5  -2  -2 3268.42   20.64   0
  -4   2   2  320.29   10.01   0
  -4  -2   2  322.13    8.76   0
   4  -2  -2  311.44    9.96   0
   4   2  -2  312.14    8.99   0
   3  -2  -2  658.29   13.80   0
  -3   2   2  663.04   13.49   0
  -3  -2   2  662.85    9.93   0
   3   2  -2  680.80   10.23   0
   2  -2  -2   66.45   13.98   0
  -2   2   2   69.01   11.29   0
  -2  -2   2   73.50    8.18   0
   2   2  -2   76.39   11.14   0
   1   2  -2 7048.97   34.67   0
   0  -2   2 1297.78   23.75   0
   0   2   2 1287.36   19.87   0
   0  -2  -2 1297.51   20.31   0
   0  -2   2 1253.75   19.42   0
   0   2  -2 1283.16   21.80   0
   0   2  -2 1273.66   19.73   0
   1  -2   2  280.90   22.57   0
  -1   2  -2  276.24   22.04   0
   2  -2   2  115.78   19.59   0
   3  -2   2 1872.83   25.21   0
   4   2   2 1599.66   13.49   0
   4  -2   2 1619.60   19.04   0
   5  -2   2  559.69   12.08   0
   5   2   2  553.44    8.88   0
   6  -2   2 1909.59   16.40   0
   6   2   2 1899.57   12.35   0
   7   2   2  549.69    8.21   0
   7  -2   2  544.52   10.23   0
   8  -2   2   92.74    6.29   0
   8   2   2   89.57    6.18   0
   9  -2   2   26.04    5.90   0
   9   2   2   31.51    5.73   0
  10   2   2   21.19    5.88   0
  10  -2   2   17.56    7.52   0
  11   2   2  676.44    8.26   0
  11  -2   2  659.88    9.91   0
  12  -2   2   50.99    6.16   0
  12   2   2   54.77    6.02   0
  13  -2   2  126.43    6.68   0
  13   2   2  115.99    6.61   0
  14  -2   2   31.76    6.43   0
  14   2   2   44.09    6.55   0
  14  -3  -2    6.38    6.28   0
  14   3  -2   10.05    6.20   0
  13  -3  -2    4.29    5.92   0
  13   3  -2   -5.91    5.88   0
  12  -3  -2  211.09    8.34   0
  12   3  -2  223.55    6.50   0
  11   3  -2   18.65    5.62   0
  11  -3  -2    6.40    7.44   0
  10  -3  -2  104.47    7.94   0
  10   3  -2  103.55    6.07   0
   9   3  -2    9.01    5.59   0
   9  -3  -2   10.71    5.72   0
  -9   3   2   13.69    6.34   0
   8  -3  -2   23.46    7.29   0
   8   3  -2    9.39    5.63   0
  -8   3   2   21.06    7.64   0
  -7   3   2   18.76    6.20   0
   7   3  -2   22.33    5.96   0
  -7  -3   2   16.22    5.96   0
   7  -3  -2   16.67    6.21   0
  -6   3   2  184.73    9.14   0
  -6  -3   2  198.89    7.03   0
   6  -3  -2  195.14    9.37   0
   6   3  -2  185.44    7.11   0
  -5   3   2  124.47    7.77   0
   5  -3  -2  126.65    9.33   0
   5   3  -2  127.02    5.79   0
  -5  -3   2  128.26    6.94   0
  -4  -3   2  260.74    7.80   0
   4   3  -2  259.58    7.94   0
   4  -3  -2  263.73   11.07   0
  -4   3   2  262.94   10.96   0
  -3   3   2   39.44   10.79   0
  -3  -3   2   38.22    8.07   0
   3  -3  -2   38.38   10.80   0
   3   3  -2   41.70    8.09   0
   2   3  -2   83.61    9.78   0
  -2  -3   2   88.84    9.56   0
   2  -3  -2   84.83   12.11   0
  -2   3   2   85.84   11.53   0
   0  -3   2 4348.94   26.06   0
   0  -3   2 4340.55   30.02   0
   0   3  -2 4194.86   25.83   0
   0   3   2 4641.65   27.97   0
   0   3  -2 4341.26   30.04   0
  -1   3  -2   19.04   13.57   0
   1  -3   2   22.50   13.25   0
   4   3   2  774.59   10.12   0
   4  -3   2  775.38   17.23   0
   5  -3   2   33.48    9.43   0
   5   3   2   39.30    6.48   0
   6   3   2  117.07    6.58   0
   6  -3   2  122.78    9.42   0
   7   3   2   30.79    6.24   0
   7  -3   2   30.06    7.40   0
   8  -3   2  190.22    7.40   0
   8   3   2  197.32    6.20   0
   9   3   2  153.31    4.82   0
   9  -3   2  161.20    8.10   0
  10   3   2   54.71    6.02   0
  10  -3   2   61.11    5.87   0
  11  -3   2    6.11    7.38   0
  11   3   2    2.82    5.76   0
  12  -3   2   78.91    7.44   0
  12   3   2   74.50    6.03   0
  13   3   2   52.03    6.20   0
  13  -3   2   46.62    7.65   0
  14  -3   2    0.84    6.21   0
  14   3   2    7.57    6.03   0
  14   4  -2   29.27    6.35   0
  14  -4  -2   42.09    6.68   0
  13  -4  -2    5.73    7.20   0
  13   4  -2   11.48    5.81   0
  12  -4  -2   26.36    7.36   0
  12   4  -2   23.81    5.82   0
  11   4  -2  210.50    6.25   0
  11  -4  -2  192.48    8.09   0
  10   4  -2   67.89    5.88   0
  10  -4  -2   70.22    7.35   0
  -9   4   2 1715.34   14.32   0
   9   4  -2 1666.84   10.66   0
   9  -4  -2 1638.34   13.10   0
   8   4  -2  317.28    6.96   0
  -8   4   2  321.50    9.32   0
   8  -4  -2  310.23    9.16   0
  -7   4   2    9.40    6.05   0
   7  -4  -2    6.39    7.31   0
   7   4  -2   13.48    5.83   0
   6   4  -2   11.66    4.29   0
  -6   4   2   11.07    7.55   0
   6  -4  -2   11.19    7.49   0
  -5   4   2  348.11   10.28   0
   5   4  -2  339.28    8.07   0
  -5  -4   2  334.32    7.78   0
   5  -4  -2  329.68   10.39   0
  -4  -4   2 2229.61   13.57   0
   4   4  -2 2287.55   13.78   0
   4  -4  -2 2225.93   20.63   0
  -4   4   2 2302.65   20.79   0
   3  -4  -2  112.42   10.46   0
  -3   4   2  111.50   10.01   0
   3   4  -2  113.62    7.79   0
  -3  -4   2  116.37    7.52   0
   2   4  -2 1664.19   14.77   0
   2  -4  -2 1631.35   19.70   0
  -2  -4   2 1586.70   14.33   0
  -2   4   2 1598.55   19.17   0
   1   4  -2 1845.75   16.13   0
   1  -4  -2 1927.27   18.99   0
  -1  -4   2 1816.32   16.73   0
  -1   4   2 1894.61   18.57   0
   1   4  -2 1859.04   16.81   0
   1  -4  -2 1787.58   21.79   0
   0   4   2   32.17   12.62   0
   0  -4   2   31.01    8.78   0
   0   4  -2   28.08   10.51   0
   0   4  -2   28.58    8.23   0
   0   4   2   30.94    8.77   0
  -1   4  -2  454.05   16.00   0
   1  -4   2  439.79   10.85   0
   4   4   2 2551.46   14.34   0
   5   4   2 1394.38   10.71   0
   5  -4   2 1351.09   21.74   0
   6   4   2   42.07    6.29   0
   6  -4   2   40.33    8.41   0
   7   4   2 1096.44    9.19   0
   7  -4   2 1080.28   14.10   0
   8  -4   2   99.46    7.93   0
   8   4   2   98.75    5.84   0
   9   4   2  125.00    4.84   0
   9  -4   2  129.20    7.73   0
  10   4   2  383.43    6.96   0
  10  -4   2  401.01    9.61   0
  11  -4   2  139.08    6.60   0
  11   4   2  138.80    4.88   0
  12   4   2   10.17    5.69   0
  12  -4   2    6.07    5.85   0
  13   4   2   19.01    6.02   0
  13  -4   2   22.99    7.64   0
  13   5  -2    1.04    5.91   0
  13  -5  -2    6.81    7.38   0
  12  -5  -2    6.52    7.16   0
  12   5  -2   11.82    5.85   0
  11  -5  -2   23.80    6.96   0
  11   5  -2   30.22    4.27   0
  10  -5  -2   -0.82    7.05   0
  10   5  -2   -1.27    5.78   0
   9  -5  -2   50.27    7.39   0
  -9   5   2   50.54    7.29   0
   9   5  -2   59.32    5.81   0
   8   5  -2 1603.76   10.47   0
   8  -5  -2 1509.19   15.04   0
  -8   5   2 1590.07   15.29   0
   7   5  -2   10.50    5.67   0
  -7   5   2   -1.41    7.41   0
   7  -5  -2   -1.41    7.38   0
   6  -5  -2   24.67    8.80   0
   6   5  -2   23.67    4.29   0
  -6   5   2   29.09    8.92   0
   5   5  -2   27.76    6.20   0
  -5   5   2   30.34    7.63   0
   5  -5  -2   27.97    7.32   0
   4   5  -2  512.75    8.32   0
  -4   5   2  518.24   13.03   0
   4  -5  -2  514.48   12.20   0
   3  -5  -2  731.66   13.80   0
  -3   5   2  702.13   13.70   0
   3   5  -2  717.92    9.36   0
   2   5  -2 2091.77   14.74   0
   2  -5  -2 2200.31   19.98   0
  -2   5   2 2123.35   19.40   0
   1   5  -2 1465.89   13.26   0
  -1   5   2 1557.85   16.33   0
   1   5  -2 1517.36   13.67   0
   1  -5  -2 1498.10   17.96   0
   0   5   2  582.06   13.45   0
   0   5   2  617.15   10.54   0
   0   5  -2  583.44    9.99   0
   0   5  -2  594.22   12.34   0
  -1   5  -2    4.16    9.10   0
   1  -5   2    4.88    7.01   0
  -2   5  -2  805.70   20.72   0
  -2   5  -2  837.10   20.77   0
   4   5   2   57.45    6.44   0
   5   5   2  111.08    5.11   0
   6  -5   2  585.55   19.32   0
   6  -5   2  545.09   18.72   0
   6   5   2  553.72    7.91   0
   7   5   2    3.70    5.99   0
   7  -5   2    2.67    9.23   0
   8  -5   2  131.72    9.16   0
   8   5   2  131.89    6.34   0
   9   5   2  622.46    7.74   0
   9  -5   2  619.75   11.95   0
  10   5   2  222.49    6.55   0
  10  -5   2  218.16    9.39   0
  11   5   2    3.85    5.46   0
  11  -5   2   -0.30    7.15   0
  12  -5   2    4.35    7.34   0
  12   5   2    6.92    5.69   0
  13  -5   2   14.08    7.83   0
  13  -5   2   12.78    7.28   0
  13   5   2    3.66    4.14   0
  13   6  -2  323.74    7.45   0
  13  -6  -2  272.40    9.91   0
  12   6  -2   78.38    6.06   0
  12  -6  -2   70.42    8.91   0
  11   6  -2   13.06    5.53   0
  11  -6  -2   10.13    7.30   0
  10   6  -2  154.34    6.29   0
  10  -6  -2  130.74    7.80   0
   9   6  -2   72.53    5.83   0
   9  -6  -2   61.66    7.56   0
   8   6  -2  361.27    6.86   0
  -8   6   2  390.56   10.33   0
   8  -6  -2  369.20   10.92   0
  -7   6   2   82.59    9.00   0
   7   6  -2   80.78    6.25   0
   7  -6  -2   80.74    9.01   0
  -6   6   2  751.72   14.13   0
   6  -6  -2  749.44   14.91   0
   6   6  -2  751.75    8.22   0
  -5   6   2   97.98    9.62   0
   5  -6  -2   99.14    9.67   0
   5   6  -2   96.97    6.28   0
   4   6  -2  313.38    7.36   0
  -4   6   2  294.81   10.32   0
   4  -6  -2  312.86   11.16   0
   3   6  -2  335.82    7.76   0
  -3   6   2  342.73   10.80   0
   2  -6  -2   98.44    8.74   0
   2   6  -2   95.58    6.49   0
  -2   6   2  102.01    8.70   0
   1  -6  -2 1016.12   14.19   0
  -1   6   2 1041.43   13.43   0
   1   6  -2 1009.67   11.15   0
   1   6  -2 1005.67   10.90   0
   0   6  -2    0.39    6.08   0
   0   6  -2    4.30    8.15   0
   0   6   2    0.98    6.72   0
  -1   6  -2   59.40    8.85   0
   1   6   2   59.60    8.73   0
   1  -6   2   54.42    6.86   0
  -2   6  -2 1862.79   23.42   0
  -2   6  -2 1802.77   22.39   0
   2  -6   2 1691.44   13.39   0
   3   6   2 2829.11   14.55   0
   4   6   2   54.24    6.53   0
   5   6   2   20.66    5.95   0
   6   6   2  140.98    6.24   0
   7   6   2  676.32    8.09   0
   8  -6   2   33.26   13.26   0
   8   6   2   24.26    5.86   0
   8  -6   2   29.34   12.99   0
   9  -6   2   41.92   10.15   0
   9   6   2   42.08    6.22   0
   9  -6   2   47.00   10.17   0
  10  -6   2   22.36    9.30   0
  10   6   2   24.56    5.75   0
  10  -6   2   21.15    9.38   0
  11  -6   2   37.64    8.56   0
  11   6   2   39.53    5.81   0
  11  -6   2   27.43    9.49   0
  12   6   2   45.77    6.02   0
  12  -6   2   35.83    9.12   0
  12  -6   2   40.55    8.89   0
  13  -6   2    8.37    8.84   0
  13  -6   2    9.01    8.75   0
  13   6   2   11.12    6.03   0
  12   7  -2    6.21    5.88   0
  12  -7  -2    7.60    8.76   0
  11  -7  -2   69.82    9.96   0
  11   7  -2   67.70    6.15   0
  10  -7  -2   12.93    9.47   0
  10   7  -2   19.14    5.85   0
   9  -7  -2   43.75    8.46   0
   9   7  -2   50.25    5.83   0
   8   7  -2   28.52    4.04   0
   8  -7  -2   32.58    9.80   0
  -7   7   2  200.34   10.80   0
   7  -7  -2  200.15   10.81   0
   7   7  -2  205.11    6.53   0
   6   7  -2  246.30    6.77   0
   6  -7  -2  258.41   11.99   0
  -6   7   2  254.32   11.47   0
   5   7  -2  692.17    7.01   0
  -5   7   2  713.08   14.93   0
   5  -7  -2  715.73   14.91   0
  -4   7   2   86.53    9.67   0
   4   7  -2   94.09    6.38   0
  -3   7   2   84.89    9.11   0
   3   7  -2   79.89    6.46   0
  -2   7   2  305.81    9.73   0
   2   7  -2  302.93    7.37   0
   2  -7  -2  305.17    9.49   0
   2   7  -2  312.33    7.42   0
  -1   7   2    1.81    8.09   0
   1   7  -2   -2.76    6.21   0
   1   7  -2    6.49    5.92   0
   0   7  -2    8.72    6.40   0
   0   7   2    7.63    6.16   0
  -1   7  -2    0.74    7.58   0
   1   7   2    2.71    6.26   0
   1   7   2    3.29    5.84   0
   1  -7   2    6.58    6.43   0
  -2   7  -2   -0.30    8.35   0
   2  -7   2    4.77    6.22   0
  -2   7  -2    1.66    8.24   0
  -3   7  -2    8.32   14.78   0
   3   7   2    5.56    6.05   0
  -3   7  -2   10.11   14.53   0
   4   7   2   18.61    5.86   0
   5   7   2   34.58    5.82   0
   6   7   2  251.39    6.67   0
   7   7   2  229.01    6.46   0
   8   7   2   39.42    5.61   0
   9   7   2   26.94    5.90   0
  10   7   2   16.67    5.68   0
  11   7   2   34.50    5.73   0
  12   7   2  101.14    6.38   0
  12   8  -2   82.69    6.53   0
  11   8  -2   65.46    6.27   0
  10   8  -2   64.54    6.15   0
   9   8  -2  359.27    6.94   0
   8   8  -2   76.04    4.50   0
   7   8  -2   24.74    5.66   0
   6   8  -2  255.40    6.61   0
  -6   8   2  260.12   13.58   0
  -5   8   2 1040.25   17.59   0
   5   8  -2 1024.67    8.97   0
   4   8  -2  250.83    6.80   0
  -4   8   2  254.89   10.80   0
   3  -8  -2   18.72    7.11   0
  -3   8   2   12.22    7.52   0
   3   8  -2    8.59    6.00   0
   2   8  -2   70.34    6.28   0
  -2   8   2   60.00    7.72   0
   2  -8  -2   57.56    6.33   0
   2   8  -2   63.92    5.95   0
  -1   8   2   52.75    7.72   0
   1   8  -2   41.33    5.89   0
   1   8  -2   49.52    6.27   0
   0   8  -2 2255.53   15.24   0
   0   8   2 2334.96   15.38   0
   1  -8   2  364.35    7.89   0
   1   8   2  353.17    9.25   0
   1   8   2  390.72    7.72   0
  -1   8  -2  369.81    9.56   0
  -2   8  -2  488.47   12.41   0
  -2   8  -2  471.50   11.25   0
   2   8   2  453.33    8.70   0
   2   8   2  449.60    7.84   0
   2  -8   2  464.64    8.19   0
   3  -8   2  433.48    7.89   0
  -3   8  -2  454.68   16.48   0
  -3   8  -2  448.29   17.20   0
   3   8   2  439.42    7.62   0
   4   8   2   17.57    5.41   0
   5   8   2  115.56    6.40   0
   6   8   2  228.90    6.71   0
   7   8   2    9.35    5.66   0
   8   8   2  101.68    6.15   0
   9   8   2  225.25    6.53   0
  10   8   2   98.23    6.15   0
  11   8   2   54.81    4.45   0
  12   8   2   23.97    5.85   0
  11   9  -2    3.21    5.88   0
  10   9  -2    9.91    5.91   0
   9   9  -2   -8.30    5.79   0
   8   9  -2   46.62    5.87   0
   7   9  -2   51.56    6.10   0
   6   9  -2   96.17    5.96   0
  -5   9   2   11.05   10.34   0
   5   9  -2   14.16    5.56   0
   4   9  -2  226.19    5.07   0
  -4   9   2  226.99   10.35   0
   4  -9  -2  214.45    7.23   0
  -3   9   2   25.24    8.63   0
   3   9  -2   29.21    5.87   0
   3  -9  -2   22.74    7.43   0
   3   9  -2   24.43    5.82   0
   2   9  -2  292.41    8.24   0
   2   9  -2  299.15    7.26   0
   2  -9  -2  287.92    9.19   0
  -2   9   2  318.15    9.46   0
   1   9  -2  346.03    8.59   0
   1   9  -2  360.30    8.61   0
  -1   9   2  367.68    9.38   0
   0   9   2    8.68    5.56   0
   0   9   2   10.03    6.07   0
   0   9  -2    6.85    6.94   0
   1   9   2    2.35    7.16   0
  -1   9  -2    3.31    7.41   0
  -1   9  -2    2.58    7.64   0
   1   9   2    2.12    5.86   0
   1   9   2    4.77    6.04   0
   2   9   2   71.35    6.66   0
   2   9   2   69.95    6.08   0
   2  -9   2   68.65    6.36   0
  -2   9  -2   67.92    9.38   0
   2   9   2   67.12    7.87   0
  -2   9  -2   73.06    7.95   0
   3  -9   2  629.10    9.43   0
  -3   9  -2  651.00   16.28   0
   3   9   2  639.75    8.30   0
  -3   9  -2  656.96   16.29   0
   4   9   2   46.75    4.11   0
   4  -9   2   36.32    5.77   0
   5   9   2  121.00    6.26   0
   6   9   2   57.35    5.60   0
   7   9   2  101.05    6.04   0
   8   9   2   35.20    5.76   0
   9   9   2   -0.25    5.71   0
  10   9   2  -11.09    5.79   0
  11   9   2   -0.82    6.06   0
  11  10  -2    2.02    5.89   0
  10  10  -2   28.76    6.02   0
   9  10  -2  273.64    6.78   0
   8  10  -2   87.29    4.16   0
   7  10  -2  173.90    6.25   0
   6  10  -2   32.53    5.53   0
   5 -10  -2  237.14    8.06   0
   5  10  -2  256.54    6.52   0
  -5  10   2  259.69   13.76   0
  -5  10   2  271.02   13.69   0
  -4  10   2  319.06   11.14   0
   4 -10  -2  311.24    8.56   0
   4  10  -2  303.79    7.29   0
   4  10  -2  302.31    7.06   0
  -4  10   2  318.67   11.21   0
  -3  10   2  268.98    8.98   0
   3  10  -2  239.56    6.86   0
   3 -10  -2  264.60    8.45   0
  -3  10   2  262.07    9.06   0
   3  10  -2  269.90    6.76   0
  -2  10   2  553.92   10.48   0
   2  10  -2  559.55    9.35   0
   2  10  -2  555.76    7.98   0
  -2  10   2  564.76   10.47   0
   1  10  -2  183.63    6.51   0
   1  10  -2  181.88    6.50   0
  -1  10   2  211.21    7.43   0
  -1  10   2  195.94    8.46   0
   0  10   2    5.01    5.96   0
   0  10   2    3.54    6.89   0
   0  10  -2    4.62    6.01   0
   1  10   2   21.09    5.73   0
   1  10   2   20.35    5.72   0
  -1  10  -2   21.54    7.46   0
  -1  10  -2   20.21    7.49   0
  -2  10  -2    7.81    8.62   0
   2 -10   2    7.90    7.01   0
   2  10   2    5.87    5.81   0
   2  10   2    3.67    5.72   0
  -2  10  -2    5.51    7.18   0
   2  10   2    4.71    5.48   0
  -3  10  -2  718.49   15.80   0
  -3  10  -2  695.53   16.19   0
   3  10   2  668.44   10.24   0
   3  10   2  669.97    8.44   0
   3 -10   2  661.76    9.71   0
   4 -10   2  170.96    6.85   0
   4  10   2  178.67    6.27   0
   5 -10   2  214.44    7.02   0
   5  10   2  217.63    6.29   0
   6  10   2  116.54    5.94   0
   7  10   2   20.91    4.04   0
   8  10   2   65.90    6.07   0
   9  10   2    6.35    5.87   0
  10  10   2   58.56    6.27   0
  11  10   2   34.46    6.37   0
  10  11  -2   -2.69    4.28   0
   9  11  -2    4.80    5.79   0
   8  11  -2    9.37    5.59   0
   7  11  -2  139.66    6.10   0
   6 -11  -2   14.26    5.68   0
   6  11  -2   13.84    6.00   0
   5 -11  -2  216.87    8.19   0
   5  11  -2  208.09    6.51   0
   5  11  -2  205.42    6.66   0
  -5  11   2  219.92   14.95   0
  -5  11   2  223.38   14.38   0
   4  11  -2    7.26    5.57   0
   4 -11  -2   -0.71    6.86   0
   4  11  -2    3.73    5.58   0
  -4  11   2   -0.29    9.36   0
  -4  11   2    6.23    9.40   0
  -3  11   2   30.01    7.57   0
   3  11  -2   27.03    6.94   0
  -3  11   2   30.37    7.50   0
   3  11  -2   27.09    7.15   0
   2  11  -2   14.77    6.52   0
  -2  11   2   20.02    6.98   0
   2  11  -2   11.10    5.91   0
  -2  11   2   14.96    5.73   0
   1  11  -2   80.68    6.16   0
  -1  11   2   73.34    6.57   0
  -1  11   2   72.70    7.33   0
   0  11   2  137.42    6.51   0
   0  11  -2  132.10    7.82   0
   0  11   2  134.93    6.60   0
   0  11  -2  136.31    6.69   0
   1  11   2  115.12    7.67   0
  -1  11  -2  117.01    6.59   0
   1  11   2  116.00    6.42   0
  -1  11  -2  120.98    7.77   0
   2  11   2    6.97    5.58   0
  -2  11  -2    0.94    8.29   0
   2  11   2   -0.03    5.49   0
   2  11   2    5.58    6.73   0
  -2  11  -2    2.41    7.45   0
  -3  11  -2  324.98   12.38   0
   3  11   2  308.63    7.05   0
  -3  11  -2  327.04   12.10   0
   3  11   2  334.88    7.28   0
   3  11   2  315.11    7.59   0
   3 -11   2  303.35    8.44   0
   4  11   2   11.92    5.82   0
   4  11   2   16.97    7.01   0
   4 -11   2   15.01    5.97   0
   5  11   2   -1.05    5.44   0
   5 -11   2   -0.43    5.83   0
   6 -11   2  107.44    6.09   0
   6  11   2  120.53    6.03   0
   7  11   2    0.58    5.56   0
   8  11   2  233.85    6.81   0
   9  11   2    9.22    5.68   0
  10  11   2    8.95    6.06   0
   9  12  -2   67.73    6.48   0
   8  12  -2    3.64    5.97   0
   7  12  -2    3.54    5.83   0
   7 -12  -2    5.25    7.11   0
   6  12  -2  250.27    6.63   0
   6  12  -2  227.30    7.07   0
   6 -12  -2  227.56    8.54   0
   5  12  -2   18.08    6.84   0
   5 -12  -2   19.08    5.66   0
   5  12  -2   10.41    5.68   0
  -4  12   2   51.11    9.95   0
  -4  12   2   52.94    8.93   0
   4 -12  -2   45.37    7.18   0
   4  12  -2   57.55    6.18   0
   4  12  -2   41.07    5.78   0
  -3  12   2  116.72    8.09   0
  -3  12   2  122.83    7.80   0
   3  12  -2  121.33    6.46   0
   3  12  -2  107.37    6.30   0
  -2  12   2  293.22    8.77   0
   2  12  -2  313.24    8.40   0
  -2  12   2  306.20    9.17   0
   2  12  -2  289.55    7.19   0
   1  12  -2  181.17    6.60   0
  -1  12   2  173.94    7.98   0
   1  12  -2  179.51    6.70   0
  -1  12   2  174.55    6.83   0
   0  12  -2   67.13    7.23   0
   0  12   2   53.56    7.23   0
   0  12   2   50.97    7.28   0
   0  12  -2   56.30    7.18   0
   1  12   2   86.45    6.32   0
  -1  12  -2   82.49    7.73   0
   1  12   2   90.36    6.22   0
  -1  12  -2   91.10    7.74   0
  -2  12  -2  633.47   11.53   0
   2  12   2  648.26    8.48   0
   2  12   2  656.69    8.28   0
  -2  12  -2  627.85   12.20   0
  -3  12  -2   71.93   10.03   0
   3  12   2   69.54    6.26   0
  -3  12  -2   65.27   10.75   0
   3  12   2   68.43    7.46   0
   3  12   2   61.18    5.92   0
   4 -12   2   14.52    6.23   0
   4  12   2   19.69    6.12   0
   4  12   2   14.67    4.27   0
   4  12   2   13.37    5.82   0
   5 -12   2  178.28    6.89   0
   5  12   2  180.00    6.82   0
   5  12   2  189.08    6.43   0
   5  12   2  195.28    6.50   0
   6 -12   2   31.64    7.64   0
   6  12   2   39.92    5.89   0
   7  12   2  118.90    6.36   0
   7 -12   2  124.30    7.93   0
   8 -12   2    4.44    6.24   0
   8  12   2   12.87    5.75   0
   9  12   2   19.28    6.11   0
   8  13  -2   -2.49    6.20   0
   8 -13  -2    8.42    6.26   0
   7 -13  -2    4.50    6.20   0
   7  13  -2    2.57    6.07   0
   7  13  -2    2.92    5.79   0
   6 -13  -2   12.23    6.14   0
   6  13  -2   18.95    7.20   0
   6  13  -2   11.01    4.17   0
   5 -13  -2    2.81    7.24   0
   5  13  -2    3.68    5.81   0
   5  13  -2   -3.64    5.91   0
   4  13  -2    6.49    5.75   0
  -4  13   2   -2.01    9.60   0
   4  13  -2    9.06    5.99   0
  -4  13   2    4.17    9.36   0
  -3  13   2   26.19    8.63   0
   3  13  -2   30.50    5.87   0
  -3  13   2   33.13    7.43   0
   3  13  -2   33.88    5.83   0
  -2  13   2   71.19    8.11   0
   2  13  -2   68.22    7.39   0
  -2  13   2   61.50    7.60   0
   2  13  -2   78.87    6.37   0
   1  13  -2   39.09    7.30   0
   1  13  -2   41.00    6.01   0
  -1  13   2   38.68    7.39   0
  -1  13   2   45.62    6.99   0
   0  13  -2    7.65    7.13   0
   0  13   2    8.17    5.80   0
   0  13  -2    3.30    7.30   0
   0  13   2    6.39    6.02   0
   1  13   2   -0.47    5.44   0
  -1  13  -2    6.26    7.29   0
   1  13   2    6.24    6.96   0
  -1  13  -2   -0.81    6.86   0
   2  13   2   24.56    6.06   0
  -2  13  -2   34.36    7.60   0
  -2  13  -2   37.52    8.77   0
   2  13   2   39.09    6.00   0
   3  13   2    1.90    7.17   0
  -3  13  -2    7.81   10.21   0
  -3  13  -2    3.93   10.33   0
   3  13   2    2.84    5.83   0
   3  13   2    5.12    6.04   0
   4  13   2   13.13    6.11   0
   4  13   2   17.59    6.01   0
   4 -13   2   13.38    6.10   0
   4  13   2   14.59    5.92   0
   5  13   2    3.97    7.12   0
   5  13   2    2.18    5.77   0
   5 -13   2    4.56    7.26   0
   5  13   2    3.22    5.48   0
   6  13   2   26.71    6.12   0
   6  13   2   12.35    4.30   0
   6  13   2   24.10    7.53   0
   6 -13   2   19.88    6.25   0
   7 -13   2   84.08    7.98   0
   7  13   2   91.66    6.48   0
   7  13   2  110.86    6.19   0
   8  13   2   31.10    5.89   0
   8  13   2   39.08    6.22   0
   8 -13   2   31.88    6.41   0
   6 -14  -2   19.23    7.66   0
   6  14  -2   22.52    6.15   0
   6  14  -2   25.50    6.19   0
   5  14  -2  122.44    6.85   0
   5  14  -2  117.58    6.88   0
   4  14  -2   15.56    5.94   0
  -4  14   2    9.66   10.87   0
  -4  14   2    8.15    9.95   0
   4  14  -2   11.26    5.83   0
   3  14  -2   43.27    6.14   0
  -3  14   2   44.81    8.81   0
   3  14  -2   46.43    6.23   0
  -3  14   2   34.34    7.87   0
   2  14  -2   57.22    6.17   0
  -2  14   2   58.24    7.65   0
  -2  14   2   55.43    7.79   0
   2  14  -2   52.72    6.14   0
  -1  14   2  227.78    8.93   0
   1  14  -2  250.75    8.53   0
   1  14  -2  269.89    7.48   0
  -1  14   2  262.30    7.66   0
   0  14   2  125.11    7.07   0
   0  14  -2  134.02    6.92   0
   0  14  -2  142.47    6.97   0
   0  14   2  130.52    6.82   0
  -1  14  -2  149.96    8.51   0
   1  14   2  153.19    8.08   0
   1  14   2  146.28    7.93   0
  -1  14  -2  164.39    8.34   0
  -2  14  -2  136.92    9.43   0
   2  14   2  128.22    6.68   0
  -2  14  -2  133.02    8.55   0
   2  14   2  141.11    6.81   0
  -3  14  -2    3.67   10.24   0
   3  14   2    3.98    5.77   0
   3  14   2    7.93    6.00   0
  -3  14  -2    1.77   10.42   0
   4  14   2   11.47    5.90   0
   4  14   2    1.26    6.03   0
   4  14   2    3.27    7.30   0
   5 -14   2    0.26    7.63   0
   5  14   2    9.17    5.90   0
   5  14   2   -2.25    7.39   0
   5  14   2   -2.07    6.10   0
   6  14   2   64.76    6.42   0
   6 -14   2   73.16    6.67   0
   6  14   2   67.31    6.52   0
   6  14   2   66.52    6.37   0
   4  15  -2   14.15    6.35   0
   4  15  -2   15.12    6.19   0
  -4  15   2   21.33   12.28   0
  -4  15   2   18.60   12.08   0
   4  15  -2   29.14    6.42   0
  -3  15   2  133.50   10.29   0
   3  15  -2  109.30    6.94   0
  -3  15   2  116.17   10.15   0
   3  15  -2  103.59    7.02   0
  -2  15   2   16.64    7.69   0
   2  15  -2   12.71    6.34   0
  -2  15   2   20.17    8.85   0
   2  15  -2    9.02    7.68   0
   1  15  -2  122.88    8.34   0
  -1  15   2  117.78    8.55   0
   1  15  -2  122.40    8.13   0
  -1  15   2  135.79    8.44   0
   0  15  -2    1.73    6.13   0
   0  15  -2    3.71    6.31   0
   0  15   2    6.88    7.37   0
   0  15   2    1.16    6.29   0
  -1  15  -2    1.06    8.74   0
  -1  15  -2    5.45    7.45   0
   1  15   2   -0.55    5.99   0
   1  15   2   10.08    7.50   0
   2  15   2    8.42    6.21   0
   2  15   2    7.20    5.87   0
  -2  15  -2    5.17    8.79   0
  -2  15  -2    4.93    7.64   0
  -3  15  -2   12.10   13.55   0
  -3  15  -2   10.72   13.28   0
   3  15   2   11.03    6.16   0
   3  15   2   11.60    7.67   0
   4  15   2   33.84    6.94   0
   4  15   2   35.78    6.41   0
  14   0  -3    1.13    6.01   0
  13   0  -3   -0.51    6.06   0
  12   0  -3   -0.21    6.00   0
  11   0  -3    2.76    5.61   0
 -10   0   3    1.62    5.69   0
  10   0  -3    7.14    5.78   0
  -9   0   3   -0.95    7.19   0
   9   0  -3    5.93    6.04   0
  -8   0   3    4.43    5.97   0
   8   0  -3    1.92    5.90   0
  -7   0   3   11.50    5.79   0
   7   0  -3    2.74    7.23   0
   6   0  -3   -1.14    6.20   0
  -6   0   3    4.02    5.82   0
  -5   0   3    4.91    6.88   0
   5   0  -3    3.84    7.31   0
  -4   0   3    3.48    7.91   0
   4   0  -3    1.63    8.08   0
  -3   0   3    0.37    9.46   0
   3   0  -3   -0.39    9.80   0
  -2   0   3    4.61   12.30   0
   2   0  -3    1.25   12.12   0
   1   0  -3    4.04   14.09   0
  -1   0   3    0.23   13.59   0
   0   0  -3   -2.35   15.24   0
   0   0  -3   -0.60   15.39   0
   0   0   3   -1.44   14.99   0
   0   0   3    2.82   10.50   0
  -1   0  -3    2.90   14.42   0
   1   0   3   -1.32   13.60   0
   2   0   3    1.32   11.53   0
   5   0   3    2.20    6.43   0
   6   0   3    6.30    6.12   0
   7   0   3    4.00    5.83   0
   8   0   3    2.66    6.07   0
   9   0   3    2.99    5.84   0
  10   0   3   -4.59    5.57   0
  11   0   3    6.90    7.21   0
  12   0   3   -1.42    5.85   0
  13   0   3   -4.70    6.13   0
  14   0   3    3.78    6.23   0
  14   1  -3    5.43    5.94   0
  14  -1  -3   -2.35    6.44   0
  13  -1  -3   14.97    6.04   0
  13   1  -3    5.50    5.97   0
  12   1  -3  150.05    6.55   0
  12  -1  -3  140.69    6.45   0
  11   1  -3  121.76    6.02   0
  11  -1  -3  113.53    6.42   0
  10   1  -3  119.04    6.55   0
 -10   1   3  117.27    6.46   0
  10  -1  -3  115.76    6.30   0
  -9  -1   3   19.40    5.68   0
   9  -1  -3   25.19    6.02   0
  -9   1   3   33.24    6.03   0
   9   1  -3   18.40    5.90   0
   8  -1  -3  262.41    7.44   0
   8   1  -3  260.13    6.93   0
  -8  -1   3  267.39    6.94   0
  -8   1   3  268.90    7.42   0
   7   1  -3  864.34    9.18   0
   7  -1  -3  868.51    9.82   0
  -7   1   3  862.92    9.91   0
  -7  -1   3  862.38    9.28   0
  -6  -1   3   93.14    6.46   0
   6  -1  -3   93.52    6.75   0
  -6   1   3   97.75    7.94   0
   6   1  -3   89.15    4.91   0
   5  -1  -3   80.17    7.27   0
   5   1  -3   91.40    7.43   0
  -5  -1   3   88.69    6.84   0
  -5   1   3   93.02    7.12   0
   4  -1  -3  443.95   10.38   0
  -4   1   3  445.07   10.29   0
   4   1  -3  446.85   10.17   0
  -4  -1   3  441.31    8.19   0
   3   1  -3   64.83    9.91   0
   3  -1  -3   65.32   10.25   0
  -3   1   3   72.37   12.22   0
  -3  -1   3   66.45    9.73   0
   2   1  -3  479.95   13.81   0
   2  -1  -3  467.13   14.62   0
  -2  -1   3  488.91   13.22   0
  -2   1   3  479.97   14.43   0
   1   1  -3 2994.38   26.44   0
  -1   1   3 2878.33   26.76   0
  -1  -1   3 3024.54   26.08   0
   1  -1  -3 2822.65   26.88   0
   0   1  -3 4364.32   35.56   0
   0  -1   3 4437.07   31.80   0
   0  -1   3 4359.93   35.20   0
   0   1   3 4624.66   32.68   0
   0   1  -3 4293.15   30.22   0
   0  -1  -3 4594.51   32.97   0
  -1  -1  -3    0.14    9.13   0
   1  -1   3    6.41   15.63   0
   1   1   3    5.02   12.59   0
  -1   1  -3    3.06   13.26   0
   2  -1   3   85.68   14.61   0
   4  -1   3 3980.63   23.49   0
   5  -1   3 1874.61   16.37   0
   5   1   3 1815.15   13.42   0
   6  -1   3  210.67    7.82   0
   6   1   3  204.45    7.01   0
   7  -1   3   76.94    8.01   0
   7   1   3   65.23    6.25   0
   8  -1   3  184.09    8.06   0
   8   1   3  187.22    6.73   0
   9  -1   3   98.35    6.32   0
   9   1   3   97.49    6.48   0
  10   1   3  177.37    7.88   0
  10  -1   3  197.47    7.08   0
  11  -1   3  905.92    9.47   0
  11   1   3  907.29    9.21   0
  12   1   3  314.58    7.23   0
  12  -1   3  307.55    7.48   0
  13   1   3  160.70    6.87   0
  13  -1   3  150.66    8.34   0
  14   1   3   -8.00    6.37   0
  14  -1   3    1.01    7.84   0
  14  -2  -3   90.89    6.88   0
  14   2  -3   84.96    6.70   0
  13   2  -3   23.89    5.99   0
  13  -2  -3   25.79    6.14   0
  12   2  -3    9.96    5.65   0
  12  -2  -3    2.84    7.34   0
  11   2  -3  224.00    5.07   0
  11  -2  -3  214.48    6.96   0
  10  -2  -3   14.76    6.27   0
 -10   2   3   16.03    7.33   0
  10   2  -3   25.61    5.43   0
   9  -2  -3    8.43    7.03   0
   9   2  -3    9.23    5.78   0
  -9   2   3   13.03    5.68   0
  -9  -2   3    6.39    5.69   0
   8   2  -3 2344.80   12.28   0
   8  -2  -3 2282.53   13.91   0
  -8   2   3 2344.17   14.63   0
  -8  -2   3 2335.10   12.12   0
   7  -2  -3  114.64    7.16   0
  -7   2   3  112.18    7.10   0
  -7  -2   3  124.95    6.46   0
   7   2  -3  114.11    6.59   0
  -6   2   3  620.50    9.74   0
   6   2  -3  601.76    8.66   0
  -6  -2   3  612.50    8.63   0
   6  -2  -3  631.29   10.04   0
  -5  -2   3  782.27    9.76   0
   5   2  -3  770.50    9.67   0
   5  -2  -3  766.24   11.10   0
  -5   2   3  760.77   12.01   0
   4  -2  -3 1139.49   13.84   0
  -4   2   3 1164.34   14.59   0
  -4  -2   3 1164.75   11.77   0
   4   2  -3 1182.53   11.94   0
   3  -2  -3 1841.63   19.34   0
  -3  -2   3 1893.64   15.50   0
   3   2  -3 1916.09   15.74   0
  -3   2   3 1900.11   18.24   0
   2  -2  -3  440.83   14.01   0
  -2  -2   3  463.38   12.71   0
  -2   2   3  447.21   13.22   0
   2   2  -3  457.69   12.86   0
   1   2  -3 3077.31   24.42   0
  -1   2   3 2958.56   25.05   0
  -1  -2   3 3091.82   24.30   0
   1  -2  -3 2964.37   25.41   0
   0  -2  -3 2268.41   22.69   0
   0   2   3 2345.93   22.43   0
   0   2  -3 2173.84   21.22   0
   0  -2   3 2229.20   21.21   0
   0  -2   3 2241.59   26.05   0
   0   2  -3 2222.29   25.70   0
   1  -2   3  418.49   18.29   0
  -1   2  -3  476.58   20.64   0
   1   2   3  508.24   11.74   0
   2  -2   3  445.52   18.51   0
   3  -2   3 2169.07   25.28   0
   5  -2   3   22.59    7.11   0
   5   2   3   20.22    6.58   0
   6   2   3   15.92    6.21   0
   6  -2   3   15.71    6.66   0
   7   2   3  630.78    7.18   0
   7  -2   3  637.73    9.50   0
   8   2   3   49.75    5.85   0
   8  -2   3   55.43    6.60   0
   9   2   3  388.23    7.23   0
   9  -2   3  422.02    8.30   0
  10  -2   3  291.89    8.30   0
  10   2   3  274.82    6.99   0
  11   2   3  108.37    6.15   0
  11  -2   3  118.49    7.78   0
  12   2   3  113.29    6.36   0
  12  -2   3  115.00    7.92   0
  13   2   3   12.14    5.79   0
  13  -2   3   11.51    7.48   0
  14  -2   3   24.73    6.48   0
  14   2   3   20.76    6.12   0
  14   3  -3    7.75    6.16   0
  14  -3  -3   11.91    6.32   0
  13   3  -3   23.73    5.91   0
  13  -3  -3   19.46    6.11   0
  12   3  -3   75.69    4.42   0
  12  -3  -3   73.23    6.29   0
  11  -3  -3  210.51    6.97   0
  11   3  -3  222.33    6.46   0
  10  -3  -3   34.97    7.52   0
  10   3  -3   34.50    4.11   0
 -10   3   3   31.55    6.03   0
   9   3  -3   32.71    5.76   0
   9  -3  -3   33.05    7.49   0
  -9   3   3   28.87    7.52   0
   8   3  -3  402.55    7.14   0
  -8   3   3  416.99    9.50   0
   8  -3  -3  395.17    8.49   0
  -8  -3   3  401.65    7.25   0
  -7  -3   3 1295.15    9.96   0
  -7   3   3 1310.22   13.00   0
   7   3  -3 1249.72    8.98   0
   7  -3  -3 1241.93   12.95   0
   6  -3  -3   74.88    6.97   0
   6   3  -3   74.79    6.52   0
  -6  -3   3   78.19    6.32   0
  -6   3   3   78.41    7.02   0
  -5   3   3  261.56   10.04   0
  -5  -3   3  254.91    7.39   0
   5  -3  -3  251.73    8.72   0
   5   3  -3  252.94    7.58   0
  -4  -3   3 1814.21   12.08   0
   4  -3  -3 1771.03   17.53   0
  -4   3   3 1820.08   16.57   0
   4   3  -3 1768.26   12.13   0
  -3  -3   3 3130.74   17.70   0
   3   3  -3 3123.34   16.90   0
   3  -3  -3 3065.80   22.64   0
  -3   3   3 3082.64   23.55   0
   1  -3  -3 2901.50   23.17   0
  -1  -3   3 2970.88   21.54   0
  -1   3   3 2899.37   22.88   0
   1   3  -3 2855.72   21.16   0
   0  -3   3   89.18   12.14   0
   0   3  -3   82.48   10.86   0
   0   3   3   85.78   17.40   0
   0  -3  -3   89.79   11.37   0
   0   3  -3   89.84   10.02   0
   0  -3   3   87.09   10.46   0
   0   3   3   91.89   10.79   0
   3  -3   3  456.75   20.68   0
   3  -3   3  449.54   21.56   0
   4  -3   3  365.83   13.80   0
   4  -3   3  355.57   14.32   0
   5   3   3  622.50    8.72   0
   5  -3   3  631.04   12.97   0
   6   3   3   23.02    4.43   0
   6  -3   3   22.24    7.57   0
   7  -3   3 1658.15   15.28   0
   7   3   3 1598.96   10.18   0
   8  -3   3  960.45   12.00   0
   8   3   3  967.43    8.69   0
   9  -3   3  169.22    8.08   0
   9   3   3  173.78    6.31   0
  10   3   3   67.77    6.23   0
  10  -3   3   77.75    7.36   0
  11   3   3   19.88    5.63   0
  11  -3   3   10.40    7.39   0
  12   3   3  101.03    6.25   0
  12  -3   3  104.27    6.52   0
  13   3   3   32.50    6.10   0
  13  -3   3   24.10    6.25   0
  14  -3   3    3.46    6.43   0
  14  -3   3    7.60    7.67   0
  14   3   3    6.33    6.29   0
  14  -4  -3   24.93    6.54   0
  14   4  -3   17.72    6.19   0
  13   4  -3   28.80    6.01   0
  13  -4  -3   36.85    7.60   0
  12   4  -3   -1.06    5.55   0
  12  -4  -3    6.04    7.23   0
  11   4  -3  131.24    6.08   0
  11  -4  -3  136.03    6.72   0
  10   4  -3   19.10    5.52   0
  10  -4  -3   22.90    6.14   0
 -10   4   3   12.38    7.13   0
   9  -4  -3   23.05    7.25   0
  -9   4   3   24.78    7.33   0
   9   4  -3   18.75    5.85   0
  -8   4   3  285.60    8.89   0
   8  -4  -3  271.56    8.75   0
   8   4  -3  266.23    6.84   0
   7  -4  -3   -4.96    7.40   0
   7   4  -3    3.02    5.67   0
  -7   4   3    7.44    7.23   0
  -7  -4   3    1.79    3.98   0
  -6   4   3   89.34    8.31   0
   6   4  -3   88.66    6.33   0
   6  -4  -3   85.34    8.56   0
  -6  -4   3   74.92    4.87   0
  -5   4   3  548.45   11.41   0
   5   4  -3  520.76    8.46   0
  -5  -4   3  533.62    8.36   0
   5  -4  -3  509.61   11.30   0
   4  -4  -3  288.18   10.45   0
  -4  -4   3  294.59    7.90   0
  -4   4   3  294.71   10.55   0
   4   4  -3  294.75    7.91   0
  -3   4   3  448.60   12.25   0
   3   4  -3  466.94    9.21   0
   3  -4  -3  457.93   11.10   0
  -3  -4   3  457.12    8.92   0
  -2   4   3  164.65   10.61   0
  -2  -4   3  162.78    6.72   0
   2  -4  -3  170.65    9.20   0
   2   4  -3  168.03    9.18   0
   1  -4  -3   16.09   11.90   0
   1   4  -3    9.04    7.75   0
   1   4  -3    9.76    8.24   0
  -1   4   3   17.86    7.90   0
  -1  -4   3   17.61    8.18   0
   1  -4  -3   12.43    8.52   0
   0  -4   3  693.35   14.56   0
   0  -4   3  660.87   11.60   0
   0   4   3  685.23   12.13   0
   0   4  -3  655.60   11.60   0
   0   4   3  640.62   18.11   0
   0   4  -3  692.85   14.06   0
  -1   4  -3  147.89   11.91   0
   1  -4   3  144.98    8.97   0
   1   4   3  152.22    8.92   0
   1  -4   3  143.50   11.49   0
  -2   4  -3    4.13   15.81   0
   5   4   3  187.90    7.22   0
   5  -4   3  177.52   11.63   0
   5  -4   3  189.35   12.66   0
   6  -4   3  292.13   11.70   0
   6  -4   3  279.49   11.05   0
   6   4   3  280.58    7.22   0
   7  -4   3  117.80    9.52   0
   7   4   3  117.99    6.29   0
   8  -4   3   50.22    7.63   0
   8   4   3   42.76    6.04   0
   9  -4   3    2.99    6.78   0
   9   4   3    2.56    5.77   0
  10   4   3  222.65    6.34   0
  10  -4   3  213.76    8.54   0
  11  -4   3  325.77    8.94   0
  11   4   3  316.12    7.03   0
  12   4   3    9.94    5.77   0
  12  -4   3    3.17    7.14   0
  13   4   3   -2.19    4.20   0
  13  -4   3    2.00    6.16   0
  13  -4   3    3.07    7.38   0
  13  -5  -3   13.48    6.14   0
  13   5  -3   17.25    6.00   0
  12   5  -3  155.43    6.34   0
  12  -5  -3  131.92    7.68   0
  11  -5  -3  105.24    7.80   0
  11   5  -3  112.67    6.08   0
  10   5  -3   40.80    5.92   0
  10  -5  -3   29.75    7.21   0
 -10   5   3   31.57    7.32   0
  -9   5   3   11.71    7.05   0
   9  -5  -3   10.81    6.87   0
   9   5  -3    9.19    5.79   0
   8   5  -3  636.31    8.12   0
   8  -5  -3  624.79   10.88   0
  -8   5   3  646.62   11.16   0
   7  -5  -3  492.64   10.46   0
   7   5  -3  504.80    6.59   0
  -7   5   3  510.25   10.49   0
   6   5  -3  503.37    7.78   0
  -6   5   3  526.74   10.84   0
   6  -5  -3  474.55   10.57   0
  -5  -5   3  704.44    8.58   0
   5   5  -3  709.42    8.76   0
  -5   5   3  703.40   12.15   0
   5  -5  -3  686.93   12.01   0
  -4   5   3 1316.07   15.54   0
  -4  -5   3 1307.13   10.74   0
   4  -5  -3 1304.94   15.59   0
   4   5  -3 1318.91   10.80   0
  -3  -5   3  493.11    8.63   0
   3   5  -3  507.78    8.76   0
  -3   5   3  500.19   11.62   0
   3  -5  -3  512.00   10.69   0
   2   5  -3  184.11    7.84   0
   2  -5  -3  195.69    8.95   0
  -2  -5   3  186.03    7.68   0
  -2   5   3  185.06   10.05   0
  -1  -5   3    8.68    8.56   0
   1   5  -3    7.68    6.58   0
   1  -5  -3    3.88   10.23   0
   1   5  -3    2.90    6.96   0
  -1   5   3    3.95    7.00   0
   0   5  -3 1970.06   14.75   0
   0   5  -3 2035.52   18.25   0
   0   5   3 2091.18   15.55   0
  -1   5  -3  437.79   12.38   0
   1  -5   3  436.27   10.48   0
   1   5   3  444.59    9.28   0
  -2   5  -3  761.99   20.67   0
   5   5   3  368.25    7.77   0
   6   5   3   46.31    6.05   0
   7  -5   3  472.46   14.32   0
   7  -5   3  493.18   14.82   0
   7   5   3  483.58    7.66   0
   8  -5   3   51.66    9.54   0
   8   5   3   44.75    6.00   0
   8  -5   3   51.61    9.21   0
   9  -5   3  114.76    9.44   0
   9  -5   3  119.08    9.72   0
   9   5   3  117.05    6.10   0
  10  -5   3   37.55    8.37   0
  10  -5   3   42.23    8.39   0
  10   5   3   37.11    5.74   0
  11  -5   3    0.78    8.51   0
  11   5   3   -2.67    5.18   0
  11  -5   3    3.91    6.98   0
  12   5   3  249.53    6.90   0
  12  -5   3  245.47    9.04   0
  12  -5   3  241.82    9.31   0
  13  -5   3   17.78    7.72   0
  13  -5   3   13.96    7.42   0
  13   5   3   17.34    5.90   0
  13   6  -3   10.08    5.84   0
  13  -6  -3   24.88    7.91   0
  12  -6  -3   33.48    7.57   0
  12   6  -3   39.69    5.85   0
  11  -6  -3   18.33    8.52   0
  11   6  -3   15.99    5.70   0
  10  -6  -3   44.44    7.55   0
  10   6  -3   41.47    5.95   0
   9  -6  -3    1.09    7.14   0
   9   6  -3    4.00    5.65   0
  -9   6   3    1.65    8.51   0
  -8   6   3   16.45    7.06   0
   8  -6  -3   23.12    7.31   0
   8   6  -3   21.94    5.77   0
  -7   6   3   -0.32    7.11   0
   7  -6  -3   -1.98    7.18   0
   7   6  -3   -4.33    5.80   0
   6   6  -3  551.52    7.83   0
  -6   6   3  560.39   12.38   0
   6  -6  -3  535.30   12.29   0
  -5   6   3  108.20    8.58   0
   5   6  -3  115.17    6.46   0
   5  -6  -3  109.40    9.62   0
  -4   6   3  890.28   13.59   0
   4   6  -3  900.45    9.35   0
   4  -6  -3  890.60   13.55   0
   3   6  -3  419.72    8.09   0
   3  -6  -3  446.52   10.88   0
  -3   6   3  419.42   10.73   0
  -2   6   3    0.34    8.21   0
   2  -6  -3   -0.83    7.91   0
   2   6  -3    0.30    5.90   0
   1   6  -3  111.87    8.22   0
  -1   6   3  112.83    7.63   0
   1   6  -3  108.86    6.65   0
   0   6   3   42.55    6.44   0
   0   6  -3   40.74    7.05   0
   0   6  -3   45.21    6.15   0
   1   6   3  530.75    8.77   0
   1  -6   3  479.50    8.59   0
   1   6   3  494.59   11.71   0
  -1   6  -3  515.68   11.94   0
  -2   6  -3  155.09   11.29   0
  -2   6  -3  145.73   11.38   0
   2  -6   3  149.90    6.94   0
   4   6   3   69.63    6.40   0
   5   6   3   83.67    6.19   0
   6   6   3   43.65    5.88   0
   7   6   3  811.64    7.49   0
   8   6   3   -0.06    3.87   0
   9  -6   3   24.54   10.72   0
   9   6   3   28.24    4.21   0
   9  -6   3   26.23   10.82   0
  10  -6   3    4.10   10.13   0
  10  -6   3    2.26    9.92   0
  10   6   3   -1.95    3.98   0
  11  -6   3   24.21    9.42   0
  11   6   3   33.59    5.80   0
  11  -6   3   24.25   10.13   0
  12  -6   3   39.82    8.96   0
  12   6   3   41.84    5.87   0
  12  -6   3   43.24    9.97   0
  13  -6   3    5.44    8.98   0
  13   6   3   14.39    5.89   0
  13  -6   3    6.98    9.87   0
  12   7  -3   30.98    6.22   0
  12  -7  -3   33.76    8.87   0
  11  -7  -3   22.69    8.35   0
  11   7  -3   25.31    6.04   0
  10  -7  -3  395.16   11.35   0
  10   7  -3  410.81    5.93   0
   9   7  -3  113.11    6.22   0
   9  -7  -3  103.22    8.93   0
  -9   7   3  118.00    9.27   0
   8   7  -3  198.92    6.33   0
   8  -7  -3  187.93    9.92   0
  -8   7   3  182.21   10.09   0
   7   7  -3   95.01    4.54   0
  -7   7   3   94.46    8.98   0
   7  -7  -3   96.84    8.96   0
  -6   7   3   68.22    8.97   0
   6  -7  -3   65.16    8.86   0
   6   7  -3   72.05    6.17   0
  -5   7   3   46.10    9.38   0
   5   7  -3   51.68    5.80   0
   5  -7  -3   47.85    9.20   0
   4  -7  -3 1636.17   16.63   0
  -4   7   3 1573.05   16.46   0
   4   7  -3 1568.56   10.87   0
   3   7  -3 1617.53   11.52   0
  -3   7   3 1602.65   15.64   0
   2  -7  -3  357.99    9.70   0
   2   7  -3  358.05    7.56   0
   2   7  -3  366.65    7.56   0
  -2   7   3  358.91    9.68   0
   1   7  -3 1456.54   11.70   0
   1   7  -3 1508.20   12.33   0
  -1   7   3 1523.54   13.35   0
   0   7   3   37.23    6.38   0
   0   7  -3   41.08    6.58   0
  -1   7  -3   77.09    8.16   0
   1  -7   3   74.35    6.44   0
   1   7   3   81.68    6.50   0
   1   7   3   78.00    8.03   0
   2   7   3  100.02    6.59   0
  -2   7  -3   81.89    9.06   0
  -2   7  -3   90.99    9.50   0
   2  -7   3   88.01    6.46   0
   3  -7   3  176.90    6.82   0
   4   7   3 1949.52   11.63   0
   5   7   3  269.29    6.67   0
   6   7   3  144.44    6.41   0
   7   7   3   11.94    5.59   0
   8   7   3   45.77    5.64   0
   9   7   3   74.62    5.98   0
  10   7   3  124.57    6.15   0
  11   7   3  115.48    6.07   0
  12   7   3   70.88    6.12   0
  12  -8  -3    3.80   10.66   0
  12   8  -3    4.04    5.92   0
  11   8  -3   33.88    6.04   0
  11  -8  -3   35.00   10.86   0
  10  -8  -3   46.97   10.72   0
  10   8  -3   49.97    5.98   0
   9  -8  -3  140.04   11.74   0
   9   8  -3  135.98    6.19   0
   8   8  -3  536.29    7.58   0
   8  -8  -3  549.62   14.75   0
  -8   8   3  530.36   14.04   0
   7  -8  -3  398.03   13.58   0
  -7   8   3  386.03   12.67   0
   7   8  -3  359.56    6.89   0
  -6   8   3   13.82    9.23   0
   6  -8  -3   16.39    9.03   0
   6   8  -3   18.07    5.74   0
   5   8  -3  223.01    6.87   0
  -5   8   3  217.89   10.26   0
  -4   8   3  123.56    9.60   0
   4   8  -3  119.79    6.08   0
   3   8  -3  136.30    6.28   0
   3  -8  -3  134.37    7.97   0
  -3   8   3  132.95    8.60   0
   3   8  -3  135.96    6.39   0
   2   8  -3    0.01    5.68   0
   2   8  -3    4.36    5.87   0
   2  -8  -3    3.68    7.08   0
  -2   8   3    9.55    7.49   0
   1   8  -3   40.37    7.26   0
  -1   8   3   41.17    6.33   0
   1   8  -3   34.40    6.06   0
   0   8   3  266.91    7.43   0
   0   8  -3  253.25    8.81   0
  -1   8  -3   81.87    8.07   0
   1   8   3   70.71    7.97   0
   1  -8   3   80.61    6.24   0
   1   8   3   81.47    7.85   0
   2   8   3  411.53    8.61   0
   2  -8   3  415.81    7.87   0
   2   8   3  431.12    7.87   0
  -2   8  -3  413.91   12.03   0
  -2   8  -3  445.59   12.42   0
   3  -8   3  391.25    9.09   0
  -3   8  -3  413.99   20.99   0
  -3   8  -3  418.07   21.37   0
   3   8   3  405.23    7.48   0
   4   8   3   21.20    5.54   0
   5   8   3   36.99    4.38   0
   6   8   3  111.45    6.17   0
   7   8   3   27.75    5.62   0
   8   8   3   45.80    5.78   0
   9   8   3   47.10    5.92   0
  10   8   3   11.10    5.90   0
  11   8   3   59.48    6.20   0
  12   8   3   -4.90    6.13   0
  11   9  -3   31.64    6.01   0
  10   9  -3   35.96    4.30   0
   9   9  -3  113.47    6.41   0
   8   9  -3  243.65    6.55   0
   7   9  -3  424.13    7.03   0
  -7   9   3  428.66   16.70   0
   6   9  -3   96.93    5.90   0
  -6   9   3  100.36   11.10   0
  -5   9   3   21.87    8.61   0
   5   9  -3   18.22    5.98   0
   4  -9  -3  269.08    7.49   0
   4   9  -3  296.27    6.90   0
  -4   9   3  288.60   10.50   0
   3   9  -3  150.59    6.48   0
  -3   9   3  159.35    8.50   0
   3  -9  -3  150.11    8.11   0
   3   9  -3  147.74    7.58   0
   2   9  -3  214.72    6.86   0
  -2   9   3  218.03    8.70   0
   2   9  -3  221.73    6.83   0
  -1   9   3   51.78    6.45   0
   1   9  -3   48.10    7.30   0
   1   9  -3   45.18    5.91   0
   0   9  -3   27.37    7.00   0
   0   9   3   25.94    7.47   0
  -1   9  -3 1619.43   14.85   0
   1   9   3 1509.89   14.77   0
   1   9   3 1669.73   12.11   0
  -2   9  -3   68.64    9.09   0
   2   9   3   67.60    7.54   0
   2  -9   3   77.20    7.41   0
   2   9   3   82.83    7.76   0
  -2   9  -3   76.73    9.30   0
   2   9   3   67.41    6.48   0
   3  -9   3  128.07    7.90   0
   3   9   3  126.25    6.02   0
  -3   9  -3  134.91   13.33   0
   3   9   3  142.04    6.64   0
  -3   9  -3  130.71   13.25   0
   4   9   3   31.56    5.62   0
   4  -9   3   28.69    6.11   0
   5   9   3  257.41    6.53   0
   6   9   3   70.37    4.22   0
   7   9   3  192.35    6.27   0
   8   9   3  341.62    5.60   0
   9   9   3   73.54    6.07   0
  10   9   3    4.40    4.06   0
  11   9   3    7.64    6.03   0
  11  10  -3   51.67    4.57   0
  10  10  -3    9.08    5.99   0
   9  10  -3   25.00    5.79   0
   8  10  -3   70.00    5.97   0
   7  10  -3   63.39    4.23   0
  -6  10   3    6.54   11.37   0
   6  10  -3    7.33    5.56   0
  -5  10   3   12.42    9.31   0
   5 -10  -3   12.29    6.70   0
   5  10  -3   16.37    3.74   0
   4  10  -3    9.84    6.82   0
   4 -10  -3    9.95    6.78   0
   4  10  -3    1.47    5.76   0
  -4  10   3    3.96    7.50   0
   3 -10  -3    4.79    5.57   0
  -3  10   3    7.44    7.22   0
   3  10  -3    1.90    5.47   0
   3  10  -3   15.16    5.51   0
   2  10  -3  318.88    7.23   0
   2  10  -3  305.91    7.25   0
  -2  10   3  317.97    8.23   0
   1  10  -3   90.94    6.16   0
   1  10  -3   90.22    6.09   0
  -1  10   3  103.03    6.70   0
   0  10   3   91.01    6.16   0
   0  10  -3   85.09    7.86   0
  -1  10  -3   78.52    8.08   0
   1  10   3   86.73    6.33   0
   1  10   3   82.37    6.09   0
  -1  10  -3   88.63    8.00   0
   2  10   3   26.84    7.23   0
   2  10   3   27.99    5.99   0
   2 -10   3   21.67    5.84   0
   2  10   3   23.51    5.68   0
  -2  10  -3   23.05    8.64   0
  -2  10  -3   21.66    8.32   0
   3 -10   3   48.42    7.42   0
  -3  10  -3   42.99   11.60   0
   3  10   3   42.57    5.94   0
   3  10   3   49.17    6.18   0
   3  10   3   51.58    7.28   0
  -3  10  -3   44.56   11.69   0
   4  10   3   33.63    5.77   0
   4 -10   3   24.39    5.81   0
   4  10   3   24.57    5.68   0
   5 -10   3   27.62    5.81   0
   5  10   3   39.27    5.67   0
   6  10   3  234.56    6.47   0
   7  10   3   83.08    5.84   0
   8  10   3   75.88    5.95   0
   9  10   3    1.05    5.87   0
  10  10   3   38.35    6.26   0
  11  10   3    6.76    6.21   0
  10  11  -3   29.47    5.96   0
   9  11  -3    8.30    5.93   0
   8  11  -3  174.62    6.55   0
   7  11  -3   13.70    5.53   0
   6 -11  -3  165.27    6.84   0
   6  11  -3  165.68    6.59   0
   5 -11  -3  731.12   10.56   0
  -5  11   3  777.02   15.58   0
   5  11  -3  730.05    8.37   0
   5  11  -3  740.58    8.79   0
  -5  11   3  762.91   15.65   0
  -4  11   3   84.24    9.15   0
   4  11  -3   89.74    5.81   0
   4  11  -3   88.03    6.03   0
   4 -11  -3   89.47    6.41   0
  -4  11   3   96.51    8.94   0
   3  11  -3   13.37    5.89   0
   3  11  -3   12.71    5.64   0
  -3  11   3   11.34    7.14   0
  -3  11   3   13.02    8.20   0
   2  11  -3   12.66    5.75   0
   2  11  -3    4.44    5.88   0
  -2  11   3   22.03    7.10   0
  -2  11   3   15.86    5.96   0
  -1  11   3   18.55    6.12   0
   1  11  -3   24.67    5.81   0
  -1  11   3   16.72    7.28   0
   0  11   3  523.29    8.43   0
   0  11  -3  514.90    9.49   0
   0  11   3  497.76    8.15   0
  -1  11  -3   39.04    7.35   0
   1  11   3   52.12    6.38   0
  -1  11  -3   44.74    7.21   0
   1  11   3   54.88    7.21   0
  -2  11  -3   34.84    7.77   0
   2  11   3   32.74    7.13   0
   2  11   3   26.81    5.79   0
  -2  11  -3   34.63    7.71   0
   2  11   3   32.31    5.80   0
   3  11   3  301.06    6.76   0
  -3  11  -3  299.31   13.94   0
   3  11   3  279.55    7.35   0
  -3  11  -3  291.01   12.92   0
   3  11   3  300.33    7.12   0
   3 -11   3  295.14    7.24   0
   4 -11   3   65.13    6.11   0
   4  11   3   66.15    6.03   0
   4  11   3   66.38    6.31   0
   4  11   3   62.69    7.15   0
   5 -11   3   27.16    6.17   0
   5  11   3   10.94    5.60   0
   5  11   3   19.74    5.72   0
   6  11   3   19.63    5.88   0
   6 -11   3   15.78    6.06   0
   7 -11   3  174.89    6.76   0
   7  11   3  161.07    6.28   0
   8  11   3  175.11    6.46   0
   9  11   3   17.24    6.11   0
  10  11   3   31.69    6.23   0
   9  12  -3   39.84    6.34   0
   8  12  -3  136.82    5.15   0
   7  12  -3  165.29    6.46   0
   7 -12  -3  160.22    8.31   0
   6  12  -3   51.62    6.14   0
   6  12  -3   49.42    6.13   0
   6 -12  -3   50.87    7.32   0
   5 -12  -3    8.34    6.95   0
   5  12  -3    5.61    5.59   0
  -5  12   3    4.30   10.26   0
   5  12  -3    1.94    5.72   0
  -5  12   3    6.71   10.63   0
   4  12  -3   67.69    7.42   0
   4  12  -3   67.82    5.84   0
   4 -12  -3   67.62    7.28   0
  -4  12   3   65.64    9.03   0
  -4  12   3   60.34    7.99   0
   3  12  -3   87.22    6.28   0
  -3  12   3   89.63    8.79   0
  -3  12   3   94.30    7.58   0
   3  12  -3  100.77    7.53   0
  -2  12   3  121.81    7.54   0
   2  12  -3  124.93    6.42   0
  -2  12   3  125.13    7.75   0
   2  12  -3  108.67    6.15   0
   1  12  -3   81.90    6.12   0
  -1  12   3   83.88    7.39   0
  -1  12   3   78.67    7.53   0
   0  12  -3   43.23    7.35   0
   0  12   3   46.29    5.85   0
   0  12   3   53.31    5.99   0
   0  12  -3   41.66    7.62   0
   1  12   3  115.10    6.22   0
   1  12   3  124.98    7.62   0
  -1  12  -3  122.39    8.13   0
  -1  12  -3  120.47    7.85   0
   2  12   3    1.80    5.74   0
   2  12   3    3.20    5.76   0
  -2  12  -3    0.26    7.33   0
  -2  12  -3    2.14    8.41   0
  -3  12  -3    4.01   11.14   0
  -3  12  -3    7.16   10.18   0
   3  12   3    8.97    5.80   0
   3  12   3    5.26    7.16   0
   3  12   3   15.56    5.68   0
   4 -12   3   23.20    7.22   0
   4  12   3   21.31    5.73   0
   4  12   3   20.22    6.00   0
   4  12   3   32.08    5.73   0
   5  12   3    1.44    7.25   0
   5  12   3   -2.88    5.96   0
   5 -12   3   13.96    6.01   0
   5  12   3   -5.21    5.90   0
   6  12   3   36.25    5.75   0
   6  12   3   46.96    5.92   0
   6 -12   3   28.97    6.24   0
   7 -12   3   67.73    6.41   0
   7  12   3   62.43    6.10   0
   7  12   3   74.77    6.16   0
   8  12   3    4.25    4.12   0
   8  12   3    6.62    5.90   0
   8 -12   3    3.79    7.59   0
   9  12   3   43.07    6.17   0
   8  13  -3   88.86    6.76   0
   8 -13  -3  108.34    6.96   0
   8  13  -3   81.00    6.84   0
   7 -13  -3   29.14    7.58   0
   7  13  -3   20.42    7.59   0
   7  13  -3   32.46    6.10   0
   6 -13  -3    8.83    5.92   0
   6  13  -3   10.55    5.89   0
   6  13  -3    2.44    5.77   0
   5  13  -3   81.55    6.43   0
  -5  13   3   90.32   13.36   0
  -5  13   3   91.45   13.24   0
   5  13  -3   82.09    6.33   0
   5 -13  -3   80.93    7.79   0
  -4  13   3   21.35    8.77   0
   4  13  -3   22.57    6.02   0
  -4  13   3   23.46    9.71   0
   4  13  -3   28.05    7.16   0
   3  13  -3  132.07    6.60   0
   3  13  -3  134.55    6.39   0
  -3  13   3  126.64    8.64   0
  -3  13   3  123.36    8.42   0
   2  13  -3   15.51    5.79   0
  -2  13   3   13.69    7.16   0
  -2  13   3   13.58    7.49   0
  -1  13   3   78.00    7.72   0
   1  13  -3   81.37    6.41   0
  -1  13   3   90.25    7.62   0
   1  13  -3   80.58    6.09   0
   0  13  -3  249.44    8.52   0
   0  13  -3  233.22    8.35   0
   0  13   3  255.18    8.50   0
   0  13   3  263.09    8.52   0
   1  13   3   43.35    6.11   0
  -1  13  -3   47.13    7.59   0
   1  13   3   39.41    5.95   0
  -1  13  -3   37.50    7.48   0
   2  13   3   16.81    6.02   0
  -2  13  -3   19.99    8.75   0
  -2  13  -3   22.24    8.63   0
   2  13   3   20.66    5.82   0
  -3  13  -3   71.70   12.46   0
  -3  13  -3   71.30   11.84   0
   3  13   3   72.52    6.04   0
   3  13   3   74.71    6.26   0
   3  13   3   67.92    6.50   0
   4  13   3  238.54    7.48   0
   4 -13   3  208.00    8.59   0
   4  13   3  219.46    7.04   0
   4  13   3  238.87    6.76   0
   5  13   3   46.73    7.67   0
   5 -13   3   49.45    6.17   0
   5  13   3   41.17    5.81   0
   5  13   3   46.78    6.19   0
   6  13   3    4.02    5.85   0
   6 -13   3   -2.87    5.89   0
   6  13   3   -2.99    5.98   0
   6  13   3    8.73    5.82   0
   7 -13   3    5.13    6.26   0
   7  13   3    4.81    6.11   0
   7  13   3    9.35    6.02   0
   6  14  -3    4.71    6.10   0
   6  14  -3   17.67    6.17   0
   6 -14  -3   11.56    6.19   0
   5  14  -3   54.56    6.20   0
   5  14  -3   53.25    6.21   0
  -4  14   3   25.75    8.91   0
   4  14  -3   23.44    5.95   0
   4  14  -3   18.47    6.06   0
  -4  14   3   18.41    8.89   0
  -3  14   3    3.02    7.37   0
  -3  14   3    2.59    7.27   0
   3  14  -3    3.61    5.89   0
  -2  14   3   54.64    7.75   0
  -2  14   3   63.84    7.90   0
   2  14  -3   66.61    6.05   0
   2  14  -3   68.07    6.26   0
   1  14  -3  110.67    6.47   0
  -1  14   3  109.06    8.26   0
  -1  14   3  105.82    7.91   0
   1  14  -3  101.89    7.83   0
   0  14  -3   33.69    7.53   0
   0  14  -3   31.15    6.32   0
   0  14   3   21.36    6.12   0
   0  14   3   26.81    6.13   0
  -1  14  -3   30.21    7.58   0
   1  14   3   36.86    7.11   0
   1  14   3   26.73    7.58   0
  -1  14  -3   29.09    7.52   0
  -2  14  -3  121.16    9.93   0
  -2  14  -3  124.15    9.68   0
   2  14   3  140.88    6.78   0
   2  14   3  132.66    6.66   0
   3  14   3   11.99    5.92   0
   3  14   3    9.86    6.17   0
  -3  14  -3   13.24   13.07   0
  -3  14  -3   12.50   13.65   0
   4  14   3    4.13    6.18   0
   4  14   3    9.04    6.05   0
   4  14   3    8.30    6.18   0
   5  14   3    6.59    7.70   0
   5  14   3    2.99    5.87   0
   5 -14   3   -1.83    6.34   0
   5  14   3    2.99    5.95   0
   6  14   3    6.49    6.15   0
   6  14   3   15.27    5.93   0
   6 -14   3    4.88    7.67   0
   6  14   3    5.41    6.35   0
  -4  15   3   76.25   11.25   0
   4  15  -3   63.93    6.67   0
  -4  15   3   65.52   11.52   0
   4  15  -3   60.46    6.86   0
   4  15  -3   85.90    6.60   0
   3  15  -3   56.28    6.65   0
  -3  15   3   60.71    8.31   0
   3  15  -3   55.26    7.83   0
  -3  15   3   71.89    9.24   0
   2  15  -3    9.70    7.43   0
   2  15  -3   -0.35    6.32   0
  -2  15   3   -0.65    7.67   0
  -2  15   3    3.51    7.51   0
   1  15  -3  260.64    7.61   0
   1  15  -3  238.95    7.66   0
  -1  15   3  232.25    7.98   0
  -1  15   3  216.85    9.31   0
   0  15  -3   13.53    6.25   0
   0  15   3   13.77    7.73   0
   0  15  -3   11.31    6.23   0
   0  15   3    4.00    6.18   0
  -1  15  -3   88.68    9.46   0
   1  15   3   85.86    6.77   0
   1  15   3   67.57    6.64   0
  -1  15  -3   69.13    8.40   0
  -2  15  -3    3.99    8.76   0
   2  15   3    8.52    6.20   0
  -2  15  -3    8.42    8.74   0
   2  15   3    7.37    6.24   0
   3  15   3   -2.56    7.38   0
   3  15   3    6.39    7.62   0
   4  15   3   88.51    6.85   0
   4  15   3   69.40    7.00   0
  14   0  -4   20.30    6.04   0
  13   0  -4   59.60    6.35   0
  12   0  -4   16.10    5.94   0
  11   0  -4 1349.52   10.52   0
 -11   0   4 1352.10   10.35   0
  10   0  -4   23.23    5.94   0
 -10   0   4   24.27    5.96   0
   9   0  -4   34.10    6.07   0
  -9   0   4   36.94    5.88   0
   8   0  -4  414.01    7.76   0
  -8   0   4  417.29    7.58   0
  -7   0   4  262.62    7.31   0
   7   0  -4  252.25    7.19   0
  -6   0   4 1578.17   11.89   0
   6   0  -4 1553.68   11.73   0
  -5   0   4 3968.53   18.47   0
   5   0  -4 3984.41   18.43   0
  -4   0   4   24.44    8.28   0
   4   0  -4   26.34    8.34   0
  -3   0   4  627.47   12.24   0
   3   0  -4  610.02   12.40   0
  -2   0   4 1310.10   17.17   0
   2   0  -4 1294.77   17.38   0
   1   0  -4   90.12   13.13   0
  -1   0   4  100.42   12.76   0
   0   0   4  699.72   16.84   0
   0   0   4  688.65   17.86   0
   0   0  -4  657.24   17.78   0
   0   0  -4  675.88   17.13   0
  -1   0  -4 6006.10   34.46   0
   1   0   4 5950.05   33.95   0
   2   0   4   90.69   12.14   0
  -2   0  -4   88.49   12.30   0
   3   0   4  866.05   13.69   0
   5   0   4  996.41   11.42   0
   6   0   4   21.58    6.67   0
   7   0   4  755.30   10.30   0
   8   0   4  106.92    6.61   0
   9   0   4  594.91    8.40   0
  10   0   4    7.42    5.71   0
  11   0   4  176.56    6.55   0
  12   0   4    9.65    7.26   0
  13   0   4   28.12    6.31   0
  14   0   4   19.78    6.54   0
  14  -1  -4    9.98    6.54   0
  14   1  -4   18.94    6.15   0
  13   1  -4    7.72    5.98   0
  13  -1  -4    9.31    6.07   0
  12   1  -4   70.13    6.09   0
  12  -1  -4   73.31    6.15   0
 -11   1   4  272.42    8.29   0
  11   1  -4  281.89    6.72   0
  11  -1  -4  284.89    7.03   0
  10   1  -4  292.54    7.13   0
 -10  -1   4  282.93    6.85   0
 -10   1   4  267.19    7.16   0
  10  -1  -4  285.26    7.01   0
   9  -1  -4   12.16    6.06   0
   9   1  -4   16.68    5.65   0
  -9  -1   4   10.96    5.61   0
  -9   1   4   22.02    7.24   0
   8  -1  -4   10.61    6.13   0
   8   1  -4    9.61    5.93   0
  -8  -1   4    3.84    5.52   0
  -8   1   4   -0.12    6.04   0
   7  -1  -4    3.98    6.02   0
  -7  -1   4   -1.94    5.84   0
  -7   1   4    3.47    6.04   0
   7   1  -4    5.12    5.85   0
   6  -1  -4  902.03   10.23   0
  -6   1   4  883.71   10.23   0
  -6  -1   4  907.09    9.69   0
   6   1  -4  885.65    9.81   0
  -5   1   4 1153.20   11.60   0
   5  -1  -4 1147.34   11.68   0
  -5  -1   4 1167.28   11.00   0
   5   1  -4 1162.96   10.91   0
   4  -1  -4  238.11   10.73   0
   4   1  -4  241.90    8.86   0
  -4   1   4  238.14    9.23   0
  -4  -1   4  239.06    8.79   0
   3  -1  -4 1271.68   15.13   0
  -3  -1   4 1278.41   12.50   0
   3   1  -4 1318.01   14.33   0
  -3   1   4 1294.59   14.97   0
   2  -1  -4  650.16   14.71   0
  -2   1   4  653.34   14.58   0
   2   1  -4  676.77   13.97   0
  -2  -1   4  687.18   13.71   0
  -1   1   4   21.36   12.53   0
   1   1  -4   17.56   12.32   0
   1  -1  -4   25.11    9.07   0
  -1  -1   4   21.59   12.12   0
   0   1  -4  705.49   17.17   0
   0   1  -4  709.78   16.44   0
   0  -1   4  710.44   16.21   0
   0  -1   4  700.05   16.95   0
   0   1   4  733.75   15.94   0
   0  -1  -4  722.89   13.77   0
   0   1   4  718.62   21.40   0
   1  -1   4   78.30   12.48   0
  -1  -1  -4   80.09   12.36   0
  -1   1  -4   81.16   15.30   0
   1   1   4   85.58   12.51   0
  -2   1  -4    0.52   10.59   0
   2   1   4    4.72   10.71   0
   2  -1   4    1.73   12.52   0
   3  -1   4  283.34   12.48   0
   5  -1   4  940.77   13.22   0
   6  -1   4  301.42    9.56   0
   6   1   4  307.66    7.39   0
   7  -1   4   91.64    6.73   0
   7   1   4   98.85    6.38   0
   8   1   4  666.33    8.76   0
   8  -1   4  670.19    9.86   0
   9  -1   4   -1.30    5.66   0
   9   1   4   -1.96    5.98   0
  10  -1   4    2.32    6.99   0
  10   1   4   13.41    5.40   0
  11  -1   4    3.88    5.76   0
  11   1   4   10.01    5.79   0
  12   1   4    0.75    5.98   0
  12  -1   4    7.65    5.88   0
  13  -1   4   17.41    6.23   0
  13   1   4   28.07    6.18   0
  14  -1   4   75.80    8.32   0
  14   1   4   71.42    6.85   0
  14  -2  -4   56.85    6.62   0
  14   2  -4   62.78    6.25   0
  13  -2  -4   17.51    6.01   0
  13   2  -4   14.10    6.14   0
  12   2  -4   12.76    5.81   0
  12  -2  -4   10.55    5.99   0
  11   2  -4  110.82    6.05   0
 -11   2   4  107.26    6.36   0
  11  -2  -4  102.10    7.76   0
  10   2  -4  176.38    6.41   0
 -10   2   4  183.07    6.76   0
 -10  -2   4  181.02    6.18   0
  10  -2  -4  179.36    6.80   0
  -9   2   4   18.76    6.00   0
   9  -2  -4   21.59    7.47   0
   9   2  -4   19.21    5.66   0
  -9  -2   4   22.28    5.55   0
  -8  -2   4   95.61    6.01   0
   8   2  -4   93.60    5.97   0
   8  -2  -4   82.78    6.49   0
  -8   2   4   92.89    6.35   0
   7   2  -4  231.18    7.04   0
  -7  -2   4  218.93    6.87   0
  -7   2   4  223.42    8.52   0
   7  -2  -4  232.76    7.48   0
  -6   2   4  940.41   10.66   0
  -6  -2   4  949.42    9.66   0
   6  -2  -4  948.87   10.71   0
   6   2  -4  939.94    9.67   0
   5  -2  -4    4.68    8.48   0
  -5   2   4    3.85    6.76   0
   5   2  -4    9.35    6.51   0
  -5  -2   4   -1.36    6.34   0
  -4   2   4   34.63    8.87   0
   4   2  -4   35.41    5.30   0
  -4  -2   4   28.29    6.92   0
   4  -2  -4   38.43    9.20   0
   3  -2  -4 4899.31   25.33   0
  -3   2   4 4948.45   25.33   0
   3   2  -4 5149.42   22.45   0
  -3  -2   4 5041.68   22.42   0
   2  -2  -4 1406.83   17.14   0
   2   2  -4 1489.56   15.81   0
  -2   2   4 1413.82   17.04   0
  -2  -2   4 1443.97   15.50   0
   1   2  -4  733.14   14.99   0
   1  -2  -4  692.18   15.43   0
  -1  -2   4  718.50   14.65   0
  -1   2   4  680.91   15.03   0
   0  -2  -4    5.12   12.16   0
   0   2  -4    2.85   11.40   0
   0   2   4    4.81   18.13   0
   0  -2   4    0.99    7.67   0
   0  -2   4    4.43   11.13   0
   0   2  -4    2.34   10.99   0
   0   2   4    2.98   12.11   0
   1   2   4  575.49   13.76   0
  -1  -2  -4  536.77   11.05   0
  -1   2  -4  534.54   17.51   0
   1  -2   4  541.34   17.25   0
   2   2   4  719.70   12.87   0
  -2   2  -4  695.88   17.40   0
   2  -2   4  680.15   18.54   0
   3  -2   4  469.98   15.60   0
   4  -2   4 1493.34   17.56   0
   5  -2   4 1130.38   14.26   0
   6  -2   4 2323.16   17.23   0
   6   2   4 2310.95   13.40   0
   7   2   4   24.33    6.20   0
   7  -2   4   26.26    6.15   0
   8   2   4  283.96    7.31   0
   8  -2   4  291.69    8.53   0
   9   2   4   47.02    5.83   0
   9  -2   4   48.22    7.39   0
  10  -2   4  121.46    6.16   0
  10   2   4  117.44    6.24   0
  11  -2   4    4.79    6.98   0
  11   2   4   -1.20    5.70   0
  12  -2   4    8.27    6.08   0
  12   2   4   11.00    5.80   0
  13  -2   4   52.22    7.68   0
  13   2   4   53.95    6.29   0
  14   2   4  102.27    6.79   0
  14  -2   4  129.95    7.23   0
  14  -2   4  126.33    7.42   0
  14  -3  -4    0.58    6.31   0
  14   3  -4   11.87    5.98   0
  13  -3  -4   13.79    6.02   0
  13   3  -4    7.44    6.08   0
  12  -3  -4   26.99    6.07   0
  12   3  -4   22.25    5.79   0
  11  -3  -4    7.29    5.91   0
  11   3  -4    3.17    5.63   0
 -11   3   4    0.33    5.82   0
 -10   3   4    4.65    6.02   0
  10  -3  -4    6.05    6.08   0
  10   3  -4    1.25    5.48   0
  -9   3   4    3.88    5.76   0
   9  -3  -4    3.90    5.81   0
  -9  -3   4   -5.71    5.77   0
   9   3  -4    9.40    5.37   0
   8  -3  -4  335.06    8.12   0
   8   3  -4  352.89    7.10   0
  -8   3   4  348.67    9.05   0
  -8  -3   4  351.39    7.06   0
  -7   3   4  113.79    6.84   0
   7  -3  -4  116.49    6.90   0
   7   3  -4  125.18    6.36   0
  -7  -3   4  125.69    6.17   0
  -6   3   4   16.96    8.31   0
   6   3  -4   15.55    6.27   0
  -6  -3   4   12.68    6.08   0
   6  -3  -4   17.72    8.44   0
  -5  -3   4    2.60    7.08   0
   5   3  -4   -2.32    7.00   0
   5  -3  -4    0.92    7.13   0
  -5   3   4    2.51    8.62   0
  -4  -3   4    5.10    6.43   0
   4  -3  -4    1.50    9.10   0
  -4   3   4   11.38    8.89   0
   4   3  -4    2.43    6.46   0
   3   3  -4 3934.15   19.32   0
  -3  -3   4 3869.25   18.98   0
  -3   3   4 3868.20   23.53   0
   3  -3  -4 3773.25   23.38   0
   2  -3  -4   63.20   10.95   0
  -2   3   4   62.28    9.05   0
  -2  -3   4   73.53    8.95   0
   2   3  -4   64.65    8.97   0
   1   3  -4  463.91   11.70   0
  -1  -3   4  451.59   11.79   0
   1   3  -4  448.23   11.49   0
   1  -3  -4  435.59   12.34   0
  -1   3   4  441.14   12.19   0
   0   3  -4 1774.68   18.87   0
   0  -3  -4 1812.36   17.47   0
   0   3   4 1801.12   17.31   0
   0  -3   4 1775.08   20.29   0
   0  -3   4 1826.02   16.60   0
   0   3  -4 1753.64   16.47   0
   1  -3   4 6950.89   27.53   0
   2   3   4 2397.04   16.61   0
   3  -3   4   53.44   12.64   0
   4  -3   4  554.71   14.99   0
   4  -3   4  539.25   14.70   0
   5  -3   4  312.60   10.47   0
   5  -3   4  320.47   11.76   0
   6  -3   4  104.78    8.00   0
   6   3   4   93.03    6.53   0
   6  -3   4  104.85    8.10   0
   7  -3   4    4.97    7.40   0
   7   3   4    5.36    5.77   0
   8   3   4   41.86    5.52   0
   8  -3   4   51.91    7.60   0
   9   3   4  131.94    6.05   0
   9  -3   4  122.79    7.76   0
  10  -3   4   22.04    5.76   0
  10   3   4   26.41    5.90   0
  11   3   4   -8.08    5.77   0
  11  -3   4    8.47    7.39   0
  12  -3   4   12.18    6.08   0
  12  -3   4   13.45    7.26   0
  12   3   4   15.82    5.67   0
  13  -3   4   37.53    7.50   0
  13  -3   4   41.97    6.55   0
  13   3   4   37.34    6.23   0
  13   4  -4    5.97    5.84   0
  13  -4  -4    1.83    7.32   0
  12  -4  -4   43.47    7.70   0
  12   4  -4   55.15    5.82   0
  11  -4  -4   63.66    6.18   0
  11   4  -4   54.83    5.86   0
 -11   4   4   64.69    6.02   0
 -10   4   4  302.35    7.36   0
  10  -4  -4  286.39    8.43   0
  10   4  -4  288.01    6.46   0
   9  -4  -4  349.64    8.81   0
  -9   4   4  370.66    9.06   0
   9   4  -4  382.36    7.09   0
   8   4  -4   19.46    6.05   0
  -8  -4   4   18.02    5.93   0
  -8   4   4   17.42    7.42   0
   8  -4  -4   10.89    6.12   0
   7   4  -4  746.23    8.32   0
  -7  -4   4  755.47    8.26   0
   7  -4  -4  734.82    9.91   0
  -7   4   4  765.89   10.11   0
   6  -4  -4    5.16    6.23   0
   6   4  -4    8.62    6.22   0
  -6  -4   4    8.51    6.02   0
  -6   4   4    0.27    6.20   0
   5   4  -4   13.82    6.54   0
   5  -4  -4   10.82    8.29   0
  -5  -4   4   15.27    6.37   0
  -5   4   4    8.07    8.25   0
   4  -4  -4  291.66    9.07   0
  -4   4   4  297.24   10.32   0
   4   4  -4  295.83    7.72   0
  -4  -4   4  306.53    7.68   0
  -3   4   4 1211.09   15.02   0
  -3  -4   4 1198.75   11.41   0
   3  -4  -4 1223.84   15.27   0
   3   4  -4 1232.45   11.78   0
   2  -4  -4 2870.96   19.85   0
  -2   4   4 2835.62   19.81   0
  -2  -4   4 2807.59   17.72   0
   2   4  -4 2960.95   18.02   0
  -1   4   4  153.04    9.04   0
   1   4  -4  149.00    8.78   0
  -1  -4   4  160.72   10.24   0
   1   4  -4  169.03   10.08   0
   1  -4  -4  160.04    8.97   0
   1  -4  -4  149.29   15.36   0
   0   4   4 2425.42   17.50   0
   0  -4  -4 2360.09   17.67   0
   0  -4   4 2334.57   16.50   0
   0   4  -4 2294.91   16.43   0
   0  -4   4 2363.82   20.46   0
   0   4  -4 2356.05   20.41   0
  -1   4  -4  111.10   10.59   0
   1   4   4  111.69    8.74   0
   1  -4   4  107.19   11.09   0
   1  -4   4  107.56    8.31   0
   2  -4   4 1520.83   27.28   0
   2   4   4 1523.37   13.29   0
  -2   4  -4 1505.29   27.33   0
   6  -4   4  943.48   15.94   0
   6   4   4  878.15    9.12   0
   6  -4   4  913.88   16.02   0
   7   4   4  497.91    7.59   0
   7  -4   4  549.63   11.75   0
   7  -4   4  530.39   12.16   0
   8   4   4  241.36    6.34   0
   8  -4   4  249.23    9.10   0
   8  -4   4  233.46    8.94   0
   9   4   4    9.49    3.93   0
   9  -4   4    4.99    6.99   0
   9  -4   4    3.41    7.22   0
  10  -4   4  655.58   10.96   0
  10  -4   4  618.99   10.84   0
  10   4   4  650.11    7.84   0
  11  -4   4    4.75    6.85   0
  11  -4   4    5.73    6.99   0
  11   4   4    1.48    5.68   0
  12  -4   4  245.34    8.81   0
  12   4   4  242.40    5.22   0
  12  -4   4  250.49    9.00   0
  13  -4   4  123.62    8.02   0
  13  -4   4  138.46    8.23   0
  13   4   4  128.56    6.56   0
  13  -5  -4   67.52    8.06   0
  13   5  -4   63.40    6.29   0
  12   5  -4   40.12    5.75   0
  12  -5  -4   42.38    6.27   0
  11   5  -4  352.13    6.53   0
  11  -5  -4  332.39    8.85   0
 -11   5   4  332.04    7.85   0
 -10   5   4  165.25    7.95   0
  10  -5  -4  168.51    6.84   0
  10   5  -4  168.64    6.49   0
   9  -5  -4  124.96    7.47   0
  -9   5   4  121.18    7.68   0
   9   5  -4  126.04    4.60   0
   8   5  -4   -8.12    5.93   0
  -8   5   4    5.73    7.62   0
   8  -5  -4    1.12    7.60   0
   7  -5  -4  201.68    8.74   0
  -7   5   4  215.12    8.81   0
   7   5  -4  205.67    6.89   0
  -7  -5   4  212.52    7.05   0
   6   5  -4   10.35    5.87   0
   6  -5  -4    6.78    7.38   0
  -6   5   4    8.22    7.29   0
  -6  -5   4    2.50    5.86   0
  -5   5   4  369.10   10.09   0
   5   5  -4  376.35    7.62   0
  -5  -5   4  359.38    7.56   0
   5  -5  -4  358.53    9.86   0
  -4  -5   4  242.55    7.13   0
  -4   5   4  234.12    8.64   0
   4  -5  -4  236.63    9.93   0
   4   5  -4  240.03    7.22   0
  -3  -5   4  938.99   10.17   0
   3   5  -4  910.04   10.13   0
   3  -5  -4  948.89   13.73   0
  -3   5   4  928.34   13.33   0
   2   5  -4  727.63    9.90   0
   2  -5  -4  730.29   11.48   0
  -2   5   4  708.85   11.45   0
  -2  -5   4  732.37    9.92   0
  -1   5   4  163.95    8.13   0
   1   5  -4  164.41    7.87   0
   1   5  -4  165.97    7.35   0
   1  -5  -4  166.25    8.38   0
   1  -5  -4  159.02   12.65   0
  -1  -5   4  155.45    7.87   0
   0   5  -4  123.47    8.01   0
   0   5   4  127.05    7.57   0
   0  -5   4  121.51    9.79   0
   0   5  -4  127.44    7.94   0
   0  -5   4  123.42    7.85   0
  -1   5  -4   44.22    8.75   0
   1  -5   4   41.20   10.40   0
   1   5   4   49.06    7.27   0
   1  -5   4   38.64    7.22   0
   2   5   4  392.74    8.32   0
  -2   5  -4  378.94   15.18   0
   5   5   4    1.75    4.32   0
   6   5   4  214.57    6.63   0
   7  -5   4   26.69   10.27   0
   7  -5   4   27.14   10.56   0
   7   5   4   25.77    5.89   0
   8   5   4  523.81    7.56   0
   8  -5   4  500.73   13.00   0
   8  -5   4  525.76   12.71   0
   9  -5   4  115.23    9.12   0
   9  -5   4  112.44   10.05   0
   9   5   4  111.77    5.89   0
  10   5   4   52.92    4.16   0
  10  -5   4   54.07    8.39   0
  10  -5   4   55.50    8.69   0
  11   5   4   75.48    6.23   0
  11  -5   4   70.65    8.77   0
  11  -5   4   79.21    8.80   0
  12   5   4    0.76    5.58   0
  12  -5   4    2.59    7.10   0
  12  -5   4   -4.14    8.39   0
  13   5   4  138.44    6.73   0
  13  -5   4  131.90    9.58   0
  13  -5   4  118.10    9.67   0
  13  -6  -4  125.50    8.62   0
  13   6  -4  142.23    6.96   0
  12   6  -4    8.41    5.91   0
  12  -6  -4    4.65    7.19   0
  11   6  -4  118.36    6.26   0
  11  -6  -4  123.71    7.97   0
 -10   6   4  127.29    8.00   0
  10   6  -4  128.45    6.21   0
  10  -6  -4  125.50    7.86   0
  -9   6   4   13.51    7.25   0
   9   6  -4   21.27    5.77   0
   9  -6  -4    8.32    6.77   0
   8   6  -4   39.35    5.84   0
   8  -6  -4   45.04    8.21   0
  -8   6   4   46.82    7.23   0
   7   6  -4   46.71    6.05   0
  -7   6   4   42.21    7.88   0
   7  -6  -4   47.98    7.51   0
   6   6  -4  778.41    8.33   0
   6  -6  -4  772.30   12.75   0
  -6   6   4  799.45   12.14   0
   5  -6  -4  924.88   12.77   0
  -5  -6   4  898.63    7.91   0
  -5   6   4  920.99   12.83   0
   5   6  -4  912.93    8.98   0
  -4  -6   4  101.04    6.52   0
   4  -6  -4   98.42    8.19   0
   4   6  -4  101.00    6.47   0
  -4   6   4   99.27    8.35   0
  -3   6   4 1024.37   12.51   0
   3   6  -4 1042.45   10.07   0
  -3  -6   4 1047.06   10.21   0
   3  -6  -4 1077.53   13.61   0
   2  -6  -4   31.97    7.12   0
  -2  -6   4   40.38    6.27   0
   2   6  -4   31.80    6.01   0
   2  -6  -4   35.11    7.94   0
  -2   6   4   38.59    8.84   0
   2   6  -4   38.21    6.21   0
  -1  -6   4  779.87   10.42   0
   1   6  -4  798.27   10.34   0
   1   6  -4  759.02    9.44   0
  -1   6   4  798.36   10.83   0
   0   6  -4   78.38    7.13   0
   0   6   4   85.46    6.75   0
   0   6  -4   79.74    6.45   0
   1  -6   4 5817.78   21.11   0
   1   6   4 6188.21   21.62   0
   2  -6   4 4043.83   17.49   0
   2   6   4 4299.91   17.67   0
   5   6   4  467.04    7.50   0
   6   6   4  223.47    6.57   0
   7   6   4   -1.87    5.96   0
   8   6   4  111.48    6.17   0
   9  -6   4  696.27   22.47   0
   9  -6   4  727.88   23.05   0
   9   6   4  713.08    8.03   0
  10   6   4   26.39    4.12   0
  10  -6   4   26.68   11.17   0
  10  -6   4   24.40   11.25   0
  11  -6   4   22.32   10.32   0
  11   6   4   16.03    4.08   0
  11  -6   4   23.23   10.34   0
  12   6   4   32.22    4.34   0
  12  -6   4   35.91    9.97   0
  12  -6   4   32.75   10.07   0
  13  -6   4   71.65   11.90   0
  13   6   4   74.13    4.70   0
  13  -6   4   82.47   11.22   0
  12  -7  -4    3.01    8.68   0
  12   7  -4    4.26    6.01   0
  11  -7  -4   10.88    8.41   0
  11   7  -4    4.66    4.15   0
  10   7  -4   80.78    6.06   0
  10  -7  -4   75.72    8.81   0
 -10   7   4   81.55    9.02   0
  -9   7   4    6.29    7.29   0
   9   7  -4   -5.51    5.81   0
   9  -7  -4    1.84    7.04   0
   8   7  -4  717.50    7.96   0
  -8   7   4  725.48   12.86   0
   8  -7  -4  712.61   12.75   0
  -7   7   4   17.65    7.16   0
   7   7  -4   19.17    5.81   0
   7  -7  -4   15.76    8.18   0
   6  -7  -4   67.61    7.78   0
  -6   7   4   68.83    8.92   0
   6   7  -4   68.02    6.14   0
   5   7  -4   30.93    4.04   0
  -5   7   4   34.01    8.88   0
   5  -7  -4   24.89    7.68   0
  -4   7   4  138.54    8.64   0
   4   7  -4  139.99    6.26   0
   4  -7  -4  140.02    8.38   0
   3   7  -4  430.73    7.90   0
   3  -7  -4  444.67    9.08   0
  -3   7   4  417.49    9.18   0
   2   7  -4  813.29    9.40   0
   2  -7  -4  813.85   13.66   0
  -2   7   4  827.37   10.85   0
   2   7  -4  795.82    9.23   0
   1   7  -4   46.44    6.34   0
   1   7  -4   35.79    5.98   0
  -1   7   4   45.71    6.99   0
   0   7  -4  153.14    8.54   0
   0   7   4  156.48    6.88   0
   1   7   4   45.99    8.84   0
  -1   7  -4   45.46    7.59   0
   1   7   4   47.91    6.31   0
   1  -7   4   45.26    6.03   0
   2  -7   4    9.15    6.01   0
   2   7   4   12.65    6.09   0
  -2   7  -4   10.37    9.04   0
   3   7   4  111.45    6.59   0
   3  -7   4  113.16    6.36   0
   5   7   4  127.30    6.37   0
   6   7   4  323.55    5.69   0
   7   7   4   44.24    5.74   0
   8   7   4   47.69    5.80   0
   9   7   4   22.95    5.64   0
  10   7   4   81.96    6.10   0
  11   7   4    7.37    3.90   0
  12   7   4   22.46    6.12   0
  12   8  -4   10.99    5.97   0
  12  -8  -4    0.61    8.78   0
  11   8  -4  179.90    6.56   0
  11  -8  -4  172.55   11.16   0
  10   8  -4  132.36    4.88   0
  10  -8  -4  142.31    9.66   0
   9   8  -4  251.32    6.45   0
   9  -8  -4  250.36   11.37   0
  -9   8   4  254.47   11.51   0
   8   8  -4   10.77    5.79   0
  -8   8   4   10.99    8.39   0
   8  -8  -4   12.55    8.08   0
  -7   8   4  340.55   10.98   0
   7  -8  -4  340.72   11.22   0
   7   8  -4  337.28    6.89   0
   6   8  -4  661.28    7.96   0
   6  -8  -4  692.69   12.84   0
  -6   8   4  675.51   12.85   0
  -5   8   4  274.55   10.53   0
   5   8  -4  275.56    5.24   0
   5  -8  -4  281.46    9.48   0
  -4   8   4  168.04    8.94   0
   4   8  -4  170.00    6.46   0
   3   8  -4   55.87    6.14   0
   3  -8  -4   45.37    7.81   0
   3   8  -4   49.74    5.91   0
  -3   8   4   51.88    7.84   0
   2   8  -4 1704.47   11.81   0
   2   8  -4 1720.36   12.14   0
  -2   8   4 1730.21   14.67   0
   2  -8  -4 1742.32   17.02   0
   1   8  -4   17.91    5.82   0
  -1   8   4   21.95    7.71   0
   1   8  -4   21.80    5.67   0
   0   8  -4   55.07    6.51   0
   0   8   4   52.01    6.22   0
   1   8   4  629.40    8.72   0
  -1   8  -4  615.68   11.18   0
   1  -8   4  588.92    8.55   0
   1   8   4  597.33   12.31   0
   2   8   4 1253.51   13.90   0
   2   8   4 1400.86   10.84   0
   2  -8   4 1266.70   10.71   0
  -2   8  -4 1307.38   17.84   0
  -2   8  -4 1364.11   17.77   0
   3   8   4  552.79    7.91   0
   3  -8   4  518.79    8.14   0
   4   8   4  876.84    8.47   0
   5   8   4   48.19    5.96   0
   6   8   4  188.74    6.27   0
   7   8   4   39.29    5.67   0
   8   8   4   42.72    4.27   0
   9   8   4  359.34    6.92   0
  10   8   4   11.63    5.79   0
  11   8   4    7.68    6.01   0
  12   8   4   30.77    5.98   0
  11   9  -4   18.42    6.03   0
  10   9  -4    7.41    5.83   0
   9   9  -4   51.56    6.15   0
   9  -9  -4   43.34   12.06   0
  -8   9   4    1.68   10.02   0
   8   9  -4    1.64    5.66   0
  -7   9   4  249.68   11.40   0
   7   9  -4  236.70    6.37   0
  -6   9   4   22.50    9.81   0
   6   9  -4   17.68    5.61   0
  -5   9   4  541.65   12.22   0
   5   9  -4  535.48    7.78   0
   4   9  -4   29.93    5.82   0
  -4   9   4   32.55    8.83   0
   4  -9  -4   26.21    7.32   0
  -3   9   4  130.01    8.61   0
   3  -9  -4  135.57    8.14   0
   3   9  -4  127.09    6.29   0
   3   9  -4  133.37    6.51   0
   2   9  -4  296.29    7.22   0
   2   9  -4  306.48    7.18   0
  -2   9   4  301.73    7.72   0
   1   9  -4   25.47    6.94   0
   1   9  -4   22.11    5.98   0
  -1   9   4   23.38    6.18   0
   0   9  -4  337.37    9.16   0
   0   9   4  351.10    8.10   0
   1   9   4   44.99    6.51   0
  -1   9  -4   42.42    7.69   0
   2   9   4  461.83    7.95   0
   2  -9   4  446.81    7.79   0
  -2   9  -4  472.15   12.26   0
  -2   9  -4  462.17   11.96   0
   2   9   4  433.12    9.91   0
   3   9   4   56.77    5.90   0
  -3   9  -4   47.63   14.81   0
   3   9   4   42.46    6.01   0
   3  -9   4   35.71    6.38   0
  -3   9  -4   49.11   13.99   0
   4  -9   4  268.23    6.99   0
   4   9   4  308.49    6.86   0
   4   9   4  286.98    6.77   0
   5   9   4   -0.60    4.15   0
   6   9   4   14.12    5.60   0
   7   9   4  192.27    6.52   0
   8   9   4   91.49    4.55   0
   9   9   4   -6.92    5.79   0
  10   9   4   13.10    5.81   0
  11   9   4    5.79    5.90   0
  11  10  -4    6.06    4.30   0
  10  10  -4  181.10    6.67   0
   9  10  -4  193.38    5.17   0
   8  10  -4   15.33    5.78   0
  -7  10   4   55.39   12.28   0
   7  10  -4   47.40    5.54   0
  -6  10   4  459.70   13.21   0
   6  10  -4  490.18    7.36   0
   5 -10  -4    3.37    6.80   0
  -5  10   4    4.91    8.33   0
   5  10  -4    0.30    4.24   0
  -4  10   4   53.55    7.93   0
   4  10  -4   58.44    5.77   0
   4 -10  -4   58.79    7.01   0
   4  10  -4   55.65    6.86   0
  -3  10   4  978.85   12.04   0
   3  10  -4  927.24    9.17   0
   3 -10  -4  940.80   12.98   0
   3  10  -4  959.30    9.24   0
   2  10  -4 1180.33   10.89   0
   2  10  -4 1247.85   10.46   0
  -2  10   4 1254.36   11.97   0
   1  10  -4   41.53    5.75   0
   1  10  -4   38.82    7.23   0
  -1  10   4   46.47    7.48   0
   0  10   4   17.30    6.01   0
   0  10  -4   11.99    5.91   0
   1  10   4  144.43    6.54   0
  -1  10  -4  124.73    8.03   0
  -2  10  -4   18.11    8.18   0
   2  10   4   18.57    5.66   0
   2 -10   4   22.04    5.79   0
  -2  10  -4   19.47    8.39   0
   2  10   4   19.75    7.13   0
   2  10   4   12.52    5.85   0
   3  10   4   50.93    6.11   0
   3 -10   4   56.95    5.84   0
  -3  10  -4   50.19   13.32   0
  -3  10  -4   50.77   13.07   0
   3  10   4   49.64    7.26   0
   3  10   4   50.52    5.91   0
   4  10   4   37.95    5.87   0
   4 -10   4   36.45    6.10   0
   4  10   4   38.86    5.78   0
   5  10   4  409.26    6.94   0
   5  10   4  427.87    7.30   0
   5 -10   4  380.62    7.47   0
   6  10   4  596.07    7.81   0
   7  10   4   17.62    5.51   0
   8  10   4   14.74    5.97   0
   9  10   4   17.24    5.93   0
  10  10   4   41.59    6.26   0
  10  11  -4   29.01    6.30   0
   9  11  -4   27.08    6.06   0
   8  11  -4   42.02    5.95   0
   7  11  -4   59.88    5.99   0
   6 -11  -4  100.85    7.53   0
  -6  11   4  108.63   11.41   0
   6  11  -4  111.80    6.34   0
   5  11  -4   17.98    6.04   0
   5  11  -4   34.60    5.84   0
   5 -11  -4   29.35    7.10   0
  -5  11   4   31.69    8.63   0
  -4  11   4    4.85    7.46   0
   4  11  -4   14.09    5.74   0
   4  11  -4    1.46    5.58   0
   4 -11  -4    6.50    7.08   0
   3  11  -4    1.76    5.46   0
  -3  11   4    0.65    7.20   0
   3  11  -4    0.67    5.44   0
   2  11  -4   30.03    5.78   0
  -2  11   4   27.99    5.81   0
   2  11  -4   29.32    5.77   0
   1  11  -4   81.95    7.61   0
  -1  11   4   78.64    6.21   0
   0  11   4   73.62    7.72   0
   0  11  -4   62.97    7.02   0
  -1  11  -4   32.66    7.12   0
   1  11   4   42.35    6.32   0
  -1  11  -4   30.39    7.31   0
   1  11   4   37.42    5.68   0
   2  11   4  117.89    7.98   0
   2  11   4  110.92    6.27   0
  -2  11  -4  126.68    9.35   0
  -2  11  -4  123.68    9.60   0
   2  11   4  112.14    6.09   0
  -3  11  -4   54.51   12.90   0
   3 -11   4   48.72    5.86   0
   3  11   4   57.38    5.88   0
  -3  11  -4   57.32   12.20   0
   3  11   4   57.58    7.62   0
   3  11   4   50.75    6.01   0
   4  11   4  174.23    6.31   0
   4 -11   4  171.74    6.49   0
   4  11   4  177.85    6.35   0
   4  11   4  175.98    7.96   0
   5 -11   4   79.96    6.07   0
   5  11   4   74.76    5.99   0
   5  11   4   78.29    5.93   0
   6 -11   4    4.96    5.76   0
   6  11   4   10.45    5.90   0
   6  11   4    5.00    3.84   0
   7 -11   4   45.18    7.30   0
   7  11   4   36.06    5.77   0
   7  11   4   48.74    5.79   0
   8  11   4    4.91    5.78   0
   8  11   4    9.52    5.58   0
   9  11   4   16.82    5.97   0
  10  11   4    9.24    4.43   0
  10  11   4   -2.63    6.28   0
   9  12  -4   36.40    6.38   0
   8  12  -4   51.37    5.95   0
   7  12  -4  119.52    6.52   0
   7 -12  -4  127.92    6.88   0
  -6  12   4  106.28   14.54   0
   6  12  -4   90.10    6.32   0
   6  12  -4   96.53    6.09   0
  -6  12   4  107.05   14.07   0
   6 -12  -4  101.44    7.73   0
   5  12  -4   75.42    6.02   0
   5 -12  -4   66.86    7.17   0
  -5  12   4   69.48    9.22   0
  -5  12   4   70.65    9.19   0
   5  12  -4   73.54    6.32   0
   4  12  -4    4.48    5.81   0
  -4  12   4   -0.62    7.15   0
   4  12  -4    2.30    5.84   0
  -4  12   4    2.30    7.19   0
  -3  12   4  129.14    8.00   0
  -3  12   4  134.49    7.82   0
   3  12  -4  123.71    6.55   0
   3  12  -4  138.03    7.53   0
   2  12  -4    0.83    5.78   0
  -2  12   4    0.42    5.79   0
   2  12  -4    1.79    5.74   0
  -2  12   4    5.29    7.16   0
  -1  12   4   67.79    7.51   0
   1  12  -4   76.44    6.02   0
  -1  12   4   69.33    7.53   0
   0  12  -4  186.97    8.15   0
   0  12  -4  189.25    6.77   0
   0  12   4  188.05    7.95   0
   0  12   4  176.38    7.81   0
  -1  12  -4  314.81    9.14   0
   1  12   4  274.38    7.00   0
   1  12   4  304.58    7.34   0
  -1  12  -4  288.12    9.02   0
   2  12   4  234.26    6.91   0
   2  12   4  228.16    7.23   0
  -2  12  -4  226.58   10.14   0
  -2  12  -4  234.81   10.20   0
   3  12   4   21.02    7.02   0
   3  12   4   18.16    5.46   0
   3  12   4   21.21    5.94   0
  -3  12  -4   16.72   12.63   0
   3 -12   4   20.81    5.77   0
  -3  12  -4   16.45   12.75   0
   4 -12   4   49.12    7.14   0
   4  12   4   39.34    5.73   0
   4  12   4   35.51    5.90   0
   4  12   4   44.42    6.09   0
   5  12   4  570.04    7.82   0
   5 -12   4  557.14    8.54   0
   5  12   4  571.21    7.87   0
   5  12   4  578.52    8.85   0
   6  12   4    8.74    5.70   0
   6  12   4    9.48    6.01   0
   6 -12   4    9.81    6.36   0
   7  12   4    6.50    5.79   0
   7  12   4    8.18    5.78   0
   7 -12   4    2.59    6.01   0
   8 -12   4   45.43    6.42   0
   8  12   4   48.36    4.28   0
   8  12   4   38.62    4.39   0
   9  12   4   13.82    6.33   0
   9  12   4    7.49    6.26   0
   8  13  -4  119.96    7.31   0
   8 -13  -4  137.38    8.69   0
   8  13  -4  116.11    6.92   0
   7  13  -4   10.70    6.32   0
   7  13  -4   15.11    5.93   0
   7 -13  -4   12.08    6.20   0
   6 -13  -4    2.82    7.15   0
   6  13  -4   11.25    5.93   0
   6  13  -4    3.85    5.98   0
  -5  13   4   81.51   10.59   0
   5  13  -4   72.97    6.34   0
  -5  13   4   80.52   10.69   0
   5  13  -4   92.38    6.03   0
   4  13  -4    0.46    5.87   0
  -4  13   4   -1.86    8.49   0
  -4  13   4    2.74    8.33   0
   4  13  -4   -1.41    5.97   0
  -3  13   4   20.18    7.54   0
   3  13  -4   21.23    7.30   0
   3  13  -4   15.77    7.13   0
  -3  13   4   12.11    7.47   0
   2  13  -4    8.79    7.23   0
  -2  13   4    1.89    7.14   0
  -2  13   4   14.26    7.26   0
  -1  13   4   29.07    7.35   0
   1  13  -4   34.07    5.89   0
  -1  13   4   32.21    7.29   0
   0  13  -4   74.76    6.38   0
   0  13  -4   73.18    6.32   0
   0  13   4   75.44    6.14   0
   0  13   4   74.07    7.68   0
   1  13   4   58.21    6.00   0
  -1  13  -4   57.61    7.63   0
   1  13   4   62.30    6.14   0
  -1  13  -4   58.12    7.64   0
   2  13   4   61.39    6.03   0
  -2  13  -4   65.04    9.06   0
  -2  13  -4   68.24    9.17   0
   2  13   4   66.72    6.30   0
   3  13   4   62.88    7.27   0
   3  13   4   53.79    6.30   0
  -3  13  -4   60.40   14.84   0
  -3  13  -4   63.31   15.77   0
   4  13   4  203.89    8.48   0
   4  13   4  202.19    6.89   0
   4 -13   4  220.76    7.18   0
   4  13   4  231.79    6.93   0
   5  13   4   25.36    7.46   0
   5  13   4   27.92    6.07   0
   5  13   4   33.69    5.78   0
   5 -13   4   32.12    6.25   0
   6  13   4    9.08    7.42   0
   6  13   4    3.72    5.94   0
   6 -13   4    8.32    6.07   0
   6  13   4    3.93    5.78   0
   7 -13   4   11.05    6.37   0
   7  13   4   15.73    5.90   0
   7  13   4   16.07    6.00   0
   6  14  -4  124.80    6.92   0
   6  14  -4  136.27    7.22   0
  -5  14   4    1.12   10.58   0
  -5  14   4    2.78   11.57   0
   5  14  -4    3.53    6.26   0
   5  14  -4    0.11    7.53   0
  -4  14   4   21.60    8.98   0
   4  14  -4   19.31    6.09   0
  -4  14   4   17.72    8.56   0
   4  14  -4   17.63    6.10   0
  -3  14   4    1.52    7.47   0
  -3  14   4    8.31    7.33   0
   3  14  -4   -1.09    5.91   0
  -2  14   4   30.07    7.55   0
   2  14  -4   17.94    6.17   0
  -2  14   4   20.95    7.49   0
   2  14  -4   22.04    7.23   0
   1  14  -4   11.38    6.04   0
   1  14  -4   11.00    7.44   0
  -1  14   4    9.73    7.50   0
  -1  14   4   13.74    6.04   0
   0  14   4   18.33    6.10   0
   0  14   4   28.21    6.19   0
   0  14  -4   15.65    7.53   0
   0  14  -4   22.86    7.40   0
   1  14   4  282.71    8.75   0
  -1  14  -4  277.25    9.53   0
  -1  14  -4  284.94    9.40   0
   1  14   4  292.70    8.51   0
  -2  14  -4  397.37   12.33   0
   2  14   4  401.23    8.16   0
   2  14   4  373.38    8.04   0
  -2  14  -4  393.31   12.33   0
   3  14   4   48.78    6.58   0
   3  14   4   50.37    6.22   0
   4  14   4  101.88    6.54   0
   4  14   4   89.95    8.17   0
   4  14   4   79.96    6.27   0
   5  14   4    3.37    7.81   0
   5 -14   4    4.40    6.10   0
   5  14   4   10.85    5.82   0
   5  14   4    9.54    5.97   0
   6  14   4   56.93    6.57   0
   6  14   4   63.06    6.85   0
   6 -14   4   55.79    8.09   0
   6  14   4   59.98    4.68   0
  -4  15   4    4.71    9.02   0
   4  15  -4    6.01    6.26   0
  -4  15   4    2.31   10.15   0
   4  15  -4   -4.51    6.31   0
  -3  15   4   12.99    8.04   0
   3  15  -4   13.70    6.47   0
   3  15  -4   14.31    6.36   0
  -3  15   4   15.50    9.05   0
  -2  15   4    3.17    7.68   0
  -2  15   4    2.09    7.17   0
   2  15  -4    3.09    6.18   0
   2  15  -4   -0.40    6.18   0
   1  15  -4    7.89    7.55   0
  -1  15   4    3.12    6.78   0
  -1  15   4    1.73    7.42   0
   1  15  -4    2.09    6.15   0
   0  15   4   57.05    7.70   0
   0  15   4   64.31    6.37   0
   0  15  -4   69.02    8.04   0
   0  15  -4   68.66    8.15   0
  -1  15  -4   24.42    9.04   0
  -1  15  -4   20.36    7.94   0
   1  15   4   16.63    6.28   0
   1  15   4   23.35    6.40   0
   2  15   4   17.56    7.46   0
   2  15   4    7.76    6.29   0
  -2  15  -4    5.79    8.80   0
  -2  15  -4    7.10    9.76   0
   3  15   4    8.53    5.95   0
   3  15   4    5.00    6.19   0
  14   0  -5   -6.62    6.28   0
  13   0  -5    6.31    5.87   0
  12   0  -5   -3.99    5.84   0
  11   0  -5   -0.03    6.13   0
 -11   0   5    7.14    6.03   0
  10   0  -5   -6.12    5.88   0
 -10   0   5    7.87    5.83   0
   9   0  -5    6.71    5.90   0
  -9   0   5    7.28    5.67   0
  -8   0   5   -3.71    5.89   0
   8   0  -5    5.30    5.71   0
  -7   0   5   10.51    5.72   0
   7   0  -5    5.83    5.84   0
   6   0  -5   -2.38    6.34   0
  -6   0   5   -0.75    6.22   0
  -5   0   5   11.73    6.59   0
   5   0  -5    3.17    6.68   0
  -4   0   5    4.05    7.75   0
   4   0  -5   -0.28    7.93   0
  -3   0   5    0.52    8.62   0
   3   0  -5    0.55    8.76   0
   2   0  -5    3.18   10.75   0
  -2   0   5    1.97    7.34   0
  -1   0   5    6.78   11.61   0
   1   0  -5    5.71   11.55   0
   0   0  -5    5.04   12.41   0
   0   0   5    3.57   14.52   0
   0   0   5   -0.08   12.53   0
   0   0  -5    0.44   11.84   0
  -1   0  -5    3.15   12.50   0
   1   0   5    2.17   12.09   0
   2   0   5    3.08   10.50   0
  -2   0  -5    2.12   10.47   0
   3   0   5    1.58    8.78   0
   4   0   5    7.60    7.30   0
   6   0   5    3.99    6.18   0
   7   0   5   -2.35    7.21   0
   8   0   5   10.16    6.03   0
   9   0   5   -2.36    5.79   0
  10   0   5    1.61    7.05   0
  11   0   5    1.09    5.73   0
  12   0   5    1.69    5.99   0
  13   0   5    4.62    6.06   0
  14   0   5   -1.54    7.58   0
  14   0   5    0.07    7.69   0
  14   1  -5   40.74    6.44   0
  14  -1  -5   32.98    8.02   0
  13   1  -5   37.21    6.02   0
  13  -1  -5   56.24    6.14   0
  12   1  -5   47.71    5.95   0
 -12   1   5   47.49    6.04   0
  12  -1  -5   34.13    7.52   0
  11   1  -5    6.65    5.64   0
 -11   1   5   14.16    6.89   0
 -11  -1   5   -5.78    5.68   0
  11  -1  -5   -2.77    6.04   0
 -10  -1   5    5.40    5.55   0
 -10   1   5   16.83    5.74   0
  10   1  -5    7.12    5.90   0
  10  -1  -5   18.18    7.12   0
   9   1  -5  235.33    6.51   0
  -9  -1   5  234.14    6.47   0
  -9   1   5  246.25    6.85   0
   9  -1  -5  220.57    6.90   0
  -8  -1   5  736.78    8.40   0
   8   1  -5  721.65    8.35   0
  -8   1   5  711.49    8.95   0
   8  -1  -5  700.11    8.96   0
   7  -1  -5  149.93    6.89   0
  -7   1   5  162.37    6.65   0
  -7  -1   5  170.75    6.53   0
   7   1  -5  161.54    6.73   0
   6   1  -5    6.21    6.31   0
  -6  -1   5    5.17    6.25   0
  -6   1   5    2.06    5.99   0
   6  -1  -5    8.04    5.82   0
   5   1  -5  843.25    9.88   0
  -5  -1   5  846.87    9.80   0
  -5   1   5  844.34   10.09   0
   5  -1  -5  823.10   10.17   0
  -4   1   5 1712.55   14.34   0
   4   1  -5 1735.29   13.63   0
  -4  -1   5 1736.27   13.50   0
   4  -1  -5 1663.15   14.34   0
  -3  -1   5   57.53    8.59   0
  -3   1   5   58.57    8.84   0
   3  -1  -5   61.90    9.10   0
   3   1  -5   57.69    8.85   0
   2   1  -5  288.66   11.64   0
  -2   1   5  273.21   11.46   0
   2  -1  -5  281.20   11.95   0
  -2  -1   5  285.13   11.19   0
   1   1  -5 6326.18   30.39   0
  -1   1   5 6268.42   29.88   0
  -1  -1   5 6278.99   30.05   0
   1  -1  -5 6175.10   30.02   0
   0   1   5 1999.29   25.87   0
   0   1   5 2089.49   19.84   0
   0  -1   5 2067.21   20.08   0
   0  -1   5 1987.01   20.65   0
   0   1  -5 2000.13   21.18   0
   0   1  -5 2023.01   20.16   0
   0  -1  -5 2039.38   18.15   0
   1   1   5   27.35    8.45   0
   1  -1   5   29.51   11.63   0
  -1  -1  -5   28.76   12.01   0
  -1   1  -5   31.49   12.03   0
   2   1   5  176.86   10.60   0
  -2  -1  -5  178.39   10.79   0
  -2   1  -5  174.01   11.53   0
   2  -1   5  174.16   11.30   0
   3   1   5    6.49    6.23   0
   3  -1   5    6.15    8.35   0
   4  -1   5 1130.18   14.43   0
   4   1   5 1139.38   12.19   0
   5  -1   5  325.51    9.14   0
   6  -1   5  581.98    9.31   0
   6   1   5  585.47    8.46   0
   7  -1   5  251.46    7.61   0
   7   1   5  261.43    7.17   0
   8  -1   5   99.28    7.84   0
   8   1   5   87.79    6.34   0
   9   1   5   -1.48    5.79   0
   9  -1   5    8.87    5.59   0
  10  -1   5   23.45    7.68   0
  10   1   5   23.79    5.78   0
  11   1   5  100.42    6.13   0
  11  -1   5  111.90    7.58   0
  12  -1   5    3.61    7.48   0
  12   1   5    5.37    5.82   0
  13  -1   5   10.17    6.32   0
  13  -1   5    1.67    6.21   0
  13   1   5    8.41    6.06   0
  14  -1   5   40.79    6.67   0
  14  -1   5   27.44    6.62   0
  14   1   5   40.94    6.46   0
  14  -2  -5   13.03    6.36   0
  14   2  -5    2.82    6.06   0
  13   2  -5    7.73    5.78   0
  13  -2  -5   13.08    6.20   0
  12   2  -5  173.28    6.52   0
  12  -2  -5  180.68    6.85   0
 -12   2   5  169.07    6.89   0
 -11  -2   5   53.88    5.82   0
  11   2  -5   61.53    5.80   0
  11  -2  -5   61.23    6.08   0
 -11   2   5   67.52    6.04   0
 -10  -2   5   30.90    5.57   0
 -10   2   5   26.71    5.86   0
  10  -2  -5   28.27    7.67   0
  10   2  -5   26.81    5.84   0
   9  -2  -5   77.27    7.49   0
  -9   2   5   68.71    7.29   0
   9   2  -5   66.16    5.69   0
  -9  -2   5   66.69    5.91   0
  -8   2   5  318.77    7.21   0
  -8  -2   5  298.43    6.71   0
   8   2  -5  311.33    6.76   0
   8  -2  -5  311.80    7.31   0
   7   2  -5  257.71    7.00   0
  -7   2   5  271.54    7.39   0
   7  -2  -5  268.27    7.40   0
  -7  -2   5  279.52    6.98   0
   6   2  -5    9.21    6.16   0
   6  -2  -5   16.32    6.47   0
  -6   2   5   15.74    6.52   0
  -6  -2   5   13.68    4.39   0
  -5   2   5    3.61    6.35   0
   5  -2  -5    6.55    6.49   0
   5   2  -5    4.87    4.51   0
  -5  -2   5    5.24    4.51   0
  -4   2   5  399.15    9.19   0
   4   2  -5  413.13    8.79   0
   4  -2  -5  405.46   10.58   0
  -4  -2   5  409.19    8.41   0
   3  -2  -5  205.27    9.46   0
  -3  -2   5  213.03    8.72   0
  -3   2   5  204.00    9.33   0
   3   2  -5  203.69    8.95   0
  -2  -2   5 4483.63   22.48   0
   2   2  -5 4573.57   22.66   0
  -2   2   5 4294.62   23.70   0
   2  -2  -5 4286.73   23.78   0
   1   2  -5 2474.18   19.85   0
   1   2  -5 2399.91   18.80   0
  -1  -2   5 2377.94   19.27   0
  -1   2   5 2464.32   19.75   0
   1  -2  -5 2344.68   19.45   0
   0   2  -5 1274.20   15.62   0
   0  -2   5 1281.84   18.69   0
   0   2  -5 1263.97   17.66   0
   0   2   5 1257.49   25.91   0
   0  -2   5 1228.92   13.51   0
   0  -2  -5 1293.92   14.41   0
   0   2   5 1332.45   16.28   0
  -1   2  -5 2977.38   24.87   0
   1  -2   5 2961.15   24.56   0
  -1  -2  -5 3074.76   19.64   0
   1   2   5 3281.46   20.81   0
   2  -2   5 1718.77   20.92   0
   2   2   5 1802.38   15.61   0
  -2   2  -5 1765.28   21.32   0
   3  -2   5  882.66   15.82   0
   3   2   5  887.16   11.43   0
   4  -2   5    4.94    9.08   0
   5  -2   5    5.07    8.48   0
   6  -2   5   63.50    8.11   0
   6  -2   5   68.25    8.47   0
   6   2   5   57.19    6.33   0
   7  -2   5 1582.29   13.86   0
   7  -2   5 1640.48   13.64   0
   7   2   5 1586.73   11.26   0
   8   2   5  729.38    8.53   0
   8  -2   5  729.98    9.83   0
   9  -2   5  213.97    8.36   0
   9   2   5  218.86    6.58   0
  10  -2   5    2.17    5.96   0
  10   2   5    0.65    6.09   0
  11   2   5   18.65    5.85   0
  11  -2   5   16.27    5.74   0
  12  -2   5   23.96    6.09   0
  12  -2   5   15.64    7.45   0
  12   2   5   20.08    6.06   0
  13  -2   5   28.95    6.19   0
  13  -2   5   28.64    7.62   0
  13   2   5   27.40    6.21   0
  14  -2   5    4.53    7.58   0
  14   2   5    4.94    6.38   0
  14  -2   5    6.33    7.66   0
  14   3  -5   12.21    6.17   0
  14  -3  -5   -2.05    7.78   0
  13   3  -5  144.51    6.60   0
  13  -3  -5  132.71    6.64   0
 -12   3   5  173.83    6.91   0
  12   3  -5  182.36    6.41   0
  12  -3  -5  174.90    7.12   0
  11   3  -5   59.70    5.95   0
 -11   3   5   58.52    6.51   0
  11  -3  -5   64.18    7.67   0
  10   3  -5   79.95    5.77   0
 -10   3   5   85.58    7.66   0
  10  -3  -5   74.02    7.81   0
 -10  -3   5   85.56    5.82   0
   9   3  -5    5.47    5.64   0
   9  -3  -5   -0.28    6.14   0
  -9   3   5   -2.48    5.81   0
  -9  -3   5    7.73    5.64   0
  -8   3   5   21.30    6.01   0
  -8  -3   5   11.60    5.68   0
   8  -3  -5   14.87    6.26   0
   8   3  -5   14.01    5.78   0
  -7  -3   5   59.38    6.01   0
   7   3  -5   64.78    4.43   0
   7  -3  -5   75.61    8.08   0
  -7   3   5   64.19    7.68   0
   6   3  -5  388.66    7.82   0
   6  -3  -5  403.57    8.61   0
  -6   3   5  396.89    9.86   0
  -6  -3   5  410.06    7.72   0
   5   3  -5 7158.57   21.61   0
  -5  -3   5 7230.64   21.46   0
   4   3  -5  142.53    7.44   0
  -4  -3   5  142.44    5.44   0
   4  -3  -5  143.42    7.94   0
  -4   3   5  141.68    8.06   0
   3   3  -5   26.57    5.28   0
   3  -3  -5   32.67    7.64   0
  -3   3   5   28.20    7.50   0
  -3  -3   5   29.18    5.45   0
  -2  -3   5 1108.68   12.81   0
   2   3  -5 1122.51   13.08   0
  -2   3   5 1082.94   13.49   0
   2  -3  -5 1051.19   13.42   0
   1   3  -5   11.62    8.92   0
   1  -3  -5   17.17    9.23   0
  -1   3   5   14.52    9.26   0
  -1  -3   5   13.40    8.67   0
   1   3  -5   14.42    8.79   0
   0   3  -5 1156.72   13.64   0
   0  -3   5 1180.29   15.47   0
   0   3   5 1192.52   14.17   0
   0  -3  -5 1214.21   14.35   0
   0  -3   5 1199.38   13.56   0
   0   3  -5 1169.27   15.30   0
   1   3   5 7044.46   26.67   0
   1  -3   5 6472.39   25.42   0
  -1  -3  -5 6837.84   26.82   0
  -2   3  -5 1750.21   22.64   0
   2   3   5 1775.04   14.39   0
   2  -3   5 1733.58   22.99   0
   3   3   5  524.53    9.25   0
   3  -3   5  499.17   14.98   0
   4  -3   5  914.74   16.39   0
   5  -3   5   59.28    8.32   0
   5  -3   5   56.51    8.20   0
   6  -3   5   58.47    7.84   0
   6  -3   5   57.00    7.63   0
   6   3   5   61.38    6.23   0
   7  -3   5  423.30    9.87   0
   7  -3   5  424.09   10.04   0
   7   3   5  420.17    7.39   0
   8   3   5  132.24    6.18   0
   8  -3   5  151.23    8.47   0
   8  -3   5  130.09    7.96   0
   9   3   5  366.12    7.08   0
   9  -3   5  368.26    9.05   0
   9  -3   5  381.43    9.19   0
  10  -3   5  318.08    8.90   0
  10  -3   5  305.08    8.80   0
  10   3   5  311.46    6.91   0
  11  -3   5  162.59    7.88   0
  11   3   5  163.64    6.47   0
  11  -3   5  169.38    6.88   0
  12   3   5   61.22    6.14   0
  12  -3   5   56.59    7.69   0
  12  -3   5   55.84    6.36   0
  13  -3   5    3.95    7.44   0
  13   3   5   -0.97    5.96   0
  13  -3   5    4.29    7.42   0
  13   4  -5   13.82    5.79   0
  13  -4  -5    8.69    6.16   0
  12   4  -5   21.08    5.77   0
 -12   4   5   24.64    5.96   0
  12  -4  -5   24.70    7.27   0
  11  -4  -5    7.06    5.99   0
 -11   4   5    8.79    5.95   0
  11   4  -5   12.58    4.02   0
  10   4  -5   56.45    5.75   0
 -10   4   5   44.64    5.79   0
  10  -4  -5   40.92    7.30   0
   9   4  -5   97.64    6.03   0
  -9  -4   5  108.83    6.04   0
   9  -4  -5  106.00    7.77   0
  -9   4   5  104.49    6.61   0
  -8   4   5  231.10    8.65   0
   8  -4  -5  219.97    8.34   0
  -8  -4   5  221.11    6.77   0
   8   4  -5  214.78    6.79   0
   7  -4  -5   73.35    7.80   0
   7   4  -5   63.39    4.36   0
  -7   4   5   76.92    6.55   0
  -7  -4   5   67.35    6.02   0
  -6   4   5  148.92    7.24   0
   6  -4  -5  146.39    7.48   0
  -6  -4   5  140.05    6.65   0
   6   4  -5  138.03    6.66   0
   5  -4  -5  337.73   10.10   0
  -5  -4   5  359.24    7.93   0
   5   4  -5  346.26    6.15   0
  -5   4   5  365.04    8.76   0
   4  -4  -5  210.78    9.89   0
   4   4  -5  223.68    7.52   0
  -4   4   5  223.89    8.52   0
  -4  -4   5  221.47    7.33   0
   3  -4  -5    7.98    8.99   0
   3   4  -5    1.97    6.58   0
  -3  -4   5    0.14    6.40   0
  -3   4   5   -1.56    7.28   0
  -2   4   5  523.30   10.50   0
   2   4  -5  534.27    9.96   0
  -2  -4   5  530.09    9.91   0
   2  -4  -5  534.53   10.35   0
   1   4  -5  210.30    8.42   0
  -1  -4   5  200.24    8.71   0
   1  -4  -5  219.88    9.32   0
   1   4  -5  201.74    9.00   0
  -1   4   5  213.82    8.69   0
   0  -4   5   31.43    7.49   0
   0  -4  -5   36.11    8.33   0
   0   4  -5   30.76    5.98   0
   0  -4   5   33.35    7.78   0
   0   4   5   38.64    8.34   0
   0   4  -5   32.44    9.14   0
   1  -4   5   13.59    9.85   0
  -1   4  -5   16.72    9.02   0
   1   4   5    9.66    7.98   0
   1  -4   5   17.29    7.45   0
  -2   4  -5    2.85   10.49   0
   2   4   5    1.18    7.10   0
   2  -4   5   -0.87   11.28   0
   3  -4   5  575.48   20.00   0
   3   4   5  585.09    7.65   0
   4  -4   5  321.60   15.88   0
   4  -4   5  335.92   15.74   0
   5  -4   5  196.11   11.26   0
   5  -4   5  191.11   11.50   0
   6   4   5  200.95    6.73   0
   6  -4   5  209.19   10.46   0
   6  -4   5  202.40   11.68   0
   7   4   5  213.23    6.51   0
   7  -4   5  211.95    9.94   0
   7  -4   5  213.67   10.51   0
   8  -4   5  283.53   10.00   0
   8  -4   5  294.18    9.32   0
   8   4   5  254.02    6.71   0
   9  -4   5    5.86    7.15   0
   9   4   5    6.09    5.55   0
   9  -4   5    2.01    6.72   0
  10  -4   5  414.92    9.82   0
  10   4   5  420.94    7.14   0
  10  -4   5  449.06    9.83   0
  11  -4   5    2.54    6.96   0
  11   4   5    3.49    5.95   0
  11  -4   5    4.91    7.05   0
  12  -4   5   45.93    7.76   0
  12   4   5   30.57    5.89   0
  12  -4   5   45.42    7.67   0
  13  -4   5   34.28    7.73   0
  13   4   5   38.98    6.35   0
  13  -4   5   36.69    7.91   0
  13   5  -5   19.97    6.09   0
  13  -5  -5   15.11    7.67   0
  12   5  -5   69.06    6.08   0
  12  -5  -5   60.89    7.93   0
  11   5  -5    6.76    5.47   0
 -11   5   5   11.94    7.29   0
  11  -5  -5    2.83    5.52   0
  10   5  -5  424.30    7.24   0
  10  -5  -5  404.89    8.14   0
 -10   5   5  424.41    8.43   0
  -9   5   5  442.06    9.53   0
   9   5  -5  434.33    7.14   0
   9  -5  -5  401.55    9.00   0
   8   5  -5  196.98    6.43   0
   8  -5  -5  181.40    8.43   0
  -8   5   5  188.45    8.30   0
  -8  -5   5  180.64    4.82   0
   7   5  -5  186.91    6.90   0
   7  -5  -5  177.71    8.44   0
  -7   5   5  182.70    8.64   0
  -7  -5   5  202.86    6.77   0
  -6  -5   5    7.41    5.78   0
   6  -5  -5   11.30    7.54   0
   6   5  -5    9.20    5.99   0
  -6   5   5   14.09    7.40   0
   5  -5  -5  895.42   12.57   0
   5   5  -5  934.86    9.46   0
  -5  -5   5  945.80    9.26   0
  -5   5   5  930.13   12.18   0
   4   5  -5  750.70    9.03   0
  -4   5   5  737.58   10.96   0
  -4  -5   5  729.31    8.94   0
   4  -5  -5  735.07   11.97   0
   3   5  -5  291.42    7.78   0
  -3  -5   5  287.18    7.72   0
  -3   5   5  286.18    8.65   0
   3  -5  -5  293.62   10.18   0
   2   5  -5 1672.92   12.83   0
  -2   5   5 1670.41   15.77   0
   2  -5  -5 1707.03   15.82   0
  -2  -5   5 1684.17   12.95   0
   1  -5  -5   20.50    7.07   0
  -1   5   5   12.32    6.75   0
   1   5  -5   21.23    6.84   0
  -1  -5   5   19.04    6.84   0
   1   5  -5   18.76    6.21   0
   0   5   5  467.34    9.19   0
   0  -5   5  452.11    8.97   0
   0  -5   5  454.99   10.06   0
   0   5  -5  460.58   10.92   0
   0   5  -5  442.16    8.87   0
   1  -5   5  100.60    7.13   0
   1  -5   5  100.04    9.35   0
   1   5   5   97.77    7.34   0
  -1   5  -5  100.23    8.98   0
   2   5   5  877.80   10.07   0
   2  -5   5  816.61    9.81   0
  -2   5  -5  848.04   17.84   0
   2  -5   5  872.68   17.90   0
   3   5   5  455.62    8.25   0
   6   5   5   93.60    6.05   0
   7  -5   5  966.47   18.93   0
   7  -5   5  941.86   18.47   0
   7   5   5  967.30    8.99   0
   8   5   5  107.09    6.19   0
   8  -5   5  106.65    9.95   0
   8  -5   5  116.73   10.13   0
   9  -5   5   33.91    8.54   0
   9  -5   5   32.57    8.43   0
   9   5   5   37.47    5.69   0
  10  -5   5  451.75   10.59   0
  10  -5   5  484.97   11.66   0
  10   5   5  468.82    7.26   0
  11   5   5   19.50    5.94   0
  11  -5   5   18.66    8.26   0
  11  -5   5   18.58    8.49   0
  12   5   5  119.77    6.28   0
  12  -5   5   99.55    9.23   0
  12  -5   5   99.62    9.24   0
  13  -5   5    5.31    8.62   0
  13   5   5   -4.38    6.02   0
  13  -5   5   -0.21    8.57   0
  13   6  -5   17.28    6.03   0
  13  -6  -5   20.64    7.78   0
  12  -6  -5  107.51    8.07   0
  12   6  -5  137.35    6.19   0
 -11   6   5    3.36    6.05   0
  11  -6  -5    7.38    7.20   0
  11   6  -5    1.62    5.75   0
  10   6  -5   38.90    5.82   0
 -10   6   5   33.56    7.36   0
  10  -6  -5   26.45    7.05   0
   9   6  -5    3.47    5.77   0
  -9   6   5    5.02    7.33   0
   9  -6  -5    4.08    6.90   0
   8  -6  -5  283.67    8.74   0
  -8   6   5  307.93    8.86   0
   8   6  -5  311.40    6.81   0
   7  -6  -5   53.74    8.08   0
   7   6  -5   64.76    6.05   0
  -7   6   5   61.64    7.81   0
  -7  -6   5   53.04    4.37   0
   6  -6  -5   76.56    8.00   0
   6   6  -5   76.72    5.97   0
  -6  -6   5   82.04    6.20   0
  -6   6   5   77.03    8.24   0
   5  -6  -5  132.31    8.22   0
  -5   6   5  136.24    7.15   0
   5   6  -5  128.38    6.36   0
  -5  -6   5  140.54    6.18   0
  -4  -6   5  118.62    6.50   0
   4   6  -5  126.87    6.59   0
   4  -6  -5  125.57    8.49   0
  -4   6   5  123.11    8.35   0
  -3   6   5   15.78    7.00   0
   3  -6  -5   20.61    8.30   0
  -3  -6   5   16.47    6.09   0
   3   6  -5   17.12    6.31   0
   2  -6  -5  505.75   13.17   0
  -2   6   5  523.21    9.73   0
   2   6  -5  516.96    8.39   0
   2  -6  -5  547.94    9.77   0
   2   6  -5  516.99    8.53   0
  -2  -6   5  523.03    8.60   0
   1   6  -5   36.41    6.21   0
  -1  -6   5   41.76    8.21   0
  -1   6   5   43.99    7.03   0
   1   6  -5   39.76    7.91   0
   1  -6  -5   48.24    7.42   0
   0   6  -5   17.85    6.53   0
   0  -6   5   16.41    8.31   0
   0   6  -5   18.82    6.16   0
   0   6   5   18.11    6.64   0
   1  -6   5  136.41    6.83   0
   1  -6   5  137.32    9.04   0
   1   6   5  139.82    6.77   0
   1   6   5  138.05   10.49   0
  -1   6  -5  140.09    8.82   0
  -2   6  -5  300.62   12.26   0
   2  -6   5  293.50    7.46   0
   2   6   5  327.36    7.77   0
   3   6   5 2214.79   12.85   0
   6   6   5   11.71    5.95   0
   7   6   5  264.45    6.78   0
   8   6   5  211.41    6.40   0
   9   6   5    2.72    5.67   0
  10  -6   5    1.97   11.10   0
  10   6   5    3.98    5.51   0
  10  -6   5    0.90   11.33   0
  11  -6   5  159.92   12.53   0
  11   6   5  166.60    6.24   0
  11  -6   5  160.98   12.79   0
  12   6   5   29.04    6.09   0
  12  -6   5   29.35   10.81   0
  12  -6   5   34.03   11.03   0
  13   6   5    4.52    6.12   0
  13  -6   5   13.01   11.18   0
  13  -6   5   12.59   10.95   0
  12   7  -5    7.76    5.99   0
  12  -7  -5    9.07    8.54   0
 -11   7   5   41.53    7.71   0
  11  -7  -5   39.58    8.34   0
  11   7  -5   23.05    5.86   0
  10  -7  -5   48.53    8.48   0
  10   7  -5   43.49    5.87   0
 -10   7   5   51.65    8.73   0
   9   7  -5  678.01    8.07   0
   9  -7  -5  641.18   11.84   0
  -9   7   5  668.72   11.22   0
   8  -7  -5  385.34   10.89   0
  -8   7   5  405.49   11.08   0
   8   7  -5  404.91    7.11   0
   7   7  -5   78.57    5.98   0
   7  -7  -5   72.00    7.45   0
  -7   7   5   73.36    7.59   0
   6   7  -5  143.59    4.72   0
   6  -7  -5  144.11    8.66   0
  -6   7   5  143.81    8.69   0
   5   7  -5   59.14    5.82   0
  -5  -7   5   46.92    5.69   0
  -5   7   5   52.42    7.95   0
   5  -7  -5   50.25    7.98   0
   4  -7  -5  405.83    9.78   0
  -4   7   5  405.99    9.89   0
   4   7  -5  394.39    7.47   0
  -4  -7   5  400.09    7.30   0
  -3   7   5   18.25    8.14   0
   3   7  -5   12.80    5.86   0
  -3  -7   5   17.34    6.07   0
   3  -7  -5   22.55    7.93   0
   2  -7  -5 1780.48   19.61   0
   2   7  -5 1787.11   12.31   0
   2   7  -5 1727.96   11.91   0
  -2   7   5 1798.01   14.15   0
  -2  -7   5 1757.28   12.26   0
   1   7  -5 3009.77   14.91   0
  -1  -7   5 3110.19   16.84   0
  -1   7   5 3124.07   16.57   0
   1   7  -5 3122.05   16.78   0
   0   7  -5  160.34    8.45   0
   0   7   5  171.48    7.15   0
   1   7   5    2.40    6.10   0
  -1   7  -5    6.41    7.19   0
   1  -7   5    4.85    5.75   0
   1   7   5    5.28    7.06   0
   2  -7   5  483.24    8.20   0
   2   7   5  504.06    8.12   0
  -2   7  -5  488.83   13.25   0
   3  -7   5  213.73    6.72   0
   3   7   5  233.79    7.04   0
   4   7   5 1177.77    9.80   0
   6   7   5 1347.16   10.02   0
   7   7   5  519.30    7.49   0
   8   7   5  155.83    4.78   0
   9   7   5   10.97    5.68   0
  10   7   5   12.50    5.86   0
  11   7   5   56.84    6.06   0
  12   7   5    0.66    5.78   0
  12   8  -5    5.39    6.27   0
  12  -8  -5    4.05    8.56   0
  11   8  -5   -2.53    5.89   0
  11  -8  -5    5.27    8.64   0
  10  -8  -5    3.07    6.99   0
 -10   8   5    4.89    8.25   0
  10   8  -5    2.01    5.83   0
   9  -8  -5    6.53    8.21   0
   9   8  -5    9.13    5.83   0
  -9   8   5    7.96    8.62   0
   8  -8  -5   48.35    8.22   0
   8   8  -5   42.86    5.91   0
  -8   8   5   54.66    7.52   0
   7   8  -5  221.46    6.52   0
   7  -8  -5  225.93    9.06   0
  -7   8   5  230.67   10.14   0
   6  -8  -5   85.72    8.66   0
   6   8  -5   83.19    6.08   0
  -6   8   5   83.47    7.90   0
  -5   8   5   66.59    7.97   0
   5  -8  -5   60.53    7.63   0
   5   8  -5   67.50    5.73   0
   4   8  -5   31.24    5.57   0
   4  -8  -5   29.18    7.70   0
  -4   8   5   31.44    7.81   0
   3   8  -5   73.72    5.75   0
  -3   8   5   76.19    8.22   0
   3  -8  -5   74.07    7.80   0
   3   8  -5   75.43    5.77   0
   2   8  -5  105.80    6.31   0
   2   8  -5  102.02    6.20   0
  -2   8   5   99.44    6.86   0
   1   8  -5  168.37    7.92   0
   1   8  -5  149.99    7.86   0
  -1   8   5  166.23    8.11   0
   0   8  -5  124.56    7.84   0
   0   8   5  146.12    6.93   0
  -1   8  -5  266.01    9.01   0
   1   8   5  262.43    7.25   0
   1  -8   5  256.03    7.32   0
   1   8   5  253.94   10.82   0
   2   8   5  124.39    6.54   0
   2   8   5  112.23    8.14   0
  -2   8  -5  125.32    9.52   0
   2  -8   5  135.63    6.58   0
   3  -8   5    6.44    6.21   0
   3   8   5    1.20    5.74   0
   4   8   5    6.68    5.63   0
   4  -8   5    7.40    5.93   0
   5   8   5  726.40    8.34   0
   5   8   5  730.23    8.34   0
   6   8   5  275.97    6.59   0
   7   8   5  408.42    6.91   0
   8   8   5   38.40    5.89   0
   9   8   5   63.36    5.87   0
  10   8   5   92.75    6.28   0
  11   8   5   -7.33    5.83   0
  12   8   5   -1.51    6.02   0
  11  -9  -5    3.10   10.51   0
  11   9  -5   -4.77    6.05   0
  10   9  -5    6.32    5.81   0
  10  -9  -5    4.12    9.49   0
   9   9  -5  410.82    7.39   0
   9  -9  -5  442.57   13.22   0
  -9   9   5  414.65   13.10   0
   8   9  -5   10.92    5.72   0
  -8   9   5   12.63    8.53   0
   8  -9  -5   12.50    8.34   0
  -7   9   5   79.97    9.03   0
   7   9  -5   84.49    5.86   0
   7  -9  -5   77.91    8.61   0
  -6   9   5  147.31    9.51   0
   6   9  -5  149.43    4.72   0
   6  -9  -5  155.08    8.53   0
  -5   9   5 1986.33   17.28   0
   5   9  -5 2024.79   11.46   0
  -4   9   5  385.44   10.24   0
   4   9  -5  380.61    7.28   0
   4   9  -5  392.48    7.11   0
   4  -9  -5  364.59    9.55   0
  -3   9   5    1.89    6.61   0
   3  -9  -5    2.68    6.88   0
   3   9  -5    5.19    5.91   0
   3   9  -5    6.77    6.05   0
  -2   9   5    4.65    6.32   0
   2   9  -5    1.08    5.88   0
   2   9  -5    0.27    6.97   0
   1   9  -5  483.37    8.07   0
  -1   9   5  528.93    9.60   0
   1   9  -5  516.20    9.41   0
   0   9  -5   22.93    6.00   0
   0   9   5   14.94    6.33   0
  -1   9  -5  121.21    8.20   0
   1   9   5  125.86    8.27   0
   2   9   5  707.87   12.43   0
   2  -9   5  718.65    8.88   0
  -2   9  -5  730.22   13.69   0
   2   9   5  754.07    9.05   0
   3  -9   5 1794.53   11.77   0
   3   9   5 1935.46   11.29   0
   4  -9   5  711.82    8.49   0
   4   9   5  780.13    8.42   0
   4   9   5  748.38    8.23   0
   5  -9   5   28.80    5.88   0
   5   9   5   29.42    5.79   0
   5   9   5   26.64    5.70   0
   6   9   5  115.39    5.96   0
   6   9   5  147.65    6.30   0
   7   9   5   63.92    5.92   0
   8   9   5   90.12    4.55   0
   9   9   5  109.38    6.24   0
  10   9   5   84.18    6.18   0
  11   9   5   85.80    6.56   0
  11  10  -5   -7.11    6.05   0
  10  10  -5   25.72    6.14   0
   9  10  -5   53.75    6.11   0
   8  10  -5  217.89    5.23   0
  -8  10   5  233.23   12.83   0
   7  10  -5    0.35    5.48   0
  -7  10   5    5.02    9.55   0
  -6  10   5    2.34    8.42   0
   6  10  -5    4.75    5.47   0
   5  10  -5    1.83    5.79   0
   5  10  -5   -1.41    5.74   0
  -5  10   5    5.44    8.76   0
   5 -10  -5    6.22    6.84   0
   4  10  -5  134.20    6.43   0
   4 -10  -5  135.48    8.86   0
   4  10  -5  148.89    6.23   0
  -4  10   5  146.83    8.38   0
  -3  10   5  249.76    8.68   0
   3  10  -5  236.32    7.90   0
   3  10  -5  255.58    6.88   0
  -2  10   5  160.38    7.01   0
   2  10  -5  159.37    6.75   0
   2  10  -5  161.86    6.32   0
   1  10  -5   10.49    5.74   0
   1  10  -5   15.79    5.58   0
  -1  10   5   18.64    6.25   0
   0  10  -5    0.72    7.16   0
   0  10   5   -0.42    5.78   0
  -1  10  -5    9.98    7.09   0
   1  10   5   -1.96    5.94   0
   2  10   5    4.75    7.13   0
   2  10   5    6.06    6.03   0
   2 -10   5    2.39    5.63   0
  -2  10  -5    7.79    8.34   0
  -2  10  -5    9.32    8.52   0
   3  10   5  130.48    6.41   0
   3 -10   5  128.26    6.29   0
   3  10   5  130.80    6.26   0
   3  10   5  134.93    7.74   0
   4  10   5  391.89    7.16   0
   4  10   5  400.89    7.37   0
   4 -10   5  379.84    8.34   0
   5  10   5   35.77    5.51   0
   5  10   5   35.11    5.61   0
   5 -10   5   29.16    6.90   0
   6  10   5    0.88    5.57   0
   6  10   5    2.81    4.04   0
   6 -10   5    9.09    5.96   0
   7  10   5   25.90    5.76   0
   7  10   5   24.05    4.05   0
   8  10   5    4.28    5.81   0
   8  10   5   -5.55    6.09   0
   9  10   5   24.44    5.93   0
   9  10   5   22.05    6.03   0
  10  10   5    2.15    5.91   0
  10  10   5   -2.27    5.97   0
  10  11  -5   37.20    6.20   0
   9  11  -5   -1.05    5.56   0
   8  11  -5   82.81    6.11   0
   7  11  -5    6.08    5.88   0
  -7  11   5   13.60   11.08   0
  -6  11   5   84.01   10.32   0
   6 -11  -5   81.10    7.40   0
   6  11  -5   82.46    6.25   0
   6  11  -5   80.45    6.37   0
  -5  11   5 1101.24   14.29   0
   5 -11  -5 1052.26   12.85   0
   5  11  -5 1096.24    9.61   0
   5  11  -5 1068.83    9.76   0
  -4  11   5  417.70    9.94   0
   4 -11  -5  411.52    9.83   0
   4  11  -5  432.98    7.65   0
   4  11  -5  406.98    7.58   0
   3  11  -5   39.06    5.86   0
  -3  11   5   32.43    7.48   0
   3  11  -5   37.41    5.92   0
  -2  11   5  243.16    8.26   0
   2  11  -5  244.97    7.11   0
   2  11  -5  252.71    7.90   0
   1  11  -5   21.05    6.00   0
  -1  11   5   18.83    5.80   0
   0  11   5  314.73    7.65   0
   0  11  -5  325.80    8.54   0
   1  11   5   38.87    7.23   0
  -1  11  -5   42.97    7.22   0
   2  11   5  435.73    7.13   0
   2  11   5  425.54    7.63   0
   2  11   5  411.49   10.17   0
  -2  11  -5  447.80   11.80   0
  -2  11  -5  430.57   10.75   0
   3  11   5  197.42    6.51   0
   3 -11   5  187.56    6.55   0
   3  11   5  207.32    8.59   0
   3  11   5  199.73    6.37   0
   4 -11   5    3.27    5.93   0
   4  11   5    4.31    5.50   0
   4  11   5    9.31    5.81   0
   4  11   5    2.51    5.63   0
   5 -11   5    3.85    5.70   0
   5  11   5    6.42    5.69   0
   5  11   5    7.82    5.72   0
   6  11   5  186.06    6.79   0
   6  11   5  189.61    6.48   0
   6 -11   5  169.64    6.65   0
   7  11   5  259.14    6.65   0
   7 -11   5  245.71    6.74   0
   7  11   5  267.31    6.76   0
   8  11   5   12.33    5.81   0
   8  11   5    7.81    5.43   0
   9  11   5    8.26    4.07   0
   9  11   5   11.66    4.39   0
   9  12  -5    0.90    6.26   0
   8  12  -5  149.17    6.37   0
   7  12  -5   28.56    6.06   0
   7  12  -5   34.10    5.86   0
   7 -12  -5   30.33    7.24   0
   6 -12  -5   20.24    7.28   0
   6  12  -5   20.81    6.07   0
  -6  12   5   24.19    9.59   0
   6  12  -5   28.94    5.91   0
   5  12  -5    8.96    5.68   0
  -5  12   5    8.37    8.62   0
   5 -12  -5    5.84    7.00   0
   5  12  -5   19.61    5.48   0
   4  12  -5   84.05    7.68   0
  -4  12   5   82.29    9.01   0
   4  12  -5   78.45    6.13   0
   3  12  -5    4.87    5.75   0
  -3  12   5   10.65    7.20   0
   3  12  -5    1.14    6.14   0
  -2  12   5    7.26    7.31   0
   2  12  -5   -3.73    6.03   0
   2  12  -5   10.08    5.76   0
   1  12  -5   21.76    7.20   0
  -1  12   5   24.39    7.35   0
   0  12   5   -0.86    5.62   0
   0  12  -5    6.81    7.00   0
   0  12   5   -1.68    5.71   0
  -1  12  -5   71.17    7.46   0
  -1  12  -5   71.73    7.74   0
   1  12   5   80.73    5.84   0
   1  12   5   74.41    6.23   0
   2  12   5   10.01    5.85   0
  -2  12  -5   -0.80    8.48   0
   2  12   5    5.47    5.63   0
  -2  12  -5    4.42    9.16   0
   3 -12   5   27.08    6.05   0
   3  12   5   35.11    5.69   0
   3  12   5   48.29    6.11   0
   3  12   5   33.68    7.21   0
   4 -12   5    8.70    5.73   0
   4  12   5   10.35    7.29   0
   4  12   5    5.34    5.93   0
   4  12   5   12.20    6.08   0
   5  12   5    7.20    5.80   0
   5  12   5  -12.13    6.04   0
   5  12   5    0.72    7.23   0
   5 -12   5   -0.09    7.14   0
   6 -12   5   90.17    6.53   0
   6  12   5   80.24    6.27   0
   6  12   5   97.27    6.40   0
   7  12   5    0.06    5.78   0
   7  12   5   -4.18    4.13   0
   7 -12   5   -3.25    6.05   0
   8 -12   5    4.56    6.12   0
   8  12   5    5.04    5.67   0
   8  12   5    3.19    4.03   0
   7 -13  -5   18.69    7.57   0
   7  13  -5   14.51    6.22   0
   7  13  -5   11.62    6.07   0
  -6  13   5   11.57   11.55   0
   6 -13  -5   12.59    7.46   0
  -6  13   5    7.87   11.52   0
   6  13  -5    8.16    6.09   0
   6  13  -5    9.64    5.90   0
  -5  13   5    7.48    9.64   0
  -5  13   5   12.12    8.66   0
   5  13  -5   11.72    5.94   0
   5  13  -5   11.60    5.93   0
  -4  13   5   11.38    8.71   0
  -4  13   5   14.76    7.28   0
   4  13  -5   14.65    5.95   0
   4  13  -5   18.21    7.30   0
   3  13  -5    4.94    7.28   0
   3  13  -5   11.56    5.86   0
  -3  13   5   10.81    7.38   0
  -3  13   5    4.86    6.09   0
  -2  13   5  470.96    8.70   0
  -2  13   5  461.08    9.65   0
   2  13  -5  457.95    8.21   0
  -1  13   5  307.75    7.66   0
   1  13  -5  291.78    7.47   0
  -1  13   5  288.72    7.41   0
   0  13  -5  302.63    9.09   0
   0  13  -5  349.82    9.03   0
   0  13   5  327.54    7.49   0
   0  13   5  312.37    8.84   0
  -1  13  -5    2.60    8.48   0
   1  13   5    9.86    5.76   0
  -1  13  -5   12.99    8.58   0
   1  13   5    8.68    6.10   0
   2  13   5    3.67    5.75   0
  -2  13  -5    4.38    8.58   0
   2  13   5    1.67    6.06   0
  -2  13  -5    3.96    9.41   0
   3  13   5   37.61    6.43   0
   3  13   5   38.10    6.19   0
   4  13   5   11.49    7.44   0
   4  13   5    6.21    6.01   0
   4  13   5    6.80    6.10   0
   4 -13   5    0.38    6.12   0
   5  13   5    7.70    5.85   0
   5  13   5   14.88    7.22   0
   5  13   5   19.06    5.99   0
   5 -13   5   11.69    6.04   0
   6  13   5  146.61    6.71   0
   6 -13   5  149.37    7.00   0
   6  13   5  125.75    6.66   0
   6  13   5  129.07    8.50   0
   7  13   5    5.32    5.90   0
   7 -13   5   11.81    6.12   0
   7  13   5    9.87    5.88   0
   6  14  -5    3.86    6.10   0
   6  14  -5   10.11    6.21   0
  -5  14   5    3.26    9.81   0
   5  14  -5   -0.87    6.09   0
   5  14  -5   -2.76    5.86   0
  -5  14   5    2.23    9.71   0
  -4  14   5    4.51    8.89   0
   4  14  -5   -0.58    6.09   0
  -4  14   5    4.80    7.58   0
   4  14  -5    3.86    7.32   0
  -3  14   5    3.57    7.45   0
  -3  14   5    6.03    7.34   0
   3  14  -5   -3.21    6.08   0
  -2  14   5    2.20    6.00   0
   2  14  -5    8.83    5.92   0
  -2  14   5    2.10    7.36   0
   1  14  -5    6.56    7.47   0
   1  14  -5   14.69    5.94   0
  -1  14   5   14.56    7.38   0
  -1  14   5   16.34    6.10   0
   0  14  -5    4.14    5.87   0
   0  14   5    1.29    6.03   0
   0  14  -5   -0.10    7.31   0
   0  14   5    4.91    6.04   0
   1  14   5   49.65    6.27   0
   1  14   5   54.19    7.78   0
  -1  14  -5   50.14    7.64   0
  -1  14  -5   51.09    8.81   0
  -2  14  -5   95.79    9.72   0
   2  14   5   89.46    6.39   0
  -2  14  -5   88.82    9.85   0
   2  14   5   86.83    6.61   0
   3  14   5   15.70    5.84   0
   3  14   5   13.37    6.22   0
   4  14   5   12.61    6.14   0
   4  14   5   10.10    8.89   0
   4  14   5   17.58    6.08   0
   5  14   5   13.45    6.11   0
   5  14   5   20.42    7.44   0
   5 -14   5   20.26    7.82   0
   5  14   5   24.64    6.47   0
   6  14   5    5.42    6.13   0
   6  14   5    6.08    4.50   0
   6 -14   5   11.89    7.76   0
   6  14   5   -3.53    6.47   0
  -3  15   5    1.20    8.87   0
  -3  15   5   -1.82    7.64   0
   3  15  -5    1.68    6.29   0
  -2  15   5    6.26    7.84   0
   2  15  -5    4.18    6.15   0
   2  15  -5    6.39    6.17   0
  -2  15   5    4.17    7.79   0
   1  15  -5  264.65    8.18   0
  -1  15   5  286.02    8.05   0
   1  15  -5  233.00    9.21   0
  -1  15   5  223.92    9.51   0
   0  15  -5   19.40    7.50   0
   0  15   5   15.70    6.10   0
   0  15  -5    5.07    7.91   0
   0  15   5   15.67    6.22   0
   1  15   5   12.11    6.12   0
  -1  15  -5   23.91    8.82   0
  -1  15  -5   21.71    8.68   0
   1  15   5   22.06    6.46   0
  -2  15  -5    4.75    9.14   0
   2  15   5    3.30    6.39   0
  -2  15  -5    7.32    9.93   0
   2  15   5    8.67    6.23   0
   3  15   5   28.30    6.40   0
   3  15   5   25.41    6.37   0
  14   0  -6  110.91    6.81   0
  13   0  -6  120.12    6.61   0
  12   0  -6  178.92    6.70   0
 -12   0   6  186.64    7.86   0
 -11   0   6 1231.08   10.12   0
  11   0  -6 1271.06   10.04   0
  10   0  -6    3.60    5.80   0
 -10   0   6    6.08    5.53   0
   9   0  -6   84.77    6.36   0
  -9   0   6   92.44    6.32   0
   8   0  -6  174.84    6.88   0
  -8   0   6  171.03    6.73   0
  -7   0   6  416.83    7.70   0
   7   0  -6  410.48    7.76   0
   6   0  -6  229.15    7.18   0
  -6   0   6  226.22    7.46   0
   5   0  -6 1536.02   12.10   0
  -5   0   6 1554.84   12.23   0
   4   0  -6 2296.84   15.03   0
  -4   0   6 2247.59   14.78   0
  -3   0   6   46.09    8.71   0
   3   0  -6   54.72    8.92   0
   2   0  -6  894.26   13.47   0
  -2   0   6  912.11   13.18   0
  -1   0   6 2780.21   20.23   0
   1   0  -6 2783.47   22.12   0
   1   0  -6 2789.30   20.54   0
   0   0  -6   12.39   11.73   0
   0   0   6    8.13   11.47   0
   0   0   6   14.80   13.60   0
   1   0   6 2078.57   18.82   0
  -1   0  -6 2077.62   19.17   0
   2   0   6 1869.05   17.11   0
  -2   0  -6 1783.97   17.47   0
   3   0   6 3609.33   21.05   0
   4   0   6 4149.88   20.19   0
   5   0   6  588.44    9.40   0
   6   0   6 2281.03   14.07   0
   7   0   6   38.07    6.09   0
   8   0   6   89.20    6.30   0
   9   0   6  835.90    9.14   0
  10   0   6  365.14    7.51   0
  11   0   6  123.86    6.39   0
  12   0   6  231.89    8.32   0
  12   0   6  214.04    6.98   0
  13   0   6    6.54    6.02   0
  13   0   6   -3.09    6.07   0
  14   0   6   53.85    8.28   0
  14   0   6   35.73    8.12   0
  14  -1  -6    8.55    7.76   0
  14   1  -6   -1.23    5.97   0
  13   1  -6   40.49    6.04   0
  13  -1  -6   40.15    6.20   0
  12  -1  -6   24.94    5.96   0
 -12   1   6   26.74    6.12   0
 -12  -1   6   28.12    5.78   0
  12   1  -6   21.52    5.82   0
 -11  -1   6    8.76    5.50   0
  11  -1  -6   12.59    5.71   0
 -11   1   6    0.85    5.93   0
  11   1  -6    7.07    5.58   0
  10   1  -6  274.83    5.47   0
 -10   1   6  274.21    6.61   0
 -10  -1   6  281.48    6.74   0
  10  -1  -6  261.48    6.70   0
  -9   1   6  216.84    6.84   0
  -9  -1   6  225.66    6.40   0
   9  -1  -6  220.14    6.84   0
   9   1  -6  207.43    6.47   0
   8  -1  -6  352.22    7.68   0
  -8  -1   6  366.32    7.01   0
   8   1  -6  376.39    7.09   0
  -8   1   6  376.49    7.76   0
   7  -1  -6 1271.52   10.66   0
   7   1  -6 1272.95   10.28   0
  -7  -1   6 1311.02   10.28   0
  -7   1   6 1281.19   10.66   0
   6   1  -6  282.67    7.49   0
  -6  -1   6  282.26    7.48   0
  -6   1   6  293.67    7.29   0
   6  -1  -6  274.73    7.06   0
  -5   1   6  469.94    8.57   0
   5  -1  -6  470.20    8.54   0
  -5  -1   6  469.05    8.38   0
   5   1  -6  450.55    8.41   0
   4  -1  -6  553.46    9.96   0
  -4   1   6  551.79    8.46   0
  -4  -1   6  572.42    9.46   0
   4   1  -6  575.88    9.55   0
   3  -1  -6  775.46   11.90   0
   3   1  -6  830.38   11.41   0
  -3  -1   6  815.70   11.22   0
  -3   1   6  820.44   11.71   0
   2  -1  -6  102.33   10.06   0
   2   1  -6   99.81    9.85   0
  -2   1   6  106.03    9.76   0
  -2  -1   6  102.67    9.59   0
  -1   1   6  545.17   12.93   0
   1   1  -6  549.62   12.70   0
   1   1  -6  549.35   13.10   0
  -1  -1   6  549.62   12.75   0
   1  -1  -6  530.26   12.92   0
   1  -1   6  385.42   12.62   0
  -1  -1  -6  400.51    9.95   0
   1   1   6  396.95   12.15   0
  -1   1  -6  393.70   12.85   0
   2   1   6  350.03   10.79   0
  -2   1  -6  339.86   11.28   0
  -2  -1  -6  345.12   10.94   0
   2  -1   6  345.66   11.00   0
   3  -1   6 3096.14   20.33   0
  -3   1  -6 3128.80   20.97   0
   3   1   6 3023.67   17.47   0
   4  -1   6 2815.17   19.36   0
   4   1   6 2799.47   16.36   0
   5   1   6    3.77    6.24   0
   5  -1   6    4.18    7.18   0
   6  -1   6    8.87    6.77   0
   7  -1   6  421.92    8.27   0
   7   1   6  408.79    7.69   0
   7  -1   6  441.47    8.30   0
   8  -1   6   95.48    6.34   0
   8  -1   6   97.15    6.76   0
   8   1   6   94.14    7.57   0
   9   1   6  146.56    6.39   0
   9  -1   6  134.65    6.63   0
   9  -1   6  128.39    6.46   0
  10  -1   6  123.98    7.77   0
  10   1   6  133.72    6.45   0
  10  -1   6  139.88    7.78   0
  11  -1   6   64.36    6.13   0
  11   1   6   59.00    5.99   0
  11  -1   6   64.48    6.46   0
  12   1   6   25.62    5.75   0
  12  -1   6   25.32    6.05   0
  12  -1   6   17.52    5.99   0
  13   1   6   20.79    6.32   0
  13  -1   6   12.22    7.66   0
  13  -1   6   25.62    6.19   0
  13   1   6   12.52    6.05   0
  14  -1   6   46.40    6.58   0
  14   1   6   47.29    6.68   0
  14  -1   6   29.45    6.63   0
  14   1   6   47.94    6.51   0
  14  -2  -6    7.77    7.54   0
  14   2  -6    8.61    5.95   0
  13   2  -6   29.57    6.12   0
  13  -2  -6   15.13    6.24   0
 -12   2   6  124.04    6.49   0
  12  -2  -6  135.08    6.62   0
  12   2  -6  123.93    6.25   0
 -11  -2   6  221.33    6.55   0
  11  -2  -6  227.13    8.06   0
  11   2  -6  224.74    6.52   0
 -11   2   6  225.98    6.74   0
  10  -2  -6   17.21    6.05   0
 -10   2   6   15.45    5.99   0
  10   2  -6    9.15    5.57   0
 -10  -2   6    6.86    5.93   0
   9   2  -6    8.15    5.64   0
  -9   2   6    5.88    5.76   0
  -9  -2   6   14.82    5.51   0
   9  -2  -6    9.44    5.79   0
   8   2  -6  377.89    7.17   0
  -8  -2   6  348.66    6.71   0
  -8   2   6  364.69    7.77   0
   8  -2  -6  358.21    7.82   0
   7   2  -6  285.62    7.03   0
  -7  -2   6  307.23    7.07   0
   7  -2  -6  279.37    7.57   0
  -7   2   6  292.11    8.66   0
  -6  -2   6  232.62    6.99   0
   6  -2  -6  228.13    7.39   0
  -6   2   6  235.32    7.18   0
   6   2  -6  211.00    7.04   0
  -5   2   6  191.83    7.21   0
  -5  -2   6  173.62    6.99   0
   5  -2  -6  187.98    7.48   0
   5   2  -6  193.80    7.77   0
   4   2  -6 1086.84   10.85   0
   4  -2  -6 1058.91   11.50   0
  -4   2   6 1085.67   11.54   0
  -4  -2   6 1079.35   10.79   0
   3   2  -6 1159.41   12.05   0
  -3  -2   6 1168.95   11.99   0
   3  -2  -6 1112.59   13.01   0
  -3   2   6 1133.81   12.91   0
   2  -2  -6   32.26    9.04   0
  -2  -2   6   30.38    8.60   0
  -2   2   6   34.22    8.87   0
   2   2  -6   32.38    8.85   0
   1   2  -6    3.87    9.17   0
   1  -2  -6   -5.14    9.38   0
  -1  -2   6    0.12    9.26   0
  -1   2   6    5.81    9.65   0
   1   2  -6    0.12    9.59   0
   0   2  -6 2568.65   18.34   0
   0  -2   6 2719.36   18.51   0
   0   2   6 2691.65   17.52   0
   0   2  -6 2678.89   20.84   0
   0  -2   6 2651.65   20.37   0
   0  -2  -6 2694.33   19.24   0
   1   2   6   29.55    9.39   0
  -1   2  -6   24.84    9.87   0
   1  -2   6   20.98    9.25   0
   1  -2   6   23.06    8.88   0
  -1  -2  -6   28.00    9.22   0
   2  -2   6    1.88    8.52   0
   2   2   6    1.52    5.76   0
  -2   2  -6    2.45   10.85   0
  -2  -2  -6    6.18    8.25   0
  -3   2  -6  339.82   10.56   0
   3   2   6  346.64    7.41   0
   3  -2   6  344.67   11.79   0
   4   2   6  825.20    9.84   0
   4  -2   6  820.80   13.45   0
   5  -2   6  378.55   10.64   0
   5   2   6  382.14    8.07   0
   6  -2   6   65.18    7.88   0
   6  -2   6   70.27    6.93   0
   7  -2   6  180.71    7.20   0
   7  -2   6  169.80    8.14   0
   7   2   6  181.90    6.68   0
   8  -2   6  777.39   10.11   0
   8   2   6  735.12    8.32   0
   8  -2   6  738.90   10.88   0
   9  -2   6   68.26    7.60   0
   9   2   6   67.08    5.93   0
   9  -2   6   67.89    6.07   0
  10  -2   6   77.57    7.30   0
  10  -2   6   79.54    6.32   0
  10   2   6   71.85    6.13   0
  11  -2   6  192.64    8.30   0
  11   2   6  189.15    6.72   0
  11  -2   6  185.26    6.91   0
  12  -2   6   34.31    7.59   0
  12  -2   6   30.64    6.00   0
  12   2   6   35.52    5.68   0
  13   2   6    6.98    6.09   0
  13  -2   6   12.62    6.15   0
  13   2   6    7.76    5.98   0
  13  -2   6   10.50    6.13   0
  14   3  -6   14.38    6.11   0
  14  -3  -6   15.70    6.40   0
  13   3  -6   15.51    5.92   0
  13  -3  -6   18.64    6.34   0
  12   3  -6    0.97    5.63   0
  12  -3  -6   -3.52    6.16   0
 -12   3   6    8.23    5.77   0
  11   3  -6   36.44    5.83   0
 -11   3   6   27.08    6.19   0
  11  -3  -6   27.17    6.39   0
 -11  -3   6   20.66    5.66   0
 -10   3   6   13.39    5.91   0
  10   3  -6   17.50    5.51   0
 -10  -3   6   27.71    5.51   0
  10  -3  -6   17.24    6.02   0
   9  -3  -6    3.94    7.22   0
   9   3  -6   -2.21    5.73   0
  -9   3   6    0.99    7.19   0
  -9  -3   6    1.76    3.85   0
  -8   3   6  357.15    8.62   0
  -8  -3   6  328.94    7.11   0
   8   3  -6  345.46    7.25   0
   8  -3  -6  353.14    7.38   0
  -7  -3   6  244.23    6.60   0
   7   3  -6  261.78    6.81   0
  -7   3   6  253.76    8.45   0
   7  -3  -6  260.90    7.36   0
   6   3  -6   18.85    6.46   0
  -6  -3   6   22.24    6.10   0
  -6   3   6   26.49    7.43   0
   6  -3  -6   25.26    6.40   0
   5   3  -6  377.25    8.17   0
  -5  -3   6  378.49    8.09   0
   5  -3  -6  351.00    8.63   0
  -5   3   6  374.06    8.78   0
   4  -3  -6  470.76    9.28   0
   4   3  -6  481.26    8.67   0
  -4  -3   6  473.03    7.13   0
  -4   3   6  486.56    9.37   0
  -3   3   6 1284.45   12.85   0
   3  -3  -6 1271.66   12.85   0
   3   3  -6 1323.95   12.19   0
  -3  -3   6 1301.74   12.02   0
   2  -3  -6   21.69    8.25   0
   2   3  -6   21.68    8.29   0
  -2   3   6   17.91    8.32   0
  -2  -3   6   17.99    7.78   0
  -1   3   6   26.23    8.41   0
   1  -3  -6   22.74   13.87   0
  -1  -3   6   26.32    8.33   0
   1   3  -6   20.24    8.22   0
   1   3  -6   22.19    8.58   0
   1  -3  -6   22.38    8.61   0
   0  -3   6   23.77    8.35   0
   0  -3   6   30.85    8.12   0
   0  -3  -6   26.24    8.84   0
   0   3  -6   22.58    8.80   0
   0   3  -6   29.77    8.31   0
   0   3   6   28.90    8.69   0
  -1   3  -6 3950.87   25.78   0
   1   3   6 4028.08   20.22   0
  -1  -3  -6 4076.77   20.18   0
   1  -3   6 3999.40   26.67   0
   1  -3   6 3921.30   19.28   0
   2  -3   6   19.85    9.73   0
   2   3   6   17.24    7.35   0
  -2   3  -6   13.10   10.09   0
   3   3   6   25.75    6.84   0
   3  -3   6   23.20    8.88   0
  -3   3  -6   21.57    9.04   0
   4  -3   6   20.44    8.59   0
   4   3   6   20.37    4.70   0
   5   3   6   23.48    6.42   0
   5  -3   6   23.80    9.26   0
   6  -3   6   34.50    7.28   0
   6  -3   6   39.02    8.78   0
   7  -3   6   60.34    7.66   0
   7  -3   6   61.43    7.90   0
   7   3   6   64.49    5.83   0
   8   3   6   16.82    5.49   0
   8  -3   6    8.09    7.72   0
   8  -3   6    9.09    7.27   0
   9  -3   6   37.08    7.14   0
   9   3   6   36.11    6.05   0
   9  -3   6   33.04    7.12   0
  10   3   6   11.32    5.94   0
  10  -3   6   16.77    5.77   0
  10  -3   6   23.80    7.24   0
  11  -3   6    6.09    6.92   0
  11   3   6    3.33    5.68   0
  11  -3   6   -3.07    7.30   0
  12   3   6   -7.64    5.73   0
  12  -3   6    1.26    7.26   0
  12  -3   6   -0.89    7.49   0
  13  -3   6   12.76    7.39   0
  13  -3   6   13.48    6.11   0
  13   3   6   14.94    5.95   0
  13  -4  -6   10.97    5.89   0
  13   4  -6    5.23    5.74   0
  12  -4  -6   29.74    7.29   0
  12   4  -6   34.39    5.82   0
 -12   4   6   24.26    6.12   0
  11   4  -6   12.45    5.58   0
  11  -4  -6   15.36    6.19   0
 -11   4   6   15.31    6.03   0
  10   4  -6   21.01    4.29   0
 -10   4   6   25.62    7.18   0
 -10  -4   6   18.17    3.75   0
  10  -4  -6   16.40    6.07   0
   9  -4  -6  339.14    7.53   0
  -9  -4   6  363.34    6.89   0
   9   4  -6  338.04    6.85   0
  -9   4   6  371.70    8.68   0
  -8   4   6  217.90    8.27   0
  -8  -4   6  201.07    6.78   0
   8   4  -6  201.56    6.75   0
   8  -4  -6  201.50    7.59   0
  -7   4   6 2010.81   13.78   0
  -7  -4   6 1954.76   10.39   0
   7  -4  -6 1974.70   13.63   0
   7   4  -6 2013.90   11.34   0
  -6  -4   6    2.05    5.85   0
   6   4  -6    5.40    5.98   0
  -6   4   6    6.48    6.14   0
   6  -4  -6    2.14    6.22   0
  -5   4   6   12.40    8.29   0
   5  -4  -6   14.33    6.80   0
   5   4  -6   23.58    6.64   0
  -5  -4   6   17.90    6.49   0
  -4  -4   6 1768.53   12.04   0
   4   4  -6 1737.56   11.33   0
  -4   4   6 1780.91   14.58   0
   4  -4  -6 1706.59   15.17   0
   3  -4  -6  934.48   11.73   0
  -3   4   6  953.67   11.56   0
  -3  -4   6  972.37   10.30   0
   3   4  -6 1007.32   10.34   0
  -2   4   6  149.12    8.08   0
   2   4  -6  149.96    8.03   0
  -2  -4   6  148.20    7.85   0
   2  -4  -6  156.82    7.85   0
  -1   4   6   41.48    7.83   0
   1   4  -6   42.62    7.48   0
  -1  -4   6   41.59    7.50   0
   1  -4  -6   41.51    7.86   0
   1   4  -6   32.59    7.38   0
   0  -4   6 3818.00   22.00   0
   0   4   6 3864.37   19.23   0
   0   4  -6 3743.80   18.32   0
   0  -4   6 3859.31   18.39   0
   0  -4  -6 3854.08   19.54   0
   0   4  -6 3824.25   22.01   0
  -1   4  -6  277.12   11.15   0
   1  -4   6  284.93    8.34   0
  -1  -4  -6  285.34    8.65   0
   1  -4   6  283.04    9.81   0
   1   4   6  270.27    8.71   0
  -2   4  -6   37.90   10.66   0
   2  -4   6   36.14   10.15   0
   2   4   6   42.54    6.76   0
  -3   4  -6   69.21   10.62   0
   3  -4   6   66.12   11.27   0
   3   4   6   72.50    7.23   0
   4   4   6  306.00    7.93   0
   4  -4   6  299.53   12.86   0
   5  -4   6  722.98   15.17   0
   5   4   6  753.37    7.83   0
   5  -4   6  729.67   14.48   0
   6  -4   6  523.58   12.61   0
   6  -4   6  529.37   12.92   0
   7  -4   6  158.94    9.98   0
   7   4   6  156.96    6.17   0
   7  -4   6  152.13    9.42   0
   8  -4   6  315.25    9.23   0
   8  -4   6  327.52    9.44   0
   8   4   6  312.87    6.64   0
   9  -4   6    9.20    7.52   0
   9  -4   6   10.38    6.94   0
   9   4   6    3.45    5.37   0
  10  -4   6   70.25    7.48   0
  10   4   6   63.40    5.88   0
  10  -4   6   70.97    7.57   0
  11  -4   6   55.77    7.56   0
  11  -4   6   49.87    7.44   0
  11   4   6   50.70    6.12   0
  12  -4   6  129.18    8.16   0
  12   4   6  148.43    6.34   0
  12  -4   6  141.80    8.35   0
  13  -4   6   74.54    9.01   0
  13  -4   6   55.12    8.10   0
  13   4   6   63.09    6.37   0
  13   5  -6   19.99    6.02   0
  13  -5  -6   17.04    7.43   0
  12   5  -6   33.28    5.91   0
 -12   5   6   39.47    7.74   0
  12  -5  -6   33.26    7.57   0
 -11   5   6   69.62    6.30   0
  11   5  -6   68.69    4.11   0
  11  -5  -6   65.17    7.29   0
  10   5  -6  348.99    7.09   0
  10  -5  -6  329.30    8.88   0
 -10   5   6  349.21    7.74   0
   9  -5  -6   37.70    7.28   0
  -9  -5   6   41.75    5.72   0
  -9   5   6   26.05    7.20   0
   9   5  -6   36.49    5.74   0
   8  -5  -6  245.12    7.56   0
  -8  -5   6  247.30    6.69   0
   8   5  -6  250.45    6.68   0
  -8   5   6  259.09    7.47   0
  -7   5   6  590.67   10.05   0
  -7  -5   6  568.39    7.83   0
   7  -5  -6  544.88    9.29   0
   7   5  -6  602.44    7.99   0
   6  -5  -6   12.10    7.29   0
  -6  -5   6    7.25    5.60   0
  -6   5   6    8.50    7.38   0
   6   5  -6    9.12    5.78   0
   5  -5  -6   19.65    6.54   0
  -5   5   6   16.48    6.11   0
   5   5  -6   20.17    6.21   0
  -5  -5   6   18.41    6.02   0
   4   5  -6   46.14    6.34   0
   4  -5  -6   48.37    8.52   0
  -4   5   6   44.33    6.93   0
  -4  -5   6   46.71    6.26   0
   3   5  -6  263.42    7.42   0
  -3  -5   6  265.80    7.36   0
   3  -5  -6  277.31    8.42   0
  -3   5   6  275.26    9.83   0
   2   5  -6  256.98    7.59   0
  -2   5   6  248.89    8.64   0
   2   5  -6  254.75    7.60   0
   2  -5  -6  257.00    8.32   0
  -2  -5   6  264.28    7.56   0
   1   5  -6 1999.69   14.83   0
  -1  -5   6 2034.66   14.90   0
   1  -5  -6 2053.28   14.44   0
  -1   5   6 1994.38   14.49   0
   1   5  -6 1951.04   13.06   0
   0   5  -6  175.23    8.00   0
   0  -5   6  175.69    7.23   0
   0  -5  -6  173.17    7.69   0
   0   5  -6  175.87    7.35   0
   0  -5   6  169.53    8.19   0
   0   5   6  172.72    7.58   0
   1  -5   6   33.08    8.33   0
   1   5   6   27.04    6.80   0
  -1   5  -6   31.84    6.79   0
   1  -5   6   30.36    6.45   0
  -2   5  -6  150.59   10.89   0
   2  -5   6  156.11   10.61   0
   2  -5   6  149.66    6.88   0
   2   5   6  161.71    5.58   0
   3  -5   6  613.83   17.91   0
  -3   5  -6  621.99   18.88   0
   3   5   6  625.96    8.95   0
   4   5   6 1230.16   10.35   0
   5   5   6   99.79    6.52   0
   6  -5   6    2.29   12.94   0
   6  -5   6   -0.26   12.31   0
   7  -5   6  284.56   12.97   0
   7   5   6  278.00    6.80   0
   7  -5   6  284.56   12.09   0
   8  -5   6   14.45    9.12   0
   8   5   6   13.35    5.72   0
   8  -5   6   12.62    9.33   0
   9  -5   6   51.12    8.64   0
   9   5   6   49.81    5.61   0
   9  -5   6   55.52    9.77   0
  10  -5   6  111.10    9.96   0
  10  -5   6  118.84    9.17   0
  10   5   6  125.66    5.89   0
  11   5   6   16.55    6.05   0
  11  -5   6   10.66    8.56   0
  11  -5   6    9.94    8.22   0
  12  -5   6   88.74    8.15   0
  12  -5   6   92.03    9.40   0
  12   5   6   82.80    6.32   0
  13   5   6   69.96    6.45   0
  13  -5   6   73.25    9.61   0
  13  -5   6   77.32    9.55   0
  13   5   6   65.70    6.44   0
  13   6  -6    6.38    5.89   0
  13  -6  -6   -2.97    7.79   0
  12  -6  -6  175.85    8.45   0
  12   6  -6  206.60    6.33   0
 -12   6   6  179.75    8.44   0
  11  -6  -6  122.85    7.90   0
 -11   6   6  127.49    8.06   0
  11   6  -6  130.80    4.88   0
 -10   6   6  102.33    7.72   0
  10   6  -6  108.08    6.23   0
  10  -6  -6   82.54    7.70   0
   9   6  -6   67.70    6.20   0
   9  -6  -6   62.09    6.19   0
  -9   6   6   69.29    6.19   0
   8  -6  -6   36.01    7.18   0
   8   6  -6   36.31    5.75   0
  -8   6   6   39.10    7.34   0
  -8  -6   6   35.63    5.63   0
   7  -6  -6    5.43    7.46   0
   7   6  -6    5.29    6.11   0
  -7   6   6    6.51    7.42   0
  -7  -6   6    6.37    5.66   0
  -6   6   6    5.65    7.36   0
   6   6  -6    7.19    4.12   0
  -6  -6   6   -0.96    5.82   0
   6  -6  -6    8.69    6.00   0
   5  -6  -6 1724.05   14.63   0
   5   6  -6 1757.92   11.09   0
  -5   6   6 1783.53   14.83   0
  -5  -6   6 1719.11   11.11   0
  -4  -6   6  666.96    8.49   0
  -4   6   6  668.28   10.00   0
   4   6  -6  682.38    8.67   0
   4  -6  -6  673.45   11.02   0
  -3   6   6 1516.19   14.45   0
   3   6  -6 1514.32   11.46   0
   3  -6  -6 1548.71   13.58   0
  -3  -6   6 1529.39   11.28   0
  -2   6   6  462.93   10.36   0
   2   6  -6  462.57    8.24   0
   2  -6  -6  471.97   10.31   0
   2  -6  -6  457.71   14.30   0
   2   6  -6  444.13    8.10   0
  -2  -6   6  460.81    8.38   0
   1   6  -6 3952.53   19.10   0
   1  -6  -6 4106.37   18.72   0
  -1  -6   6 4034.41   19.19   0
   1   6  -6 3912.47   16.96   0
  -1   6   6 4030.69   18.53   0
   0   6  -6   39.45    6.76   0
   0  -6   6   48.10    6.95   0
   0   6  -6   49.51    6.29   0
   0   6   6   50.15    6.58   0
  -1   6  -6  135.63    8.42   0
   1   6   6  136.71    6.85   0
   1  -6   6  138.93    8.71   0
   1  -6   6  126.22    6.71   0
   2   6   6  508.75    8.53   0
   2  -6   6  477.18    8.35   0
  -2   6  -6  493.54   13.44   0
   2  -6   6  504.83   12.71   0
   3   6   6  943.44    9.52   0
  -3   6  -6  896.63   27.75   0
   4   6   6 1439.54   10.46   0
   5   6   6   -0.48    5.81   0
   7   6   6  212.86    6.52   0
   8   6   6  348.13    6.77   0
   9   6   6  108.98    6.02   0
  10  -6   6   17.11   12.92   0
  10   6   6   19.41    4.08   0
  10  -6   6   16.77   12.69   0
  11  -6   6   58.28   11.48   0
  11  -6   6   61.13   11.62   0
  11   6   6   68.18    5.96   0
  12  -6   6    8.20   11.44   0
  12   6   6    4.45    5.90   0
  12  -6   6    6.64   10.96   0
  12   7  -6   24.71    6.15   0
  12  -7  -6   20.04    7.74   0
 -11   7   6   73.68    7.80   0
  11   7  -6   70.50    6.18   0
  11  -7  -6   72.34    7.63   0
 -10   7   6  308.18   10.12   0
  10   7  -6  290.51    6.90   0
  10  -7  -6  272.22    8.87   0
   9   7  -6    5.80    5.78   0
   9  -7  -6    2.68    6.97   0
  -9   7   6    3.45    8.23   0
   8   7  -6   20.35    5.77   0
   8  -7  -6   13.20    7.12   0
  -8   7   6   18.17    7.45   0
   7  -7  -6  123.04    6.60   0
  -7   7   6  128.99    7.74   0
  -7  -7   6  124.73    6.01   0
   7   7  -6  105.79    6.17   0
  -6   7   6  129.97    8.27   0
  -6  -7   6  142.03    6.18   0
   6   7  -6  125.45    6.50   0
   6  -7  -6  134.66    8.09   0
   5   7  -6  201.34    4.95   0
   5  -7  -6  198.79    8.71   0
  -5   7   6  204.21    8.83   0
  -5  -7   6  193.14    6.08   0
  -4   7   6   31.27    7.65   0
   4   7  -6   33.71    5.75   0
  -4  -7   6   32.98    5.72   0
   4  -7  -6   34.40    7.50   0
   3   7  -6   74.08    6.09   0
  -3  -7   6   70.93    6.26   0
  -3   7   6   74.98    8.30   0
   3  -7  -6   68.96    6.73   0
   3   7  -6   74.02    6.09   0
  -2   7   6  160.25    7.47   0
   2   7  -6  158.37    6.59   0
   2   7  -6  154.65    6.68   0
   2  -7  -6  156.58   11.06   0
  -2  -7   6  153.28    6.72   0
   2  -7  -6  162.72    9.12   0
   1   7  -6    9.03    5.96   0
  -1  -7   6    3.14    8.09   0
   1   7  -6    8.37    6.37   0
  -1   7   6    1.34    6.61   0
   0   7   6   11.84    6.38   0
   0   7  -6   12.64    6.12   0
   0  -7   6   14.38    6.51   0
   1   7   6   90.95   10.22   0
   1   7   6  100.41    6.58   0
  -1   7  -6   95.07    7.86   0
   1  -7   6   88.98    6.28   0
   2  -7   6    0.31    5.85   0
  -2   7  -6    1.27    8.53   0
   2   7   6   -2.76    6.20   0
   3  -7   6   81.48    6.52   0
   3   7   6   98.16    6.54   0
   4   7   6  421.71    7.58   0
   5   7   6    0.51    6.19   0
   6   7   6  553.96    8.03   0
   6   7   6  521.91    6.33   0
   7   7   6  104.98    6.06   0
   8   7   6  102.63    6.30   0
   9   7   6    8.48    5.61   0
  10   7   6   14.23    5.72   0
  11   7   6   30.86    5.75   0
  12   7   6   27.84    5.90   0
  12   7   6   22.49    6.25   0
  12   8  -6    8.07    6.13   0
  12  -8  -6    5.11    8.95   0
  11  -8  -6  391.71   11.14   0
 -11   8   6  403.85   11.41   0
  11   8  -6  364.97    7.40   0
  10   8  -6    6.91    5.88   0
  10  -8  -6    3.26    8.41   0
 -10   8   6    2.26    8.57   0
  -9   8   6   41.35    8.53   0
   9   8  -6   32.67    6.03   0
   9  -8  -6   48.98    8.59   0
   8   8  -6  135.79    6.37   0
  -8   8   6  128.51    8.18   0
   8  -8  -6  127.79    7.91   0
   7  -8  -6  112.04    8.00   0
   7   8  -6  116.18    6.09   0
  -7   8   6  114.32    8.14   0
  -6   8   6  120.00    7.96   0
   6  -8  -6  127.27    7.88   0
   6   8  -6  128.18    6.19   0
  -5   8   6   34.92    7.94   0
   5  -8  -6   27.08    6.08   0
   5   8  -6   33.17    6.05   0
   4  -8  -6  723.60   10.97   0
   4   8  -6  707.70    8.40   0
  -4   8   6  708.69   11.13   0
   3   8  -6  329.24    7.14   0
   3  -8  -6  337.90    9.15   0
   3   8  -6  335.18    7.24   0
  -3  -8   6  336.41    7.22   0
  -3   8   6  329.88    8.39   0
   3  -8  -6  328.58   11.03   0
   2   8  -6  306.01    7.35   0
   2   8  -6  307.81    7.16   0
  -2   8   6  304.26    7.81   0
  -1   8   6   46.01    6.22   0
   1   8  -6   36.27    6.33   0
   1   8  -6   39.12    5.93   0
   0   8  -6  374.65    8.92   0
   0   8   6  373.03    7.78   0
   1   8   6 1724.02   11.85   0
   1   8   6 1666.81   20.49   0
  -1   8  -6 1707.86   15.65   0
   1  -8   6 1700.66   11.63   0
  -2   8  -6  215.76   10.37   0
   2  -8   6  201.78    7.05   0
   2   8   6  208.77    6.59   0
   3  -8   6  256.99    6.87   0
   3   8   6  289.58    6.73   0
   4   8   6  423.25    7.22   0
   4  -8   6  387.90    7.12   0
   5   8   6  185.05    5.08   0
   6   8   6  263.86    6.58   0
   6   8   6  283.47    6.82   0
   7   8   6  180.32    6.34   0
   7   8   6  174.08    6.45   0
   8   8   6  312.88    7.00   0
   8   8   6  314.89    5.51   0
   9   8   6  320.64    5.50   0
  10   8   6  107.04    4.73   0
  10   8   6  119.70    4.77   0
  11   8   6    3.36    4.07   0
  11   8   6   22.69    6.08   0
  11   9  -6  131.77    6.63   0
  11  -9  -6  133.81   10.99   0
  10  -9  -6   13.62    9.61   0
  10   9  -6    4.75    5.85   0
 -10   9   6   14.15    8.70   0
  -9   9   6   26.57    8.52   0
   9   9  -6   16.23    6.03   0
   9  -9  -6   21.59    8.61   0
   8   9  -6   10.65    5.65   0
   8  -9  -6    4.09    7.26   0
  -8   9   6    4.61    7.59   0
   7   9  -6  254.75    6.54   0
  -7   9   6  242.94    9.16   0
   7  -9  -6  247.90    9.73   0
   6   9  -6  106.74    5.85   0
   6  -9  -6  104.12    8.98   0
  -6   9   6  113.24    9.19   0
   5  -9  -6   47.26    7.37   0
   5   9  -6   43.52    6.01   0
  -5   9   6   40.03    7.39   0
   4   9  -6   -1.05    5.69   0
   4  -9  -6    1.56    6.74   0
  -4   9   6    8.53    6.01   0
   4   9  -6    5.49    5.72   0
   3   9  -6  128.50    6.14   0
   3  -9  -6  128.39    9.95   0
   3   9  -6  127.12    6.31   0
  -3   9   6  121.34    8.33   0
  -2   9   6    5.98    6.38   0
   2   9  -6    4.57    7.23   0
   2   9  -6    9.66    6.05   0
   1   9  -6  289.99    7.14   0
   1   9  -6  299.70    8.30   0
  -1   9   6  307.44    7.69   0
   0   9  -6  320.12    8.82   0
   0   9   6  336.21    8.82   0
  -1   9  -6   34.70    7.26   0
   1   9   6   31.28    6.19   0
   2   9   6  973.41   13.77   0
  -2   9  -6  998.92   14.94   0
   2  -9   6  955.73    9.46   0
   2   9   6 1016.75    9.58   0
   3  -9   6  345.23    8.36   0
   3   9   6  384.89    7.22   0
   4   9   6   91.44    6.13   0
   4  -9   6   62.80    6.04   0
   5  -9   6  290.77    6.99   0
   5   9   6  336.21    6.75   0
   5   9   6  301.30    6.67   0
   6   9   6   43.76    5.86   0
   6   9   6   38.96    5.76   0
   7   9   6   35.90    5.76   0
   7   9   6   31.80    5.88   0
   8   9   6   34.19    5.84   0
   8   9   6   35.36    4.25   0
   9   9   6   11.27    4.10   0
   9   9   6   12.31    4.19   0
  10   9   6   32.64    6.07   0
  10   9   6   36.95    6.08   0
  11   9   6   11.91    6.16   0
  11   9   6   19.46    6.06   0
  10  10  -6   10.67    6.00   0
  -9  10   6   10.63    9.79   0
   9  10  -6   -5.39    5.89   0
   8  10  -6  413.14    7.22   0
  -8  10   6  409.09   12.93   0
   7  10  -6  148.99    6.42   0
  -7  10   6  134.64    9.71   0
   6  10  -6  348.11    6.95   0
  -6  10   6  336.73    9.60   0
  -5  10   6   28.55    7.24   0
   5  10  -6   27.61    5.93   0
   5 -10  -6   29.58    6.95   0
   5  10  -6   32.71    5.67   0
   4  10  -6   43.70    5.93   0
  -4  10   6   45.66    6.18   0
   4 -10  -6   42.02    8.34   0
   4  10  -6   45.13    5.80   0
   3  10  -6  640.88    8.24   0
   3  10  -6  655.15    8.31   0
  -3  10   6  688.07    9.36   0
  -2  10   6  185.21    7.35   0
   2  10  -6  189.28    6.55   0
   2  10  -6  188.11    6.65   0
   1  10  -6  182.85    7.89   0
  -1  10   6  191.81    8.28   0
   0  10  -6  530.05    9.83   0
   0  10   6  534.44    8.21   0
  -1  10  -6   85.55    7.56   0
   1  10   6   95.32    7.49   0
   2 -10   6    4.22    5.77   0
  -2  10  -6   -0.13    8.55   0
   2  10   6   10.26    8.27   0
   2  10   6    2.47    5.89   0
  -2  10  -6    3.43    8.04   0
   3 -10   6    0.60    5.63   0
   3  10   6   -4.55    5.87   0
   3  10   6    2.45    8.08   0
   4  10   6   70.80    5.73   0
   4 -10   6   64.02    5.84   0
   4  10   6   72.47    5.95   0
   5 -10   6  369.20    7.17   0
   5  10   6  357.18    6.83   0
   5  10   6  374.49    6.93   0
   6  10   6   15.23    4.00   0
   6  10   6   14.63    5.96   0
   6 -10   6   19.46    5.67   0
   7  10   6  264.05    6.62   0
   7  10   6  265.84    6.57   0
   8  10   6  378.72    7.12   0
   8  10   6  381.32    7.30   0
   9  10   6   89.88    6.28   0
   9  10   6   79.24    6.14   0
  10  10   6    0.14    5.93   0
  10  10   6   -4.28    5.93   0
  10  11  -6    4.07    6.06   0
   9  11  -6    2.10    5.75   0
  -8  11   6   17.64   10.67   0
   8  11  -6   15.89    6.01   0
   7  11  -6   88.08    6.00   0
  -7  11   6   92.84    9.30   0
   6  11  -6  224.95    6.70   0
   6  11  -6  205.24    6.74   0
  -6  11   6  234.68   10.44   0
   6 -11  -6  224.70    8.85   0
   5 -11  -6    7.72    8.01   0
   5  11  -6   16.34    5.78   0
  -5  11   6    8.77    7.27   0
   5  11  -6   14.43    5.62   0
   4  11  -6  163.05    6.54   0
   4 -11  -6  151.16    8.36   0
   4  11  -6  152.92    6.48   0
  -4  11   6  152.94    8.17   0
  -3  11   6  132.03    6.80   0
   3  11  -6  132.83    6.42   0
   3  11  -6  120.42    6.06   0
   2  11  -6   -8.62    5.52   0
   2  11  -6    1.68    5.71   0
  -2  11   6   13.82    7.31   0
   1  11  -6   59.12    7.48   0
  -1  11   6   61.86    6.33   0
   0  11   6  293.01    8.72   0
   0  11  -6  300.14    8.56   0
  -1  11  -6   67.15    7.59   0
   1  11   6   78.04    6.17   0
  -2  11  -6   32.50    8.61   0
  -2  11  -6   33.61    8.61   0
   2  11   6   29.01    7.16   0
   3  11   6  333.13    6.91   0
   3  11   6  343.68    7.10   0
   3 -11   6  315.59    7.03   0
   3  11   6  321.62   10.27   0
   4 -11   6  529.24    7.90   0
   4  11   6  510.47    7.50   0
   4  11   6  515.27   10.29   0
   4  11   6  533.81    7.78   0
   5  11   6   -1.76    5.59   0
   5  11   6    7.32    5.69   0
   5 -11   6    4.18    7.35   0
   6 -11   6    3.64    5.52   0
   6  11   6   -3.38    5.60   0
   6  11   6    5.53    5.40   0
   7  11   6   17.01    4.11   0
   7  11   6   10.40    5.76   0
   7 -11   6    8.74    5.81   0
   8  11   6    4.11    5.94   0
   8  11   6   -1.04    5.69   0
   9  11   6   43.05    4.62   0
   9  11   6   41.84    6.33   0
   9  12  -6    0.30    6.27   0
   8  12  -6    4.38    5.86   0
   7 -12  -6  175.89    8.26   0
   7  12  -6  131.56    6.58   0
   7  12  -6  168.41    6.61   0
  -7  12   6  170.01   12.31   0
   6  12  -6   -0.46    5.77   0
   6  12  -6    5.19    5.96   0
   6 -12  -6    3.81    7.92   0
  -6  12   6    7.11    8.59   0
   5  12  -6  114.78    6.51   0
  -5  12   6  121.27    9.27   0
   5  12  -6  104.42    6.13   0
   5 -12  -6  118.06    8.89   0
  -4  12   6   68.83    7.97   0
   4  12  -6   70.31    6.12   0
   4  12  -6   61.53    7.69   0
  -3  12   6  392.52    9.51   0
   3  12  -6  357.39    8.46   0
   3  12  -6  406.54    7.76   0
   2  12  -6  293.28    7.46   0
   2  12  -6  280.03    7.16   0
  -2  12   6  275.21    8.80   0
  -1  12   6  183.75    8.30   0
   1  12  -6  178.83    7.96   0
   0  12   6  169.40    6.76   0
   0  12  -6  164.20    8.16   0
  -1  12  -6   15.49    7.33   0
  -1  12  -6   16.35    6.97   0
   1  12   6   16.32    7.38   0
   2  12   6  181.11    6.96   0
   2  12   6  189.49    6.83   0
  -2  12  -6  185.02   10.18   0
  -2  12  -6  190.10    9.89   0
   3 -12   6  192.90    7.95   0
   3  12   6  228.32    9.80   0
   3  12   6  236.27    6.81   0
   3  12   6  226.61    6.88   0
   4  12   6   57.86    5.89   0
   4  12   6   59.97    5.72   0
   4 -12   6   52.91    5.93   0
   4  12   6   48.52    7.62   0
   5 -12   6  303.69    7.34   0
   5  12   6  307.14    7.04   0
   5  12   6  312.55    6.78   0
   5  12   6  295.18    9.08   0
   6 -12   6   10.96    5.72   0
   6  12   6   -7.14    5.79   0
   6  12   6    9.17    5.84   0
   7 -12   6   27.85    6.03   0
   7  12   6   27.41    5.98   0
   7  12   6   32.22    5.96   0
   8 -12   6   51.65    6.46   0
   8  12   6   50.32    6.08   0
   8  12   6   50.56    4.59   0
   7  13  -6   32.18    6.10   0
   7 -13  -6   40.14    7.92   0
   7  13  -6   36.57    6.42   0
   6  13  -6    6.62    6.00   0
   6  13  -6   13.55    5.92   0
  -6  13   6   19.01    9.83   0
   6 -13  -6   13.11    7.45   0
  -6  13   6   13.49    8.91   0
   5  13  -6    6.77    7.15   0
   5  13  -6   -0.94    6.03   0
  -5  13   6    5.94    8.60   0
   4  13  -6    8.77    5.83   0
   4  13  -6    5.78    5.92   0
  -4  13   6    9.78    7.18   0
   3  13  -6   33.06    6.05   0
  -3  13   6   39.47    7.95   0
   3  13  -6   29.05    6.19   0
  -2  13   6  298.39    8.96   0
   2  13  -6  320.85    8.89   0
   1  13  -6    6.35    5.90   0
  -1  13   6    5.84    5.95   0
  -1  13   6    6.96    6.41   0
   0  13  -6    9.20    5.71   0
   0  13   6   11.38    7.56   0
   0  13   6    7.21    5.89   0
  -1  13  -6   45.75    8.72   0
  -1  13  -6   52.91    9.13   0
   1  13   6   47.55    6.46   0
   1  13   6   45.61    7.33   0
  -2  13  -6    7.60    8.45   0
   2  13   6    4.03    5.86   0
   2  13   6   14.31    6.00   0
  -2  13  -6   10.99    9.75   0
   3  13   6  187.38    6.78   0
   3  13   6  203.84    6.65   0
   4 -13   6   49.00    6.27   0
   4  13   6   51.10    8.62   0
   4  13   6   48.22    6.35   0
   4  13   6   50.31    6.38   0
   5 -13   6    9.64    6.04   0
   5  13   6    0.03    5.86   0
   5  13   6    2.61    7.34   0
   5  13   6    2.57    5.98   0
   6 -13   6   69.55    6.30   0
   6  13   6   74.98    6.28   0
   6  13   6   69.72    7.88   0
   6  13   6   74.15    6.27   0
   7 -13   6    6.83    5.95   0
   7  13   6   -0.64    5.96   0
   7  13   6   -0.29    6.01   0
  -6  14   6   16.66   11.29   0
  -6  14   6   11.80   12.21   0
   6  14  -6   10.56    6.21   0
   6  14  -6   21.41    7.74   0
   5  14  -6    2.91    6.30   0
  -5  14   6    6.30    9.02   0
  -5  14   6   12.82    8.94   0
   5  14  -6   16.50    6.28   0
  -4  14   6  294.20   10.45   0
   4  14  -6  322.49    7.99   0
   4  14  -6  286.02    7.65   0
  -4  14   6  318.01   10.30   0
   3  14  -6   18.33    7.36   0
  -3  14   6   19.59    7.44   0
  -3  14   6   15.55    7.66   0
  -2  14   6   59.45    7.87   0
   2  14  -6   67.42    6.26   0
  -2  14   6   57.25    6.50   0
   1  14  -6   35.07    7.48   0
  -1  14   6   29.25    7.39   0
  -1  14   6   35.38    6.22   0
   0  14  -6   88.19    7.61   0
   0  14   6   86.23    6.23   0
   0  14   6   80.26    7.88   0
   0  14  -6   74.93    7.90   0
  -1  14  -6  209.92    8.98   0
  -1  14  -6  207.53    9.17   0
   1  14   6  204.57    6.97   0
   1  14   6  172.96    8.41   0
   2  14   6    4.61    5.82   0
  -2  14  -6    5.67    9.55   0
   2  14   6    1.75    5.97   0
  -2  14  -6    4.23    9.82   0
   3  14   6   11.94    5.94   0
   3  14   6    3.11    6.20   0
   4  14   6  122.24    6.66   0
   4  14   6  121.60    6.89   0
   5  14   6   94.48    6.41   0
   5  14   6   90.21    6.43   0
   5  14   6   76.93    9.19   0
   5 -14   6   59.53    6.80   0
  -3  15   6    6.70    7.54   0
  -3  15   6   17.48    7.75   0
   3  15  -6    4.89    6.18   0
   2  15  -6   13.28    6.21   0
  -2  15   6   13.06    7.86   0
   2  15  -6   12.53    6.41   0
  -2  15   6    5.70    7.69   0
  -1  15   6   39.44    6.67   0
   1  15  -6   44.48    6.95   0
   1  15  -6   41.01    8.33   0
  -1  15   6   38.30    6.63   0
   0  15   6   67.93    6.82   0
   0  15  -6   54.68    7.98   0
   0  15  -6   78.61    7.81   0
   0  15   6   63.88    6.92   0
   1  15   6    4.13    6.00   0
  -1  15  -6    0.63    8.55   0
   1  15   6    4.93    6.16   0
  -1  15  -6    0.04    8.48   0
   2  15   6    7.70    6.33   0
  -2  15  -6    7.11    9.99   0
   2  15   6    8.55    7.99   0
  -2  15  -6    8.47   11.27   0
   3  15   6    0.22    6.24   0
   3  15   6   11.50    6.41   0
  14   0  -7    7.14    6.05   0
 -13   0   7    4.76    5.94   0
  13   0  -7   -7.05    7.43   0
 -12   0   7    2.67    5.82   0
  12   0  -7    8.16    5.99   0
  11   0  -7   -1.06    5.71   0
 -11   0   7    3.16    5.55   0
 -10   0   7   -7.08    5.89   0
  10   0  -7   -3.96    5.96   0
  -9   0   7    6.21    5.63   0
   9   0  -7    5.94    5.57   0
  -8   0   7    2.01    5.70   0
   8   0  -7   -5.76    5.57   0
  -7   0   7   -0.28    5.86   0
   7   0  -7    0.59    5.94   0
   6   0  -7   -0.34    6.20   0
  -6   0   7    4.09    5.92   0
   5   0  -7    4.87    6.52   0
  -5   0   7    3.70    6.39   0
  -4   0   7    9.02    6.78   0
   4   0  -7    3.86    6.82   0
  -3   0   7    4.23    7.47   0
   3   0  -7    7.73    5.56   0
   2   0  -7    8.87    8.52   0
  -2   0   7   -0.94    8.58   0
   1   0  -7   -1.02   11.68   0
   1   0  -7    5.47    9.71   0
  -1   0   7    1.33    9.60   0
   0   0   7    1.99    9.75   0
   0   0  -7    0.29    7.33   0
   0   0   7    1.19    9.77   0
  -1   0  -7    2.04    6.84   0
   1   0   7    0.68    9.57   0
   2   0   7    1.95    8.54   0
  -2   0  -7    3.40    8.81   0
   3   0   7    6.63    7.51   0
  -3   0  -7   -1.38    8.00   0
   4   0   7    5.94    6.86   0
   5   0   7    9.89    7.70   0
   6   0   7    3.52    6.06   0
   7   0   7    2.68    6.35   0
   7   0   7    6.91    5.86   0
   8   0   7    1.77    6.06   0
   8   0   7   -0.72    6.35   0
   9   0   7   -1.30    5.76   0
   9   0   7    1.85    5.83   0
  10   0   7    7.10    5.71   0
  10   0   7   -3.19    5.80   0
  11   0   7    4.51    7.09   0
  11   0   7    0.58    5.88   0
  12   0   7   -3.64    5.64   0
  12   0   7    5.05    7.26   0
  13   0   7   -2.20    6.11   0
  13   0   7    4.94    5.99   0
  14  -1  -7   86.04    6.64   0
  14   1  -7  108.01    6.91   0
  13   1  -7   52.19    6.20   0
 -13   1   7   55.44    6.33   0
  13  -1  -7   63.03    6.35   0
 -12   1   7   23.97    5.87   0
 -12  -1   7   24.72    5.77   0
  12  -1  -7   32.31    5.91   0
  12   1  -7   34.25    5.73   0
  11   1  -7  246.21    6.61   0
 -11  -1   7  246.68    6.62   0
  11  -1  -7  245.29    7.06   0
 -11   1   7  243.20    6.82   0
  10   1  -7   67.66    6.00   0
 -10  -1   7   69.53    5.37   0
  10  -1  -7   60.88    6.16   0
 -10   1   7   73.51    6.10   0
   9  -1  -7  143.79    6.67   0
   9   1  -7  151.22    6.28   0
  -9   1   7  146.13    6.35   0
  -9  -1   7  145.98    6.01   0
  -8   1   7  289.22    7.18   0
   8  -1  -7  291.03    7.10   0
   8   1  -7  282.51    6.60   0
  -8  -1   7  283.47    6.58   0
  -7   1   7  394.37    7.76   0
  -7  -1   7  380.17    7.22   0
   7  -1  -7  368.44    7.91   0
   7   1  -7  385.46    7.55   0
  -6  -1   7 1042.84    9.90   0
   6   1  -7 1087.50   10.02   0
   6  -1  -7 1039.57   10.17   0
  -6   1   7 1081.68   10.06   0
   5  -1  -7  124.93    6.93   0
  -5  -1   7  125.79    6.74   0
   5   1  -7  131.34    5.33   0
  -5   1   7  128.41    6.83   0
  -4  -1   7   10.74    6.39   0
  -4   1   7   10.08    6.85   0
   4  -1  -7   14.95    7.06   0
   4   1  -7    4.85    4.92   0
   3  -1  -7  870.23   11.60   0
  -3  -1   7  915.09   10.81   0
   3   1  -7  901.11   10.92   0
  -3   1   7  886.53   11.52   0
   2  -1  -7 1763.99   15.23   0
  -2   1   7 1795.08   15.03   0
   2   1  -7 1786.43   14.78   0
  -2  -1   7 1797.65   14.71   0
   1   1  -7 3301.60   20.29   0
   1  -1  -7 3276.17   19.79   0
  -1   1   7 3300.33   19.65   0
   1  -1  -7 3233.44   24.50   0
   1   1  -7 3287.29   20.12   0
  -1  -1   7 3330.08   19.91   0
   0   1  -7 6793.54   28.64   0
   0   1  -7 6742.56   27.87   0
   0  -1   7 6963.67   28.05   0
   0   1   7 6956.70   27.27   0
   0  -1  -7 6822.52   27.48   0
  -1   1  -7  711.35   12.90   0
   1   1   7  713.29   12.06   0
   1  -1   7  714.28   14.41   0
  -1  -1  -7  727.71   12.50   0
   2  -1   7    4.89    8.40   0
  -2  -1  -7    0.05    8.84   0
   2   1   7    5.08    8.40   0
  -2   1  -7    2.01    8.58   0
  -3   1  -7  356.18   10.00   0
   3   1   7  366.30    9.32   0
   3  -1   7  352.94    9.45   0
   4   1   7   90.60    7.21   0
   4  -1   7   87.21    8.98   0
   5   1   7 1322.74   11.18   0
   5  -1   7 1327.89   12.56   0
   6   1   7    5.05    6.01   0
   6  -1   7    8.27    6.88   0
   7  -1   7  349.41    7.72   0
   7   1   7  371.07    7.61   0
   7  -1   7  363.49    7.97   0
   8   1   7   35.71    7.48   0
   8  -1   7   29.45    6.06   0
   8   1   7   30.94    6.24   0
   8  -1   7   30.19    6.07   0
   9   1   7    9.02    6.97   0
   9  -1   7    4.46    7.41   0
   9  -1   7    7.03    6.14   0
   9   1   7    8.77    5.87   0
  10   1   7   33.73    5.92   0
  10   1   7   32.97    5.99   0
  10  -1   7   24.54    5.98   0
  10  -1   7   26.98    7.37   0
  11   1   7   66.31    6.19   0
  11  -1   7   57.20    6.37   0
  11   1   7   68.65    6.00   0
  11  -1   7   61.86    6.67   0
  12  -1   7  134.45    8.26   0
  12   1   7  135.59    7.62   0
  12   1   7  133.42    6.63   0
  12  -1   7  134.00    7.98   0
  13   1   7   34.78    7.48   0
  13  -1   7   43.76    6.29   0
  13  -1   7   39.53    6.39   0
  13   1   7   31.40    6.20   0
  14  -2  -7    5.62    6.30   0
  14   2  -7    6.15    6.00   0
  13   2  -7  138.62    6.49   0
  13  -2  -7  135.10    6.83   0
 -13   2   7  121.26    6.95   0
  12   2  -7    5.90    4.06   0
 -12   2   7    4.20    5.87   0
 -12  -2   7   -0.93    5.64   0
  12  -2  -7    1.34    5.90   0
  11   2  -7   76.79    5.99   0
 -11  -2   7   74.43    5.83   0
 -11   2   7   79.53    6.13   0
  11  -2  -7   74.52    6.57   0
 -10   2   7  781.89    8.92   0
  10   2  -7  785.62    8.53   0
  10  -2  -7  774.50    8.97   0
 -10  -2   7  798.78    8.51   0
   9   2  -7   24.33    4.13   0
   9  -2  -7   20.56    5.86   0
  -9   2   7   12.94    5.81   0
  -9  -2   7   26.17    5.79   0
  -8  -2   7  706.47    8.15   0
   8  -2  -7  729.36    9.13   0
   8   2  -7  727.78    8.05   0
  -8   2   7  718.58    9.04   0
   7  -2  -7  798.41    9.50   0
  -7   2   7  843.63    9.43   0
  -7  -2   7  821.50    8.60   0
   7   2  -7  830.09    8.62   0
   6   2  -7   18.81    6.02   0
  -6  -2   7   13.16    5.94   0
  -6   2   7    8.54    6.00   0
   6  -2  -7    9.79    6.06   0
  -5   2   7    2.90    6.23   0
   5   2  -7    0.50    6.17   0
   5  -2  -7    0.31    6.02   0
  -5  -2   7    8.81    6.05   0
  -4   2   7   49.51    6.88   0
   4   2  -7   51.04    7.01   0
  -4  -2   7   44.63    6.93   0
   4  -2  -7   46.47    6.98   0
   3  -2  -7  905.43   11.50   0
  -3  -2   7  943.06   10.89   0
  -3   2   7  914.80   11.52   0
   3   2  -7  962.66   11.01   0
   2  -2  -7 2400.16   16.74   0
  -2  -2   7 2483.17   16.38   0
  -2   2   7 2416.91   16.55   0
   2   2  -7 2492.17   16.50   0
  -1  -2   7  227.51    9.59   0
  -1   2   7  224.55    9.67   0
   1  -2  -7  214.60   12.56   0
   1   2  -7  235.05    9.94   0
   1   2  -7  221.15    9.44   0
   1  -2  -7  217.15    9.88   0
   0   2   7  310.32    7.98   0
   0   2   7  306.60   13.33   0
   0   2  -7  299.80    9.99   0
   0   2  -7  314.23   11.07   0
   0  -2   7  316.40    9.83   0
   0  -2   7  311.35   10.58   0
   0  -2  -7  314.43   10.38   0
   1  -2   7 2864.48   20.19   0
  -1  -2  -7 2895.18   17.97   0
  -1   2  -7 2876.71   20.40   0
   1  -2   7 2875.47   17.38   0
   1   2   7 2941.31   17.92   0
   2   2   7  174.66    8.55   0
   2  -2   7  180.86    9.32   0
  -2  -2  -7  168.20    8.62   0
  -2   2  -7  177.22   11.01   0
  -3   2  -7   14.88    9.37   0
   3   2   7   13.01    7.03   0
   3  -2   7   11.55    9.28   0
   4   2   7  828.64    9.86   0
   4  -2   7  800.90   11.83   0
   5   2   7  157.93    7.06   0
   5  -2   7  144.66    9.17   0
   6  -2   7  135.93    7.50   0
   6   2   7  147.99    6.70   0
   7  -2   7  617.65   10.58   0
   7   2   7  605.80    8.00   0
   7  -2   7  573.20    9.00   0
   8  -2   7  127.96    8.00   0
   8  -2   7  128.97    7.07   0
   8   2   7  127.79    6.13   0
   8   2   7  141.24    6.60   0
   9   2   7   10.69    5.99   0
   9  -2   7    6.44    6.06   0
   9  -2   7   11.45    7.12   0
   9   2   7    5.66    6.13   0
  10  -2   7    5.26    6.96   0
  10   2   7  -16.01    5.95   0
  10   2   7    2.37    5.96   0
  10  -2   7   12.43    7.13   0
  11   2   7   32.57    6.14   0
  11   2   7   26.90    7.48   0
  11  -2   7   26.38    7.19   0
  11  -2   7   23.31    6.27   0
  12   2   7  414.88    7.33   0
  12   2   7  406.43    7.77   0
  12  -2   7  389.56    9.23   0
  12  -2   7  406.82    9.42   0
  13   2   7    6.24    6.07   0
  13  -2   7    2.05    7.51   0
  13   2   7   -5.06    7.40   0
  13  -2   7   -1.04    7.49   0
  14   3  -7   32.29    4.39   0
  14  -3  -7   36.35    6.55   0
  13   3  -7   20.15    5.84   0
  13  -3  -7   20.06    6.53   0
 -13   3   7   11.51    7.60   0
  12   3  -7   38.28    5.72   0
  12  -3  -7   29.58    6.20   0
 -12   3   7   28.24    5.89   0
 -12  -3   7   23.50    5.85   0
 -11   3   7  148.39    6.34   0
  11  -3  -7  137.91    6.37   0
  11   3  -7  139.35    6.36   0
 -11  -3   7  148.81    6.21   0
  10   3  -7  528.82    7.32   0
 -10  -3   7  521.35    7.34   0
  10  -3  -7  505.71    8.18   0
 -10   3   7  542.43    8.19   0
  -9  -3   7   -3.81    5.62   0
   9  -3  -7    9.73    6.12   0
  -9   3   7    8.90    6.11   0
   9   3  -7    2.29    5.61   0
   8   3  -7   94.05    6.16   0
  -8   3   7   97.34    6.30   0
  -8  -3   7   96.07    5.99   0
   8  -3  -7   91.17    8.05   0
   7  -3  -7  866.82    9.79   0
  -7   3   7  889.54    9.80   0
  -7  -3   7  876.71    7.77   0
   7   3  -7  892.42    8.96   0
  -6   3   7  169.05    6.95   0
  -6  -3   7  155.51    6.79   0
   6   3  -7  153.48    5.24   0
   6  -3  -7  146.70    7.02   0
   5  -3  -7 1338.36   11.86   0
  -5   3   7 1353.17   11.84   0
  -5  -3   7 1373.67   10.96   0
   5   3  -7 1335.06   10.99   0
   4  -3  -7   33.77    6.50   0
   4   3  -7   41.80    6.54   0
  -4   3   7   36.77    6.67   0
  -4  -3   7   39.32    6.90   0
   3   3  -7  307.93    8.10   0
   3  -3  -7  299.96    8.28   0
  -3  -3   7  297.60    7.80   0
  -3   3   7  307.79    8.23   0
  -2   3   7 1189.22   12.62   0
  -2  -3   7 1256.52   12.25   0
   2  -3  -7 1208.33   12.65   0
   2   3  -7 1253.38   12.50   0
  -1  -3   7  941.35   12.23   0
   1   3  -7  912.76   11.16   0
   1  -3  -7  938.40   21.78   0
   1   3  -7  931.24   12.36   0
   1  -3  -7  966.49   12.27   0
  -1   3   7  937.34   12.03   0
   0  -3   7  939.94   11.14   0
   0   3  -7  869.35   11.16   0
   0   3   7  953.22   12.14   0
   0  -3  -7  913.15   12.22   0
   0   3  -7  890.60   12.76   0
   0  -3   7  918.62   12.52   0
   1  -3   7    5.03    5.05   0
  -1  -3  -7    9.04    7.37   0
  -1   3  -7    8.28    9.60   0
   1  -3   7    8.32    9.37   0
   1   3   7    7.31    7.35   0
   2   3   7  932.16   10.55   0
   2  -3   7  909.44   14.64   0
  -2  -3  -7  941.30   10.72   0
  -2   3  -7  922.68   14.95   0
   3   3   7   22.59    6.85   0
  -3   3  -7   17.99    8.91   0
   3  -3   7   14.44    8.55   0
   4  -3   7 1280.58   15.63   0
   4   3   7 1326.13   10.91   0
   5  -3   7   39.25    7.91   0
   5   3   7   36.90    6.38   0
   6   3   7 1733.31   10.38   0
   6  -3   7 1697.64   15.61   0
   6  -3   7 1706.20   15.75   0
   7   3   7   79.82    5.90   0
   7  -3   7   79.87    6.67   0
   7  -3   7   79.31    7.78   0
   8   3   7  167.08    6.38   0
   8  -3   7  162.97    8.38   0
   8  -3   7  167.26    8.18   0
   9  -3   7  956.61   11.72   0
   9  -3   7  894.86   11.46   0
   9   3   7  923.62    9.05   0
  10  -3   7  601.30    9.94   0
  10   3   7  585.14    7.75   0
  10  -3   7  565.25    9.80   0
  11   3   7   21.29    6.03   0
  11  -3   7   26.47    7.50   0
  11   3   7   25.96    5.41   0
  11  -3   7   16.85    7.31   0
  12   3   7    9.62    5.53   0
  12  -3   7    3.06    7.22   0
  12  -3   7   10.83    7.20   0
  12   3   7    4.88    5.61   0
  13  -3   7   -0.93    7.46   0
  13   3   7    0.57    6.01   0
  13  -3   7    2.63    7.30   0
  13   3   7    5.46    5.94   0
  13   4  -7   66.60    6.28   0
 -13   4   7   57.79    7.79   0
  13  -4  -7   57.00    8.15   0
 -12   4   7    8.45    5.86   0
  12   4  -7    2.47    5.69   0
  12  -4  -7   10.11    6.12   0
  11   4  -7  110.36    5.99   0
 -11   4   7   99.82    7.73   0
  11  -4  -7   99.65    6.66   0
 -11  -4   7  116.00    5.88   0
 -10  -4   7   37.33    5.79   0
  10   4  -7   45.40    5.90   0
 -10   4   7   46.60    5.91   0
  10  -4  -7   44.95    6.00   0
   9  -4  -7   51.35    6.36   0
  -9   4   7   41.95    6.31   0
   9   4  -7   43.49    5.75   0
  -9  -4   7   34.74    4.31   0
  -8  -4   7   57.02    6.24   0
   8   4  -7   63.90    6.15   0
  -8   4   7   74.21    6.26   0
   8  -4  -7   62.24    6.67   0
  -7   4   7 1098.83   11.57   0
   7  -4  -7 1052.40   10.46   0
   7   4  -7 1094.08    9.49   0
  -7  -4   7 1068.52    9.36   0
   6  -4  -7  518.73    8.91   0
   6   4  -7  541.09    7.85   0
  -6   4   7  524.54    8.79   0
  -6  -4   7  526.90    7.75   0
   5   4  -7   14.30    4.51   0
   5  -4  -7   18.54    7.95   0
  -5  -4   7   22.20    6.40   0
  -5   4   7   22.40    6.83   0
   4  -4  -7   27.68    7.28   0
  -4  -4   7   27.78    6.36   0
   4   4  -7   22.01    6.31   0
  -4   4   7   26.11    8.28   0
  -3  -4   7   27.95    6.56   0
   3   4  -7   36.20    6.62   0
  -3   4   7   29.66    6.86   0
   3  -4  -7   28.48    6.98   0
  -2  -4   7  277.15    8.16   0
   2   4  -7  277.41    8.26   0
   2   4  -7  275.69    7.74   0
  -2   4   7  269.93    8.07   0
   2  -4  -7  260.32    8.03   0
  -1   4   7  662.02   10.23   0
   1   4  -7  665.17   10.26   0
   1   4  -7  655.12    9.60   0
  -1  -4   7  687.21   10.14   0
   1  -4  -7  675.59   10.31   0
   0   4  -7  294.99    8.27   0
   0  -4  -7  311.57    8.71   0
   0   4  -7  306.84   10.55   0
   0  -4   7  298.95    8.19   0
   0   4   7  291.85    8.65   0
   0  -4   7  300.69   10.45   0
  -1   4  -7 2746.91   20.13   0
   1  -4   7 2785.86   15.11   0
   1  -4   7 2800.50   21.11   0
   1   4   7 2825.79   15.81   0
  -1  -4  -7 2867.02   15.69   0
   2   4   7   25.18    6.92   0
   2  -4   7   23.19    8.52   0
  -2   4  -7   21.96    8.85   0
   3  -4   7  505.31   13.31   0
   3   4   7  538.07    8.72   0
  -3   4  -7  533.53   12.87   0
   4  -4   7  141.31    9.76   0
   4   4   7  148.09    7.10   0
   5   4   7  215.87    7.17   0
   5  -4   7  196.93   10.03   0
   6  -4   7   23.88    9.07   0
   6  -4   7   24.53    8.67   0
   6   4   7   25.94    6.03   0
   7  -4   7    2.98    8.28   0
   7   4   7   -0.04    5.95   0
   7  -4   7    3.36    7.42   0
   8  -4   7    0.75    6.66   0
   8  -4   7    3.97    8.23   0
   8   4   7   12.00    5.50   0
   9   4   7   65.52    5.83   0
   9  -4   7   59.28    8.65   0
   9  -4   7   52.53    7.31   0
  10   4   7   31.80    5.77   0
  10  -4   7   37.93    7.37   0
  10  -4   7   44.46    8.13   0
  11  -4   7    6.31    7.05   0
  11   4   7    9.16    5.88   0
  11   4   7   11.32    5.90   0
  11  -4   7   11.34    7.01   0
  12  -4   7    3.52    7.23   0
  12   4   7    6.18    5.84   0
  12  -4   7   -3.97    7.09   0
  12   4   7   -0.79    5.88   0
  13   4   7    3.08    6.06   0
  13  -4   7   11.53    7.60   0
  13   4   7    0.11    6.15   0
  13  -4   7    4.37    7.42   0
  13   5  -7   48.09    6.31   0
  13  -5  -7   53.50    6.65   0
 -13   5   7   49.28    8.07   0
  12  -5  -7   -2.44    6.06   0
 -12   5   7   -2.47    5.93   0
  12   5  -7    5.41    5.80   0
  11   5  -7   24.33    5.82   0
 -11   5   7   44.32    7.43   0
  11  -5  -7   31.34    7.59   0
 -10  -5   7  228.59    6.46   0
  10   5  -7  233.09    5.18   0
  10  -5  -7  237.01    8.45   0
 -10   5   7  231.97    8.45   0
  -9   5   7   48.93    7.55   0
  -9  -5   7   48.21    5.62   0
   9   5  -7   41.64    4.20   0
   9  -5  -7   48.70    6.42   0
   8   5  -7    3.23    5.74   0
  -8   5   7    8.05    6.22   0
   8  -5  -7   -3.50    7.30   0
  -8  -5   7   -0.16    5.61   0
  -7  -5   7   84.55    6.26   0
   7  -5  -7   98.07    6.66   0
  -7   5   7   94.60    6.92   0
   7   5  -7   95.14    6.42   0
  -6   5   7  706.85   10.47   0
   6  -5  -7  675.80   10.39   0
  -6  -5   7  676.53    8.00   0
   6   5  -7  708.25    8.15   0
   5  -5  -7  489.09    9.85   0
   5   5  -7  493.30    6.49   0
  -5  -5   7  505.30    7.73   0
  -5   5   7  488.18   10.03   0
   4   5  -7  290.92    5.98   0
  -4   5   7  301.62    8.43   0
  -4  -5   7  291.43    5.85   0
   4  -5  -7  297.65    8.27   0
  -3  -5   7   16.27    6.30   0
  -3   5   7   14.63    6.80   0
   3   5  -7   11.09    6.43   0
   3  -5  -7   16.95    6.43   0
   2   5  -7  608.15    8.81   0
  -2  -5   7  615.53    8.89   0
   2   5  -7  599.00    8.75   0
  -2   5   7  590.89   10.42   0
   2  -5  -7  611.89    9.84   0
   1   5  -7  563.22    9.30   0
  -1  -5   7  568.26    9.47   0
  -1   5   7  565.48    9.08   0
   1   5  -7  558.94    8.77   0
   1  -5  -7  591.08    9.18   0
   0  -5   7   -3.32    6.30   0
   0   5  -7    0.16    6.35   0
   0   5  -7   -0.54    8.10   0
   0   5   7    2.24    6.66   0
   0  -5   7    3.09    6.76   0
   0  -5  -7    1.86    6.54   0
   1  -5   7 2338.91   13.76   0
   1  -5   7 2355.28   18.82   0
   1   5   7 2350.81   13.92   0
  -1   5  -7 2307.30   18.84   0
  -2   5  -7   98.52   10.12   0
   2  -5   7   95.83    6.56   0
   2   5   7   95.90    6.77   0
   2  -5   7   99.53    8.76   0
   3   5   7  263.80    5.94   0
   3  -5   7  255.77   11.11   0
  -3   5  -7  261.98   11.64   0
   4  -5   7  560.66   16.96   0
   4   5   7  594.40    8.63   0
   5  -5   7  603.94   19.07   0
   5   5   7  605.68    8.13   0
   5  -5   7  588.18   18.85   0
   6  -5   7  153.71   12.57   0
   6  -5   7  151.44   12.78   0
   6   5   7  168.21    5.37   0
   7  -5   7   37.86   10.14   0
   7  -5   7   38.07    9.23   0
   7   5   7   44.65    6.22   0
   7   5   7   46.77    6.12   0
   8  -5   7   22.67    9.71   0
   8  -5   7   17.46    9.28   0
   8   5   7   23.26    5.78   0
   8   5   7   21.60    5.78   0
   9  -5   7  571.24   13.30   0
   9   5   7  562.85    7.42   0
   9  -5   7  583.52   12.61   0
  10  -5   7  100.05    9.20   0
  10  -5   7   89.40    8.85   0
  10   5   7  108.86    4.34   0
  10   5   7   92.52    6.04   0
  11  -5   7   45.03    8.40   0
  11  -5   7   40.89    8.69   0
  11   5   7   39.87    5.77   0
  11   5   7   42.96    5.79   0
  12   5   7   99.38    6.35   0
  12  -5   7  117.86    9.20   0
  12   5   7  119.83    6.43   0
  12  -5   7   97.72    9.25   0
  13   5   7   75.82    6.50   0
  13  -5   7   54.61    9.78   0
  13   5   7   84.82    6.65   0
  13  -5   7   57.51    9.57   0
  13   6  -7   18.96    6.14   0
  13  -6  -7   12.96    7.73   0
  12   6  -7   42.75    5.83   0
  12  -6  -7   36.53    7.57   0
 -12   6   7   44.42    6.34   0
  11  -6  -7   -0.70    7.11   0
  11   6  -7   14.07    5.81   0
 -11   6   7    2.40    7.15   0
  10  -6  -7   31.50    7.65   0
  10   6  -7   36.48    5.93   0
 -10   6   7   42.78    7.34   0
  -9  -6   7   73.09    5.83   0
  -9   6   7   74.58    6.29   0
   9   6  -7   65.54    6.02   0
   9  -6  -7   62.67    6.30   0
   8   6  -7   83.74    4.48   0
  -8   6   7   81.17    7.66   0
  -8  -6   7   82.56    4.43   0
   8  -6  -7   77.80    6.52   0
  -7   6   7   11.89    7.53   0
   7   6  -7   14.10    5.78   0
  -7  -6   7   17.14    5.79   0
   7  -6  -7   15.49    6.01   0
   6  -6  -7  409.63    9.49   0
  -6   6   7  437.13    9.64   0
  -6  -6   7  416.16    7.52   0
   6   6  -7  434.08    7.53   0
   5   6  -7  155.59    6.45   0
  -5  -6   7  155.35    6.45   0
  -5   6   7  148.22    6.98   0
   5  -6  -7  145.65    8.14   0
  -4  -6   7  510.73    7.90   0
   4   6  -7  495.80    8.08   0
  -4   6   7  503.25    9.06   0
   4  -6  -7  507.27    9.11   0
  -3  -6   7   32.73    6.07   0
   3   6  -7   34.16    6.15   0
   3  -6  -7   39.37    7.03   0
  -3   6   7   34.56    6.69   0
  -2   6   7  320.96    8.28   0
   2   6  -7  324.83    7.72   0
   2   6  -7  314.27    7.50   0
   2  -6  -7  320.45   16.24   0
   2  -6  -7  335.44    8.09   0
  -2  -6   7  308.14    7.53   0
   1   6  -7  105.05    6.82   0
   1   6  -7   99.83    6.74   0
   1  -6  -7  110.10    6.96   0
  -1  -6   7  105.79    8.37   0
  -1   6   7  115.41    6.92   0
   0   6  -7  560.60    8.56   0
   0  -6  -7  579.72    8.70   0
   0  -6   7  569.76   11.01   0
   0   6  -7  576.25    9.73   0
   0   6   7  577.03    8.72   0
   1  -6   7  689.96    8.95   0
  -1   6  -7  713.55   12.24   0
   1  -6   7  716.53   11.32   0
   1   6   7  708.27    9.37   0
  -2   6  -7 1552.49   18.30   0
   2  -6   7 1472.01   11.17   0
   2  -6   7 1521.09   17.95   0
   2   6   7 1606.84   11.47   0
   3  -6   7  338.51    7.48   0
   3   6   7  355.97    6.19   0
   3  -6   7  356.92   14.29   0
  -3   6  -7  347.79   14.80   0
   4   6   7  182.50    6.82   0
   5   6   7  148.52    6.58   0
   6   6   7   39.21    6.26   0
   7   6   7  215.00    6.75   0
   7   6   7  202.77    6.42   0
   8   6   7  428.82    5.85   0
   8   6   7  443.39    7.24   0
   9   6   7   31.56    5.61   0
   9   6   7   31.06    5.93   0
  10  -6   7    2.28   13.91   0
  10   6   7   12.27    5.51   0
  10  -6   7    1.53   13.74   0
  10   6   7    4.28    5.42   0
  11  -6   7    3.92   12.30   0
  11   6   7    6.54    5.94   0
  11   6   7    4.63    5.72   0
  11  -6   7    3.09   11.49   0
  12  -6   7   54.62   11.83   0
  12   6   7   51.21    4.55   0
  12  -6   7   54.80   12.72   0
  12   6   7   49.04    6.24   0
  12  -7  -7    6.81    7.76   0
 -12   7   7    7.28    7.67   0
  12   7  -7   -2.82    5.93   0
 -11   7   7   29.26    7.89   0
  11   7  -7   23.39    5.91   0
  11  -7  -7   25.45    7.81   0
  10  -7  -7  120.00    7.74   0
  10   7  -7  119.70    6.28   0
 -10   7   7  120.82    8.19   0
   9   7  -7  219.07    6.48   0
   9  -7  -7  200.95    8.45   0
  -9   7   7  203.96    8.39   0
   8  -7  -7   38.15    7.18   0
   8   7  -7   39.21    5.76   0
  -8   7   7   36.83    7.37   0
  -8  -7   7   33.18    4.15   0
  -7   7   7    3.94    6.87   0
   7   7  -7   -1.09    5.57   0
   7  -7  -7    4.62    6.94   0
  -7  -7   7    0.56    5.51   0
  -6  -7   7  156.56    6.23   0
   6   7  -7  162.32    6.48   0
   6  -7  -7  165.94    7.36   0
  -6   7   7  161.07    8.55   0
   5   7  -7    7.05    5.32   0
  -5   7   7    4.43    6.11   0
   5  -7  -7    8.60    7.25   0
  -5  -7   7    3.76    5.32   0
  -4  -7   7    1.56    5.71   0
   4  -7  -7    7.08    7.36   0
   4   7  -7    4.77    5.62   0
  -4   7   7    4.13    5.86   0
   3   7  -7 1347.33   10.69   0
   3  -7  -7 1388.45   13.01   0
  -3   7   7 1341.69   11.89   0
   3   7  -7 1331.78   10.20   0
  -3  -7   7 1348.97   10.63   0
   2   7  -7 1014.70    9.51   0
   2   7  -7 1050.44   10.21   0
  -2   7   7 1056.26   10.64   0
   2  -7  -7 1000.00   11.41   0
  -2  -7   7 1016.97   10.07   0
  -1  -7   7 1240.27   11.52   0
   1   7  -7 1242.63   11.56   0
   1   7  -7 1195.70   10.34   0
  -1   7   7 1265.26   11.26   0
   1  -7  -7 1300.82   11.24   0
   0   7  -7  478.78    9.28   0
   0   7   7  530.61    8.28   0
   0  -7   7  481.76   10.09   0
   1  -7   7  818.37   11.96   0
   1   7   7  811.72   18.74   0
  -1   7  -7  820.41   11.16   0
   1  -7   7  811.35    9.18   0
   1   7   7  842.84    9.46   0
   2  -7   7 1284.63   10.34   0
  -2   7  -7 1323.40   16.93   0
   2   7   7 1387.11   10.63   0
   2  -7   7 1338.55   16.93   0
  -3   7  -7  178.01   14.45   0
   3   7   7  186.92    6.73   0
   3  -7   7  182.89    6.42   0
   4   7   7   62.33    6.10   0
   5   7   7  119.14    6.39   0
   6   7   7   96.21    6.21   0
   7   7   7  124.36    6.01   0
   7   7   7  120.70    6.17   0
   8   7   7   35.76    5.85   0
   8   7   7   31.06    6.01   0
   9   7   7   55.82    5.78   0
   9   7   7   59.67    5.90   0
  10   7   7   15.40    5.92   0
  10   7   7   30.09    5.79   0
  11   7   7   20.33    5.90   0
  11   7   7   18.41    5.89   0
  12   7   7   24.65    6.19   0
  12   7   7   22.14    6.07   0
  12   8  -7    8.14    6.11   0
 -12   8   7   19.13    7.68   0
  12  -8  -7   13.43    7.58   0
 -11   8   7   -2.87    7.28   0
  11  -8  -7    5.68    7.44   0
  11   8  -7    1.36    4.11   0
  10   8  -7   75.69    6.10   0
 -10   8   7   59.39    7.61   0
  10  -8  -7   61.46    7.47   0
   9  -8  -7    1.22    6.89   0
   9   8  -7    8.14    5.66   0
  -9   8   7    3.17    8.28   0
   8   8  -7   14.15    5.85   0
   8  -8  -7   24.72    8.10   0
  -8   8   7   25.35    7.19   0
  -7   8   7  303.94    9.20   0
   7   8  -7  301.16    6.59   0
   7  -8  -7  304.83    8.98   0
  -6  -8   7    2.84    5.57   0
   6   8  -7    8.03    5.57   0
  -6   8   7    3.22    7.03   0
   6  -8  -7    7.08    6.80   0
  -5  -8   7   10.42    5.62   0
   5   8  -7   10.79    4.12   0
  -5   8   7   10.62    7.93   0
   5  -8  -7   11.18    7.41   0
  -4   8   7   21.31    7.57   0
   4   8  -7   21.85    5.74   0
  -4  -8   7   27.70    5.83   0
   4   8  -7   16.58    5.50   0
   4  -8  -7   13.07    7.45   0
  -3   8   7  306.25    8.02   0
   3  -8  -7  313.57   12.14   0
   3   8  -7  328.52    7.29   0
   3  -8  -7  322.29    9.02   0
   3   8  -7  303.99    6.90   0
  -3  -8   7  303.91    7.05   0
  -2   8   7  418.92    9.26   0
   2   8  -7  410.10    7.08   0
   2   8  -7  411.91    7.91   0
  -2  -8   7  397.37    7.98   0
  -1  -8   7   12.14    5.76   0
   1   8  -7    5.04    5.55   0
   1   8  -7    8.67    5.83   0
  -1   8   7   15.69    7.79   0
   0  -8   7  122.80    7.70   0
   0   8   7  131.72    6.96   0
   0   8  -7  130.13    7.78   0
   1   8   7  682.45    9.12   0
   1  -8   7  676.98    8.25   0
  -1   8  -7  675.63   11.43   0
   2   8   7   10.33    5.99   0
  -2   8  -7    4.51    8.70   0
   2  -8   7   10.94    5.84   0
   3   8   7  115.53    6.25   0
  -3   8  -7  109.19   14.46   0
   3  -8   7  108.28    6.28   0
   4   8   7  671.61    8.12   0
   4  -8   7  647.79    8.02   0
   5   8   7  376.68    7.20   0
   6   8   7    1.64    5.66   0
   6   8   7   10.85    5.72   0
   7   8   7   54.47    6.16   0
   7   8   7   65.11    6.17   0
   8   8   7    9.69    5.87   0
   8   8   7    4.82    4.10   0
   9   8   7  153.14    6.34   0
   9   8   7  161.39    6.23   0
  10   8   7    7.16    5.84   0
  10   8   7    4.14    5.88   0
  11   8   7    5.73    5.88   0
  11   8   7   10.73    5.84   0
  11  -9  -7   40.04    9.21   0
 -11   9   7   47.64    9.28   0
  11   9  -7   38.07    6.40   0
 -10   9   7  151.55    9.90   0
  10  -9  -7  133.71    8.90   0
  10   9  -7  152.50    6.46   0
  -9   9   7  126.45    9.42   0
   9  -9  -7  124.08    9.14   0
   9   9  -7  133.75    6.25   0
   8  -9  -7    1.72    6.97   0
   8   9  -7    5.96    5.47   0
  -8   9   7    2.27    6.98   0
   7  -9  -7  145.13    8.13   0
  -7   9   7  137.61    8.34   0
   7   9  -7  137.87    6.23   0
  -6   9   7  298.68    9.26   0
   6   9  -7  309.42    6.70   0
   6  -9  -7  304.61    9.27   0
  -5   9   7   26.29    5.96   0
   5  -9  -7   28.12    7.29   0
   5   9  -7   22.44    5.58   0
  -4   9   7  103.38    6.72   0
   4   9  -7  101.36    6.26   0
   4  -9  -7  103.52    8.96   0
   4   9  -7  113.00    6.37   0
   4  -9  -7  112.65    7.76   0
  -3   9   7  643.00    9.61   0
   3   9  -7  676.78    8.56   0
   3   9  -7  651.55    8.10   0
  -2   9   7  507.12    8.57   0
   2   9  -7  496.17    7.69   0
   2   9  -7  507.44    7.96   0
   1   9  -7    6.18    5.86   0
   1   9  -7   10.03    5.81   0
  -1   9   7    9.85    6.08   0
   0   9   7   85.00    6.38   0
   0   9  -7   84.84    6.37   0
   1   9   7  145.27    6.98   0
  -1   9  -7  130.77    8.28   0
   2   9   7 2073.35   20.61   0
   2   9   7 2144.07   12.28   0
  -2   9  -7 2129.55   19.95   0
   2  -9   7 2090.72   12.27   0
   3   9   7   44.53    6.01   0
  -3   9  -7   44.57   15.85   0
  -3   9  -7   44.59   15.41   0
   3  -9   7   36.60    5.98   0
   4  -9   7  165.06    6.39   0
   4   9   7  184.34    6.60   0
   5  -9   7   51.06    5.90   0
   5   9   7   55.27    4.40   0
   6   9   7  479.20    7.37   0
   6   9   7  446.62    7.32   0
   7   9   7  104.02    6.09   0
   7   9   7   96.85    5.98   0
   8   9   7   15.30    5.80   0
   8   9   7   16.14    5.90   0
   9   9   7  115.22    6.33   0
   9   9   7  114.84    6.23   0
  10   9   7  172.36    6.59   0
  10   9   7  161.29    6.55   0
  11   9   7   -4.65    6.01   0
  11   9   7    3.63    6.08   0
  10  10  -7   40.52    6.32   0
  10 -10  -7   36.29    9.94   0
 -10  10   7   32.82   10.22   0
  -9  10   7   23.99    9.72   0
   9 -10  -7   24.96    8.61   0
   9  10  -7   19.34    5.80   0
   8  10  -7   83.28    6.12   0
   8 -10  -7   86.27    8.99   0
  -8  10   7   89.06    9.06   0
  -7  10   7   85.53    7.98   0
   7 -10  -7   91.97    8.95   0
   7  10  -7   88.48    5.83   0
   6  10  -7   91.38    4.49   0
  -6  10   7  101.81    7.72   0
   5  10  -7   67.89    5.97   0
   5 -10  -7   63.49    7.64   0
   5  10  -7   72.70    6.09   0
  -5  10   7   70.49    7.78   0
   4 -10  -7  105.53    9.01   0
  -4  10   7  104.15    6.35   0
   4  10  -7  104.31    6.22   0
   4  10  -7   97.18    6.08   0
   3  10  -7  172.09    6.53   0
   3  10  -7  181.04    6.39   0
  -3  10   7  189.54    7.01   0
   2  10  -7   21.20    5.72   0
   2  10  -7   18.38    5.93   0
  -2  10   7   22.80    7.50   0
   1  10  -7  152.79    6.57   0
  -1  10   7  155.01    8.25   0
   0  10  -7   11.61    5.77   0
   0  10   7   20.04    5.92   0
   1  10   7    7.26    5.91   0
  -1  10  -7    7.83    6.84   0
   2  10   7  141.69    6.65   0
  -2  10  -7  129.85    9.26   0
   2 -10   7  124.40    6.28   0
   2  10   7  133.47    9.62   0
   3  10   7  336.13   10.69   0
   3  10   7  358.73    7.18   0
   3 -10   7  331.95    6.89   0
   4  10   7  203.06    6.57   0
   4 -10   7  196.29    7.98   0
   5  10   7   15.29    5.84   0
   5 -10   7    9.70    5.62   0
   5  10   7    4.05    5.48   0
   6  10   7  293.24    5.15   0
   6 -10   7  282.73    6.80   0
   6  10   7  301.79    6.55   0
   7  10   7  425.00    7.44   0
   7  10   7  456.75    7.32   0
   8  10   7   52.73    6.06   0
   8  10   7   55.47    4.49   0
   9  10   7  231.02    6.71   0
   9  10   7  231.13    6.77   0
  10  10   7   -4.03    6.02   0
  10  10   7   -6.41    6.01   0
  10  11  -7  119.52    5.25   0
  -9  11   7    5.13    9.47   0
   9  11  -7    8.32    4.15   0
  -8  11   7   14.86    9.81   0
   8  11  -7    7.08    5.80   0
  -7  11   7   14.04    8.45   0
   7  11  -7   15.92    5.76   0
   6  11  -7  295.73    6.88   0
   6  11  -7  308.45    7.04   0
   6 -11  -7  291.77    9.95   0
  -6  11   7  298.11    9.53   0
   5 -11  -7  455.01   11.20   0
   5  11  -7  450.23    7.46   0
   5  11  -7  430.25    7.39   0
  -5  11   7  448.08   10.08   0
   4  11  -7  128.70    6.55   0
  -4  11   7  125.09    8.10   0
   4  11  -7  107.69    6.16   0
   3  11  -7  117.53    6.15   0
   3  11  -7  122.67    6.19   0
  -3  11   7  116.76    6.67   0
  -2  11   7  200.72    6.98   0
   2  11  -7  191.92    6.71   0
   2  11  -7  182.31    6.63   0
   1  11  -7   88.48    7.22   0
  -1  11   7   84.23    6.46   0
   0  11  -7   26.87    5.90   0
   0  11   7   24.30    5.91   0
  -1  11  -7  215.53    8.53   0
   1  11   7  214.30    7.00   0
  -2  11  -7   74.66    8.65   0
  -2  11  -7   86.78   10.14   0
   2  11   7   78.15    6.26   0
   3  11   7  102.16    6.46   0
   3 -11   7  107.61    6.38   0
   3  11   7  110.15    9.00   0
   4  11   7    9.05    7.00   0
   4  11   7   19.29    5.66   0
   4  11   7   11.86    5.62   0
   4 -11   7    4.45    5.81   0
   5 -11   7  272.84    6.96   0
   5  11   7  289.08    6.82   0
   5  11   7  285.99    6.69   0
   6 -11   7  266.07    6.81   0
   6  11   7  261.27    5.48   0
   6  11   7  286.48    6.90   0
   7  11   7  146.38    6.49   0
   7  11   7  167.85    6.44   0
   7 -11   7  163.40    6.64   0
   8  11   7    8.54    5.83   0
   8 -11   7   22.94    5.98   0
   8  11   7    5.83    5.81   0
   9  11   7  267.38    7.29   0
   9  11   7  256.66    5.86   0
   8  12  -7   13.75    5.94   0
  -8  12   7   14.85   11.61   0
   8 -12  -7   11.42    6.21   0
   7  12  -7   48.09    5.99   0
  -7  12   7   51.90    9.26   0
   7 -12  -7   45.55    7.67   0
   7  12  -7   41.82    6.06   0
   6  12  -7   96.64    6.12   0
   6 -12  -7  100.95    8.18   0
  -6  12   7  116.64    9.38   0
   6  12  -7  111.32    6.39   0
   5  12  -7   15.82    6.08   0
   5  12  -7   24.05    6.03   0
  -5  12   7   21.80    7.63   0
   4  12  -7  248.27    6.99   0
  -4  12   7  236.26    8.73   0
   4  12  -7  243.81    6.81   0
  -3  12   7   39.18    7.43   0
   3  12  -7   35.85    6.02   0
   3  12  -7   38.41    5.72   0
  -2  12   7  162.65    7.21   0
   2  12  -7  155.07    6.84   0
  -1  12   7   59.67    6.44   0
   1  12  -7   55.12    7.49   0
   0  12  -7   84.43    6.47   0
   0  12   7   86.16    6.72   0
   1  12   7  141.76    6.51   0
  -1  12  -7  148.12    7.99   0
  -2  12  -7    7.35    9.61   0
  -2  12  -7    8.39    9.21   0
   2  12   7   12.92    7.18   0
   3  12   7  143.19    9.71   0
   3 -12   7  144.14    6.71   0
   3  12   7  154.14    6.42   0
   3  12   7  140.55    6.38   0
   4  12   7   27.75    5.93   0
   4  12   7   26.14    8.86   0
   4 -12   7   26.12    7.40   0
   4  12   7   26.21    5.86   0
   5  12   7  108.46    6.18   0
   5  12   7  102.30    6.16   0
   5  12   7   94.11    7.98   0
   5 -12   7  121.03    6.47   0
   6  12   7    2.90    4.02   0
   6  12   7   10.45    5.77   0
   6 -12   7    3.37    5.86   0
   7  12   7   -0.07    5.65   0
   7 -12   7    5.40    5.92   0
   7  12   7    1.80    5.66   0
   8  12   7   95.51    6.29   0
   8 -12   7  111.84    6.61   0
   8  12   7   82.25    4.91   0
   7  13  -7  136.76    6.82   0
   7  13  -7   94.87    6.64   0
   7 -13  -7  109.68    9.49   0
  -7  13   7  115.54   12.32   0
   6  13  -7   12.69    6.17   0
   6 -13  -7   10.55    8.60   0
   6  13  -7   11.35    6.02   0
  -6  13   7   12.68    7.47   0
  -5  13   7  121.05    8.56   0
   5  13  -7  121.64    6.44   0
   5  13  -7  143.68    6.38   0
   4  13  -7    0.56    5.87   0
  -4  13   7    2.04    7.67   0
   4  13  -7    2.71    5.93   0
  -3  13   7   -0.79    7.46   0
   3  13  -7    6.90    5.78   0
   3  13  -7   -4.47    6.04   0
   2  13  -7  384.89    8.00   0
  -2  13   7  375.42    8.17   0
   1  13  -7   99.08    6.52   0
  -1  13   7  112.91    7.85   0
   0  13  -7   32.67    7.28   0
   0  13   7   21.99    7.53   0
  -1  13  -7  201.07    9.64   0
  -1  13  -7  195.98   10.04   0
   1  13   7  209.35    6.84   0
   1  13   7  190.41    8.30   0
  -2  13  -7    9.18    8.49   0
   2  13   7    4.97    5.88   0
  -2  13  -7   11.44    9.67   0
   2  13   7    5.58    6.00   0
   3  13   7   52.65    6.23   0
   3  13   7   57.75    6.13   0
   4  13   7  119.83    6.18   0
   4  13   7  128.31    8.43   0
   4 -13   7  125.61    8.03   0
   4  13   7  128.20    6.62   0
   5  13   7  101.57    8.20   0
   5  13   7  112.76    6.45   0
   5  13   7  101.65    6.38   0
   5 -13   7  100.74    6.53   0
   6  13   7   53.59    6.08   0
   6 -13   7   64.38    6.34   0
   6  13   7   55.12    8.13   0
   6  13   7   51.85    6.15   0
   7  13   7   -0.66    5.99   0
   7 -13   7    6.52    6.55   0
   7  13   7    2.88    5.99   0
   5  14  -7   40.16    6.52   0
  -5  14   7   37.95    7.98   0
   5  14  -7   44.70    6.47   0
  -5  14   7   43.06    8.00   0
  -4  14   7   86.49    8.17   0
   4  14  -7   91.67    6.51   0
   4  14  -7  106.03    6.85   0
  -4  14   7   94.22    8.29   0
  -3  14   7    3.86    7.46   0
  -3  14   7    3.13    6.01   0
   3  14  -7    5.46    7.29   0
  -2  14   7   18.58    7.67   0
   2  14  -7   20.32    7.44   0
  -2  14   7   25.08    6.29   0
  -1  14   7    6.13    7.39   0
  -1  14   7    1.25    6.08   0
   1  14  -7    1.91    7.22   0
   0  14  -7   17.56    6.06   0
   0  14   7   13.97    7.35   0
   0  14  -7   22.06    7.41   0
   0  14   7   14.73    6.25   0
  -1  14  -7    7.19    8.62   0
  -1  14  -7    6.40    8.86   0
   1  14   7   13.39    6.18   0
   1  14   7   10.34    6.07   0
   2  14   7    5.38    6.15   0
   2  14   7   10.46    5.89   0
  -2  14  -7    5.37    9.62   0
  -2  14  -7    8.75   10.06   0
   3  14   7  124.12    6.90   0
   3  14   7  132.13    6.64   0
   4  14   7   50.54    6.17   0
   4  14   7   55.41    6.23   0
   5  14   7    1.78    8.77   0
   5  14   7    3.90    6.27   0
   5 -14   7   -1.85    6.25   0
   5  14   7   -0.10    6.26   0
  -3  15   7   25.14    8.10   0
   3  15  -7   38.74    6.46   0
  -3  15   7   40.77    8.12   0
  -2  15   7  273.28    7.99   0
   2  15  -7  186.54    9.06   0
  -2  15   7  229.32    9.55   0
  -1  15   7    1.95    7.93   0
  -1  15   7    1.61    6.15   0
   1  15  -7    7.30    7.58   0
   1  15  -7    7.95    7.82   0
   0  15   7   27.39    7.79   0
   0  15   7   34.80    8.03   0
   0  15  -7   34.95    7.86   0
   0  15  -7   35.52    7.73   0
   1  15   7   12.43    7.55   0
   1  15   7   13.70    7.80   0
  -1  15  -7    7.36    8.79   0
  -1  15  -7   10.86    8.92   0
   2  15   7    9.36    6.40   0
  -2  15  -7   14.63   10.95   0
   2  15   7   17.76    7.59   0
  -2  15  -7   19.30   11.36   0
  14   0  -8   17.14    6.24   0
  13   0  -8  190.52    7.01   0
 -13   0   8  201.02    6.82   0
 -12   0   8  179.90    6.76   0
  12   0  -8  156.57    6.45   0
 -11   0   8  161.15    6.34   0
  11   0  -8  165.50    6.51   0
 -10   0   8   46.11    5.94   0
  10   0  -8   53.98    5.90   0
  -9   0   8  130.78    6.26   0
   9   0  -8  120.61    6.12   0
  -8   0   8  544.75    7.87   0
   8   0  -8  541.34    7.88   0
  -7   0   8  176.96    6.55   0
   7   0  -8  156.77    6.57   0
   6   0  -8    3.35    6.14   0
  -6   0   8   -0.79    6.07   0
  -5   0   8  667.16    8.77   0
   5   0  -8  666.89    8.97   0
  -4   0   8 2483.71   13.56   0
   4   0  -8 2569.57   14.65   0
  -3   0   8   71.50    7.13   0
   3   0  -8   81.68    7.57   0
  -2   0   8  319.11    7.34   0
   2   0  -8  307.80    9.31   0
  -1   0   8 7027.00   25.61   0
   1   0  -8 6885.83   24.87   0
   0   0  -8 4422.66   22.13   0
   0   0   8 4429.73   21.71   0
   0   0   8 4447.55   23.66   0
   1   0   8  337.97   10.24   0
  -1   0  -8  345.28   10.52   0
  -2   0  -8 5058.18   23.45   0
   2   0   8 5170.97   22.91   0
   3   0   8 3505.83   18.37   0
  -3   0  -8 3469.73   18.47   0
   4   0   8  950.11   10.64   0
   5   0   8  388.75    8.47   0
   6   0   8  718.95    9.14   0
   7   0   8   24.07    6.36   0
   8   0   8  140.58    6.35   0
   8   0   8  142.03    6.80   0
   9   0   8   56.45    6.06   0
   9   0   8   55.06    7.27   0
  10   0   8 1083.58    9.94   0
  10   0   8 1048.00   10.63   0
  11   0   8   98.62    6.15   0
  11   0   8   99.02    6.10   0
  12   0   8  216.17    7.14   0
  12   0   8  204.35    8.40   0
  13   0   8   21.66    6.45   0
  13   0   8   23.08    6.31   0
  14  -1  -8   19.62    6.33   0
  14   1  -8   28.70    6.54   0
 -13   1   8  108.40    6.60   0
 -13  -1   8   97.03    6.44   0
  13   1  -8  107.76    4.92   0
  13  -1  -8  116.03    6.72   0
 -12  -1   8   16.71    5.85   0
  12  -1  -8   12.71    6.06   0
  12   1  -8   26.46    5.79   0
 -12   1   8   24.25    5.89   0
  11  -1  -8   12.28    7.07   0
 -11  -1   8   15.10    3.97   0
 -11   1   8   19.77    7.14   0
  11   1  -8   22.04    5.64   0
 -10  -1   8   43.83    5.99   0
 -10   1   8   56.27    5.81   0
  10   1  -8   50.82    6.09   0
  10  -1  -8   40.42    6.20   0
   9  -1  -8   81.95    6.09   0
  -9  -1   8   95.34    5.81   0
  -9   1   8   96.30    6.06   0
   9   1  -8  100.98    5.93   0
  -8   1   8   22.83    5.99   0
   8   1  -8   26.06    5.80   0
   8  -1  -8   29.09    6.21   0
  -8  -1   8   27.20    5.69   0
  -7  -1   8   13.52    5.93   0
  -7   1   8   18.22    6.25   0
   7  -1  -8   12.51    6.27   0
   7   1  -8   14.89    5.92   0
  -6   1   8   27.45    6.06   0
   6  -1  -8   32.57    6.33   0
  -6  -1   8   33.61    6.11   0
   6   1  -8   31.04    6.21   0
  -5   1   8  289.45    7.38   0
   5   1  -8  277.43    7.45   0
   5  -1  -8  277.00    7.55   0
  -5  -1   8  284.88    6.00   0
  -4   1   8  134.85    7.13   0
  -4  -1   8  139.07    7.15   0
   4  -1  -8  131.68    7.35   0
   4   1  -8  136.07    7.49   0
  -3  -1   8  138.15    7.57   0
  -3   1   8  139.80    7.82   0
   3  -1  -8  144.77    8.11   0
   3   1  -8  148.26    7.67   0
   2  -1  -8  198.35    8.97   0
   2   1  -8  207.87    9.05   0
  -2  -1   8  207.89    8.62   0
  -2   1   8  202.90    8.67   0
   1  -1  -8  462.61   11.27   0
   1   1  -8  465.26   10.56   0
  -1   1   8  467.32   10.35   0
   1   1  -8  475.53   10.77   0
  -1  -1   8  458.45   10.52   0
   1  -1  -8  458.14   10.33   0
   0   1  -8   -3.46    8.85   0
   0   1   8   -2.24    8.42   0
   0  -1   8    2.94    5.97   0
   0   1   8    0.14    8.28   0
   0   1  -8    5.46    8.71   0
   0  -1   8   -4.41    8.56   0
   0  -1  -8   -0.69    6.11   0
  -1   1  -8   53.22    8.88   0
   1  -1   8   50.14    8.29   0
   1   1   8   52.13    8.56   0
  -1  -1  -8   45.85    6.21   0
   1  -1   8   46.90    8.67   0
  -2   1  -8 2339.78   17.64   0
   2  -1   8 2303.51   16.70   0
  -2  -1  -8 2387.62   16.00   0
   2   1   8 2333.53   15.96   0
  -3  -1  -8   50.54    7.39   0
   3   1   8   36.69    7.15   0
  -3   1  -8   41.81    7.50   0
   3  -1   8   42.35    7.64   0
   4  -1   8  167.39    9.29   0
   4   1   8  163.91    7.40   0
   5  -1   8  106.66    7.38   0
   5   1   8  103.47    6.33   0
   6   1   8 1231.62   10.53   0
   6  -1   8 1188.20   11.29   0
   7   1   8  143.78    6.65   0
   7  -1   8  132.88    7.99   0
   8  -1   8   12.56    5.78   0
   8   1   8    9.91    5.77   0
   8   1   8    4.39    6.23   0
   8  -1   8   11.34    5.86   0
   9  -1   8  445.37    8.04   0
   9   1   8  471.34    7.59   0
   9  -1   8  464.08    9.60   0
   9   1   8  432.04    7.48   0
  10   1   8   21.76    5.80   0
  10  -1   8   24.71    5.92   0
  10   1   8   24.95    5.90   0
  10  -1   8   26.85    5.93   0
  11   1   8   19.51    5.84   0
  11  -1   8   19.61    6.37   0
  11   1   8   22.45    7.39   0
  11  -1   8   14.86    6.24   0
  12  -1   8   80.20    7.69   0
  12   1   8   65.95    7.70   0
  12  -1   8   80.29    6.31   0
  12   1   8   75.08    6.34   0
  13   1   8   29.89    6.03   0
  13  -1   8   30.63    6.39   0
  13   1   8   34.49    6.22   0
  13  -1   8   40.26    6.56   0
  14  -2  -8   12.07    6.42   0
  14   2  -8   13.40    6.22   0
 -13   2   8  243.58    7.15   0
  13  -2  -8  247.88    7.11   0
 -13  -2   8  248.25    6.96   0
  13   2  -8  246.70    6.91   0
  12  -2  -8  191.51    7.01   0
 -12   2   8  193.10    6.93   0
 -12  -2   8  198.23    6.51   0
  12   2  -8  182.38    6.46   0
  11   2  -8   21.47    5.84   0
 -11  -2   8    5.90    5.61   0
  11  -2  -8   10.37    5.88   0
 -11   2   8   17.01    5.69   0
 -10  -2   8  125.18    6.01   0
  10  -2  -8  129.31    6.34   0
 -10   2   8  137.52    7.35   0
  10   2  -8  135.39    6.03   0
  -9  -2   8    9.48    5.55   0
   9   2  -8    5.22    5.45   0
   9  -2  -8    6.85    7.07   0
  -9   2   8    4.04    5.66   0
   8  -2  -8  840.43    9.63   0
   8   2  -8  888.23    8.76   0
  -8  -2   8  850.12    8.69   0
  -8   2   8  862.22   10.63   0
  -7  -2   8   53.26    5.95   0
   7  -2  -8   55.96    7.84   0
   7   2  -8   55.65    6.18   0
  -7   2   8   56.05    6.44   0
   6   2  -8  650.70    8.63   0
   6  -2  -8  643.37    8.70   0
  -6   2   8  661.77    8.73   0
  -6  -2   8  657.67    8.47   0
  -5   2   8  154.00    6.80   0
   5  -2  -8  149.91    6.85   0
  -5  -2   8  158.14    6.69   0
   5   2  -8  155.86    7.50   0
  -4  -2   8   10.98    6.90   0
   4  -2  -8    2.77    6.68   0
  -4   2   8    6.42    6.47   0
   4   2  -8    9.43    5.40   0
  -3   2   8  147.92    7.71   0
   3  -2  -8  140.60    7.98   0
  -3  -2   8  156.67    7.38   0
   3   2  -8  154.06    5.87   0
   2   2  -8 1754.59   13.85   0
  -2  -2   8 1736.85   13.58   0
   2  -2  -8 1708.36   14.04   0
  -2   2   8 1680.91   13.64   0
   1  -2  -8 4509.60   20.60   0
   1   2  -8 4393.37   21.21   0
   1  -2  -8 4443.38   29.43   0
  -1   2   8 4504.42   20.53   0
   1   2  -8 4493.07   20.46   0
  -1  -2   8 4548.01   21.32   0
   0  -2  -8 1309.34   13.21   0
   0   2   8 1368.31   12.88   0
   0  -2   8 1366.50   12.91   0
   0   2  -8 1324.49   14.02   0
   0   2  -8 1295.52   12.97   0
   0   2   8 1338.10   18.27   0
   0  -2   8 1307.69   13.73   0
   1  -2   8   21.84    7.35   0
   1  -2   8   26.46    9.84   0
  -1   2  -8   22.63    8.25   0
   1   2   8   20.71    7.56   0
  -1  -2  -8   31.92    7.76   0
   2  -2   8    8.90    9.01   0
   2   2   8   10.31    4.94   0
  -2  -2  -8    8.26    7.55   0
  -2   2  -8    8.52    7.51   0
   3  -2   8  123.79    8.12   0
  -3   2  -8  128.23    8.37   0
   3   2   8  131.79    7.23   0
   4   2   8  231.44    7.38   0
   4  -2   8  230.38    8.66   0
   5   2   8   19.63    6.42   0
   5  -2   8   19.93    6.81   0
   6   2   8  600.22    8.51   0
   6  -2   8  592.82   10.62   0
   7  -2   8  293.61    8.61   0
   7   2   8  323.44    7.59   0
   7  -2   8  317.38    9.25   0
   8   2   8  269.23    7.09   0
   8  -2   8  264.05    7.66   0
   8   2   8  256.54    6.96   0
   8  -2   8  266.15    7.72   0
   9   2   8   23.60    5.99   0
   9  -2   8   13.95    6.14   0
   9  -2   8    9.62    5.78   0
   9   2   8   12.56    5.77   0
  10   2   8   21.90    5.78   0
  10  -2   8   22.59    7.00   0
  10  -2   8   26.44    7.23   0
  10   2   8   25.59    5.62   0
  11   2   8  250.75    7.12   0
  11  -2   8  244.69    8.36   0
  11   2   8  257.59    7.02   0
  11  -2   8  243.93    8.26   0
  12   2   8    4.25    5.53   0
  12  -2   8   -2.37    5.81   0
  12   2   8    9.35    5.76   0
  12  -2   8    4.19    6.00   0
  13   2   8   -2.17    6.10   0
  13   2   8   13.77    6.12   0
  13  -2   8   10.21    7.48   0
  13  -2   8    7.93    6.32   0
  13   3  -8   48.47    6.27   0
 -13   3   8   57.34    6.62   0
  13  -3  -8   45.93    6.44   0
  12   3  -8    8.28    4.21   0
 -12   3   8   10.96    5.88   0
 -12  -3   8    7.50    5.57   0
  12  -3  -8    4.00    6.09   0
  11   3  -8    8.50    5.84   0
 -11  -3   8    2.40    5.35   0
 -11   3   8    7.72    5.65   0
  11  -3  -8    5.13    5.87   0
  10   3  -8    7.17    5.60   0
  10  -3  -8   20.19    7.19   0
 -10   3   8    5.42    5.72   0
 -10  -3   8   12.43    5.32   0
   9   3  -8  379.59    7.08   0
  -9  -3   8  360.59    7.00   0
   9  -3  -8  368.56    7.62   0
  -9   3   8  381.93    7.73   0
   8  -3  -8   46.70    6.11   0
  -8   3   8   57.11    6.23   0
  -8  -3   8   45.61    6.08   0
   8   3  -8   46.24    6.14   0
   7   3  -8   15.12    4.19   0
   7  -3  -8   20.71    6.38   0
  -7  -3   8    9.32    5.82   0
  -7   3   8   22.47    6.24   0
   6   3  -8  824.92    8.89   0
  -6   3   8  801.16    9.58   0
  -6  -3   8  802.72    8.69   0
   6  -3  -8  789.25    9.57   0
  -5  -3   8  254.66    7.55   0
   5   3  -8  268.74    7.52   0
   5  -3  -8  255.81    7.63   0
  -5   3   8  263.39    7.45   0
   4  -3  -8  398.36    8.42   0
  -4  -3   8  392.65    8.02   0
   4   3  -8  404.68    8.05   0
  -4   3   8  386.90    8.31   0
   3  -3  -8  330.55    8.33   0
  -3   3   8  353.63    8.37   0
  -3  -3   8  353.20    8.12   0
   3   3  -8  342.22    8.28   0
   2  -3  -8   17.88    7.34   0
  -2   3   8   11.05    7.29   0
  -2  -3   8   15.12    7.00   0
   2   3  -8    4.92    6.79   0
   2   3  -8   15.48    7.16   0
  -1  -3   8  994.35   11.76   0
  -1   3   8 1027.13   11.58   0
   1  -3  -8 1018.98   11.78   0
   1  -3  -8  993.56   19.07   0
   1   3  -8 1015.77   11.88   0
   1   3  -8  988.97   10.82   0
   0  -3   8    8.87    9.03   0
   0   3  -8    7.38    6.98   0
   0   3   8   10.36    7.35   0
   0   3  -8    8.62    7.51   0
   0   3   8    9.13   11.66   0
   0  -3   8   10.53    4.87   0
   0  -3  -8    6.68    5.34   0
  -1   3  -8  819.91   13.30   0
   1  -3   8  815.15   11.90   0
   1   3   8  836.00   10.44   0
  -1  -3  -8  818.30   10.55   0
   1  -3   8  812.97   10.14   0
  -2  -3  -8  245.98    6.39   0
   2  -3   8  238.86   10.55   0
   2   3   8  250.51    7.99   0
  -2   3  -8  235.27   10.65   0
   3  -3   8  168.58    9.60   0
  -3   3  -8  180.09    8.32   0
   3   3   8  183.70    7.33   0
   4  -3   8   -2.73    8.08   0
   4   3   8    0.64    6.38   0
   5  -3   8  108.23    8.40   0
   5   3   8  108.66    6.74   0
   6   3   8  314.62    7.40   0
   6  -3   8  303.64    9.37   0
   7  -3   8   27.77    7.29   0
   7   3   8   27.63    5.81   0
   7  -3   8   35.95    7.86   0
   8  -3   8   64.16    7.52   0
   8   3   8   68.97    6.00   0
   8  -3   8   77.17    7.88   0
   8   3   8   65.04    5.77   0
   9   3   8   98.89    6.32   0
   9  -3   8   88.12    7.74   0
   9  -3   8  102.56    7.70   0
   9   3   8   95.11    6.27   0
  10  -3   8   36.31    7.09   0
  10   3   8   37.35    5.77   0
  10  -3   8   46.13    7.35   0
  10   3   8   40.68    5.79   0
  11   3   8    6.51    5.61   0
  11  -3   8    1.45    7.35   0
  11  -3   8    1.99    6.89   0
  11   3   8    2.15    5.80   0
  12  -3   8   -0.29    6.04   0
  12   3   8    4.55    5.90   0
  12  -3   8   -0.90    5.89   0
  12   3   8    3.94    5.94   0
  13  -3   8    3.85    7.41   0
  13   3   8    2.58    5.99   0
  13  -3   8    0.41    5.98   0
  13   3   8    6.63    5.93   0
  13   4  -8    1.77    5.98   0
 -13   4   8    2.58    6.13   0
  13  -4  -8    3.60    5.99   0
 -12  -4   8   71.45    6.12   0
  12   4  -8   56.84    5.82   0
  12  -4  -8   63.54    6.28   0
 -12   4   8   70.46    6.36   0
 -11  -4   8   63.19    5.76   0
  11   4  -8   42.43    4.16   0
  11  -4  -8   53.91    6.43   0
 -11   4   8   52.60    7.27   0
  10   4  -8    1.89    4.09   0
 -10  -4   8    4.62    5.52   0
 -10   4   8   -7.10    5.54   0
  10  -4  -8   -0.68    5.74   0
  -9  -4   8  900.50    8.54   0
  -9   4   8  937.62   10.27   0
   9   4  -8  920.10    8.74   0
   9  -4  -8  887.02   10.01   0
  -8   4   8  135.05    6.58   0
  -8  -4   8  143.91    6.33   0
   8   4  -8  138.37    6.38   0
   8  -4  -8  123.70    6.75   0
   7   4  -8  252.62    6.86   0
   7  -4  -8  237.52    7.05   0
  -7   4   8  249.43    8.26   0
  -7  -4   8  247.61    6.73   0
  -6   4   8 1088.18   10.54   0
   6   4  -8 1048.84    8.23   0
   6  -4  -8 1069.98   10.51   0
  -6  -4   8 1099.15    9.33   0
  -5  -4   8  155.46    6.70   0
   5  -4  -8  151.22    6.83   0
   5   4  -8  151.99    6.77   0
  -5   4   8  154.57    7.98   0
  -4  -4   8  279.36    7.33   0
   4  -4  -8  277.23    7.93   0
   4   4  -8  284.74    7.41   0
  -4   4   8  273.11    7.75   0
   3  -4  -8   30.46    6.27   0
   3   4  -8   29.58    6.46   0
  -3   4   8   30.59    6.18   0
  -3  -4   8   35.87    6.34   0
   2   4  -8  791.50    9.95   0
   2   4  -8  742.65    8.43   0
  -2   4   8  759.00    9.95   0
   2  -4  -8  775.78   10.01   0
  -2  -4   8  782.71    9.86   0
  -1  -4   8 3447.77   17.78   0
   1   4  -8 3413.44   16.36   0
   1   4  -8 3466.33   17.91   0
   1  -4  -8 3415.12   17.74   0
  -1   4   8 3440.45   17.09   0
   0  -4   8  452.49    9.45   0
   0   4  -8  447.43    8.63   0
   0  -4   8  449.69    8.48   0
   0   4  -8  433.34    9.72   0
   0  -4  -8  462.75    8.56   0
   0   4   8  440.44    8.69   0
  -1   4  -8   20.99    7.41   0
   1  -4   8   22.50    7.23   0
  -1  -4  -8   22.48    6.91   0
   1  -4   8   21.89    6.66   0
   1   4   8   26.04    6.86   0
   2  -4   8   15.29    6.67   0
  -2   4  -8   19.68    8.50   0
   2   4   8   22.92    6.50   0
   2  -4   8   16.78    8.31   0
   3  -4   8  658.71   12.52   0
   3   4   8  706.15    9.00   0
  -3   4  -8  688.22   13.84   0
   4  -4   8    3.46    8.22   0
   4   4   8    4.35    6.41   0
   5  -4   8   24.64    8.53   0
   5   4   8   16.83    6.28   0
   6   4   8  815.95    8.72   0
   6  -4   8  785.83   13.47   0
   6  -4   8  780.21   13.67   0
   7  -4   8  336.84    9.81   0
   7   4   8  356.20    7.38   0
   7  -4   8  330.85    9.55   0
   8  -4   8  338.15    9.39   0
   8   4   8  324.20    6.81   0
   8  -4   8  334.35    9.36   0
   8   4   8  358.13    5.56   0
   9  -4   8    3.70    6.82   0
   9  -4   8    0.77    8.01   0
   9   4   8    7.34    5.51   0
   9   4   8   -1.53    3.74   0
  10  -4   8    9.54    6.92   0
  10   4   8    6.35    5.61   0
  10   4   8    5.43    5.70   0
  10  -4   8    6.21    8.10   0
  11  -4   8  435.13   10.74   0
  11  -4   8  403.07    9.59   0
  11   4   8  420.43    7.45   0
  11   4   8  418.14    5.95   0
  12  -4   8   22.41    7.09   0
  12   4   8   17.67    5.99   0
  12  -4   8   22.07    7.24   0
  12   4   8   13.26    6.01   0
  13  -4   8    3.26    7.46   0
  13  -4   8    7.90    7.50   0
  13   4   8   -1.29    6.29   0
  13   4   8    5.64    5.92   0
  13   5  -8  189.82    7.18   0
 -13   5   8  185.47    8.74   0
  13  -5  -8  175.14    8.57   0
 -12   5   8   13.36    6.08   0
  12   5  -8   -2.07    5.78   0
  12  -5  -8   13.22    7.49   0
  11   5  -8   69.13    5.81   0
  11  -5  -8   63.82    6.18   0
 -11  -5   8   64.63    5.90   0
 -11   5   8   60.61    6.20   0
 -10  -5   8  392.62    7.03   0
  10   5  -8  416.42    7.18   0
  10  -5  -8  397.53    8.23   0
 -10   5   8  412.73    8.27   0
  -9  -5   8  388.10    7.01   0
   9   5  -8  397.70    7.02   0
   9  -5  -8  383.88    8.87   0
  -9   5   8  404.00    8.85   0
  -8  -5   8   23.31    5.60   0
   8  -5  -8   19.17    6.19   0
  -8   5   8   27.29    5.93   0
   8   5  -8   19.20    4.07   0
  -7  -5   8   10.62    5.71   0
   7  -5  -8    9.39    7.09   0
   7   5  -8    4.26    5.79   0
  -7   5   8    7.86    5.91   0
  -6   5   8   17.50    6.02   0
   6  -5  -8   18.92    7.37   0
   6   5  -8   20.48    4.11   0
  -6  -5   8   27.01    6.20   0
   5   5  -8   73.48    6.10   0
   5  -5  -8   62.56    6.66   0
  -5  -5   8   74.68    6.13   0
  -5   5   8   72.51    6.55   0
  -4  -5   8  628.00    8.44   0
  -4   5   8  617.66    9.06   0
   4  -5  -8  622.10    9.46   0
   4   5  -8  626.27    7.35   0
   3   5  -8  265.04    7.42   0
  -3  -5   8  258.50    7.29   0
  -3   5   8  264.56    7.73   0
   3  -5  -8  274.99    7.60   0
   2   5  -8 2876.79   15.24   0
   2  -5  -8 2852.13   15.55   0
  -2   5   8 2815.03   15.37   0
   2   5  -8 2715.25   14.07   0
  -2  -5   8 2813.66   15.07   0
  -1   5   8    1.55    6.16   0
   1   5  -8   -0.64    6.20   0
   1  -5  -8    4.91    6.25   0
  -1  -5   8    4.37    6.15   0
   1   5  -8   -2.95    6.63   0
   0   5  -8  118.03    6.79   0
   0   5   8  122.91    7.09   0
   0   5  -8  128.19    7.89   0
   0  -5   8  133.94    6.87   0
   0  -5  -8  124.73    7.00   0
   0  -5   8  128.13    7.71   0
  -1   5  -8   51.96    8.61   0
   1  -5   8   56.48    6.48   0
   1  -5   8   51.86    7.21   0
  -1  -5  -8   59.51    6.59   0
   1   5   8   56.48    6.64   0
   2  -5   8   14.25    7.76   0
  -2   5  -8   20.04    8.23   0
   2  -5   8   21.72    6.15   0
   2   5   8   18.41    6.54   0
  -3   5  -8  187.32    9.36   0
   3  -5   8  181.77    9.70   0
   3   5   8  205.84    7.43   0
   4  -5   8    7.21    9.34   0
   4   5   8    3.58    6.27   0
   5   5   8    6.10    5.98   0
   5  -5   8    7.78    9.34   0
   6   5   8 1420.83   10.22   0
   6  -5   8 1329.63   19.56   0
   6  -5   8 1365.75   19.40   0
   7   5   8   15.23    6.11   0
   7  -5   8   13.21    7.88   0
   7  -5   8    9.49    8.95   0
   8  -5   8   55.32    9.75   0
   8   5   8   53.47    5.80   0
   8   5   8   66.19    5.99   0
   8  -5   8   52.22    9.65   0
   9   5   8   53.19    5.72   0
   9  -5   8   55.28    8.69   0
   9  -5   8   54.02    8.40   0
   9   5   8   59.55    5.86   0
  10  -5   8    6.80    8.10   0
  10   5   8   13.87    5.66   0
  10   5   8    6.63    5.73   0
  10  -5   8    8.91    8.33   0
  11  -5   8    9.55    7.21   0
  11   5   8   17.45    5.89   0
  11  -5   8   14.53    8.35   0
  11   5   8   18.00    5.87   0
  12  -5   8   66.45    9.17   0
  12   5   8   83.10    6.29   0
  12  -5   8   78.41    9.37   0
  12   5   8   73.05    6.27   0
 -13   6   8    0.77    7.79   0
  13   6  -8    1.01    5.98   0
  13  -6  -8    1.55    7.79   0
  12   6  -8  211.06    6.62   0
  12  -6  -8  200.75    8.74   0
 -12   6   8  208.57    8.77   0
  11   6  -8    1.81    5.94   0
  11  -6  -8    8.79    7.26   0
 -11   6   8    7.95    7.19   0
 -10   6   8  169.72    8.20   0
  10   6  -8  198.73    6.35   0
 -10  -6   8  165.73    6.20   0
  10  -6  -8  169.77    6.90   0
  -9  -6   8  234.91    6.55   0
   9  -6  -8  244.94    7.14   0
   9   6  -8  236.68    6.62   0
  -9   6   8  250.72    8.39   0
  -8  -6   8   62.70    5.68   0
   8  -6  -8   67.11    7.50   0
   8   6  -8   73.96    5.87   0
  -8   6   8   55.43    7.68   0
   7  -6  -8  133.12    8.10   0
  -7   6   8  135.58    7.99   0
   7   6  -8  133.05    6.33   0
  -7  -6   8  127.79    6.26   0
   6  -6  -8   23.77    6.17   0
  -6   6   8   29.22    6.03   0
   6   6  -8   22.37    5.97   0
  -6  -6   8   34.13    5.79   0
  -5  -6   8  198.30    6.41   0
   5   6  -8  197.75    5.06   0
   5  -6  -8  205.20    7.28   0
  -5   6   8  213.82    8.54   0
  -4  -6   8 4020.23   15.79   0
   4   6  -8 4060.16   15.89   0
  -4   6   8 4040.03   19.18   0
   4  -6  -8 4091.61   18.35   0
  -3  -6   8   16.53    5.90   0
   3   6  -8   16.74    6.04   0
   3   6  -8   19.51    4.35   0
  -3   6   8   15.44    6.23   0
   3  -6  -8   21.78    6.16   0
   2   6  -8   20.92    6.09   0
  -2   6   8   14.50    6.31   0
   2   6  -8   17.47    6.05   0
   2  -6  -8   15.52    6.30   0
  -2  -6   8   17.93    6.00   0
  -1   6   8   28.89    6.23   0
  -1  -6   8   25.75    6.46   0
   1   6  -8   23.06    6.30   0
   1  -6  -8   31.73    7.48   0
   1   6  -8   32.72    6.11   0
   0  -6   8  450.02   10.24   0
   0   6  -8  458.89    9.18   0
   0   6   8  463.36    7.85   0
   0  -6  -8  474.52    8.17   0
   1  -6   8    5.00    7.64   0
   1   6   8   14.13    6.39   0
   1  -6   8    6.29    6.12   0
  -1   6  -8    4.17    6.28   0
  -2   6  -8 3779.97   24.89   0
   2  -6   8 3838.74   15.94   0
   2   6   8 3933.54   16.07   0
   3  -6   8   19.37    5.88   0
  -3   6  -8   14.91    8.93   0
   3  -6   8   11.22    9.35   0
   3   6   8    8.50    6.30   0
   4   6   8  353.83    7.24   0
   4  -6   8  342.47   18.10   0
   5   6   8   96.28    6.29   0
   6   6   8  292.73    7.08   0
   7   6   8  173.54    6.47   0
   8   6   8   43.46    4.26   0
   8   6   8   58.31    5.87   0
   9   6   8  151.56    6.41   0
   9   6   8  172.97    6.31   0
  10  -6   8  254.77   17.53   0
  10   6   8  275.89    6.66   0
  10  -6   8  251.54   17.94   0
  10   6   8  271.33    6.79   0
  11  -6   8   30.46   12.64   0
  11  -6   8   31.31   13.26   0
  11   6   8   33.60    5.69   0
  11   6   8   24.60    4.32   0
  12  -6   8   75.31   13.21   0
  12   6   8   72.31    6.40   0
  12  -6   8   72.44   13.91   0
  12   6   8   73.59    6.35   0
  12   7  -8    4.58    6.04   0
  12  -7  -8    5.22    7.57   0
 -12   7   8    4.60    7.74   0
  11  -7  -8   22.94    7.33   0
  11   7  -8   20.32    5.90   0
 -11   7   8   26.81    6.30   0
  10  -7  -8    7.05    7.08   0
  10   7  -8    3.05    5.97   0
 -10   7   8    9.27    7.28   0
   9  -7  -8   41.36    6.03   0
   9   7  -8   48.66    5.83   0
  -9   7   8   44.73    6.11   0
  -9  -7   8   44.85    5.69   0
  -8  -7   8   23.44    5.70   0
   8  -7  -8   23.56    6.03   0
  -8   7   8   18.56    7.17   0
   8   7  -8   14.48    5.94   0
  -7  -7   8  264.52    5.20   0
   7   7  -8  290.34    6.64   0
  -7   7   8  280.71    8.45   0
   7  -7  -8  272.97    8.46   0
  -6  -7   8   13.56    5.72   0
   6   7  -8   11.51    5.90   0
   6  -7  -8   11.52    6.08   0
  -6   7   8   14.70    7.50   0
   5  -7  -8    9.44    5.87   0
  -5  -7   8    9.08    5.96   0
  -5   7   8    4.00    7.75   0
   5   7  -8   13.42    5.47   0
  -4   7   8  436.92    9.52   0
   4   7  -8  420.96    7.50   0
   4  -7  -8  429.28    9.39   0
  -4  -7   8  432.28    7.37   0
  -3  -7   8    7.12    5.64   0
   3   7  -8    9.29    6.17   0
  -3   7   8    9.99    6.19   0
   3  -7  -8   13.93    7.65   0
   3   7  -8   13.68    5.69   0
  -2   7   8    3.68    6.31   0
  -2  -7   8    1.98    5.96   0
   2   7  -8    9.11    5.67   0
   2   7  -8    2.47    5.74   0
   2  -7  -8    1.04    6.18   0
   1   7  -8  110.00    6.31   0
   1   7  -8  111.55    6.69   0
   1  -7  -8  119.75    6.77   0
  -1  -7   8  114.77    6.61   0
  -1   7   8  116.15    6.87   0
   0  -7   8   25.65    7.77   0
   0   7   8   36.76    6.25   0
   0   7  -8   27.30    6.06   0
   1  -7   8  398.97    7.35   0
  -1   7  -8  408.61    9.86   0
   1  -7   8  411.70    9.84   0
   1   7   8  408.33    7.88   0
   2   7   8  136.78    6.57   0
   2  -7   8  129.52    6.28   0
   2  -7   8  125.42    9.38   0
  -2   7  -8  137.91    9.88   0
   3  -7   8  230.85    6.58   0
   3  -7   8  231.64   11.83   0
   3   7   8  232.57    6.78   0
  -3   7  -8  230.65   13.22   0
   4   7   8   26.85    6.18   0
   5   7   8  163.22    6.83   0
   6   7   8   17.19    4.18   0
   7   7   8    2.84    5.60   0
   7   7   8    8.18    5.67   0
   8   7   8   86.04    4.47   0
   8   7   8   75.17    4.66   0
   9   7   8  109.59    6.01   0
   9   7   8  102.55    6.02   0
  10   7   8    1.75    3.90   0
  10   7   8   -4.57    5.66   0
  11   7   8   11.05    4.23   0
  11   7   8    5.23    5.94   0
  12   7   8   50.25    6.36   0
  12   7   8   57.98    6.29   0
 -12   8   8    2.70    7.76   0
  12  -8  -8   10.04    8.75   0
  12   8  -8    2.19    5.89   0
  11   8  -8   81.43    4.79   0
 -11   8   8   78.90    8.35   0
  11  -8  -8   78.03    9.21   0
  10   8  -8  195.97    5.11   0
 -10   8   8  189.70    8.82   0
  10  -8  -8  184.76    8.59   0
   9   8  -8  137.02    4.74   0
  -9   8   8  141.28    8.44   0
   9  -8  -8  140.54    7.84   0
  -8   8   8  168.26    8.33   0
   8   8  -8  141.75    6.26   0
  -8  -8   8  146.01    4.76   0
   8  -8  -8  171.10    8.05   0
  -7   8   8    5.36    6.96   0
   7  -8  -8    7.99    6.99   0
  -7  -8   8    7.21    5.48   0
   7   8  -8    5.85    3.83   0
  -6  -8   8    5.66    5.62   0
   6  -8  -8    4.11    6.86   0
   6   8  -8    6.15    5.53   0
  -6   8   8   -4.42    6.90   0
  -5   8   8  554.76   10.15   0
   5   8  -8  561.11    7.63   0
  -5  -8   8  574.65    7.60   0
   5  -8  -8  569.65    9.10   0
   4   8  -8   83.40    6.03   0
  -4  -8   8   81.27    5.87   0
  -4   8   8   81.94    8.04   0
   4   8  -8   74.47    5.73   0
   4  -8  -8   74.84    6.77   0
  -3  -8   8  177.28    6.88   0
  -3   8   8  181.76    6.99   0
   3   8  -8  183.89    6.43   0
   3   8  -8  181.40    6.67   0
   3  -8  -8  180.44   12.19   0
   3  -8  -8  189.33    7.10   0
  -2  -8   8  533.31    8.24   0
   2   8  -8  515.31    8.16   0
   2   8  -8  518.84    7.65   0
   2  -8  -8  545.22    8.42   0
  -2   8   8  544.38    8.46   0
  -1  -8   8  101.81    6.49   0
   1   8  -8  104.72    6.32   0
  -1   8   8   95.85    6.82   0
   1   8  -8   94.83    6.05   0
   0  -8   8   32.63    5.96   0
   0   8   8   30.13    8.04   0
   0   8  -8   27.50    7.15   0
   1  -8   8    1.85    5.44   0
   1  -8   8    3.42    7.27   0
  -1   8  -8    1.55    7.48   0
   1   8   8    7.75    5.77   0
   2   8   8  409.00    6.14   0
  -2   8  -8  387.25   10.49   0
   2  -8   8  389.12    7.29   0
   3  -8   8 1955.25   11.54   0
   3   8   8 2041.62   11.32   0
  -3   8  -8 2016.34   26.79   0
   4  -8   8   27.27    5.60   0
   4   8   8   26.59    4.46   0
   5   8   8  111.40    6.32   0
   6   8   8   -3.99    5.76   0
   7   8   8  493.93    7.48   0
   7   8   8  483.24    7.37   0
   8   8   8   88.31    5.92   0
   8   8   8   70.76    6.07   0
   9   8   8   20.10    5.84   0
   9   8   8   11.05    6.00   0
  10   8   8  237.28    6.72   0
  10   8   8  267.65    6.68   0
  11   8   8   18.57    6.08   0
  11   8   8   17.97    5.90   0
  11   9  -8   29.38    6.41   0
 -11   9   8   36.68    9.01   0
  11  -9  -8   40.93    8.93   0
  10   9  -8    5.72    5.84   0
 -10   9   8   13.77    8.59   0
  10  -9  -8    7.19    7.37   0
   9   9  -8   29.74    5.93   0
   9  -9  -8   31.94    7.32   0
  -9   9   8   34.68    7.46   0
  -8   9   8   18.58    7.58   0
   8  -9  -8   27.73    7.35   0
   8   9  -8   22.50    5.50   0
   7   9  -8  212.74    6.47   0
  -7   9   8  203.51    8.38   0
   7  -9  -8  206.23    8.34   0
   6  -9  -8  166.15    6.91   0
  -6   9   8  165.35    8.14   0
   6   9  -8  168.79    6.19   0
  -5  -9   8    1.44    5.66   0
  -5   9   8    1.23    5.66   0
   5   9  -8   -0.37    5.41   0
   5  -9  -8    1.69    5.84   0
   5   9  -8    4.35    5.43   0
   4  -9  -8   12.51    5.90   0
  -4   9   8   14.70    6.11   0
   4  -9  -8   14.01    9.09   0
   4   9  -8   18.78    5.74   0
  -4  -9   8   14.34    5.81   0
   4   9  -8   18.85    5.76   0
  -3  -9   8   22.95    5.74   0
   3   9  -8   24.20    5.82   0
  -3   9   8   16.16    6.37   0
   3   9  -8   18.30    5.69   0
  -2   9   8  157.24    7.94   0
   2   9  -8  154.04    6.33   0
   2   9  -8  156.60    6.11   0
  -2  -9   8  148.26    7.81   0
   1   9  -8   27.77    6.03   0
   1   9  -8   29.15    5.75   0
  -1   9   8   35.98    6.22   0
   0   9   8    0.22    6.53   0
   0   9  -8    6.29    7.53   0
  -1   9  -8   12.27    7.13   0
   1   9   8   24.56    6.06   0
   2  -9   8  638.11    8.08   0
   2   9   8  632.96   14.15   0
  -2   9  -8  636.09   12.04   0
   2   9   8  651.54    8.11   0
   3  -9   8   30.07    5.62   0
   3   9   8   35.30    6.21   0
  -3   9  -8   31.99   12.56   0
   4  -9   8   10.08    5.68   0
   4   9   8    7.11    5.95   0
   5  -9   8   13.47    6.05   0
   5   9   8   14.17    5.89   0
   6   9   8  104.60    6.22   0
   6   9   8  101.44    6.54   0
   7   9   8   91.14    6.04   0
   7   9   8   87.69    6.06   0
   8   9   8   10.95    5.80   0
   8   9   8   14.66    5.67   0
   9   9   8   41.46    6.04   0
   9   9   8   41.74    6.01   0
  10   9   8   31.68    6.15   0
  10   9   8   26.97    6.24   0
  11   9   8    0.57    6.20   0
  11   9   8    1.91    6.10   0
  10  10  -8   45.15    6.15   0
  10 -10  -8   48.97    9.16   0
 -10  10   8   41.04    9.50   0
  -9  10   8  115.41    9.49   0
   9  10  -8  100.94    6.22   0
   9 -10  -8  109.13    9.35   0
   8 -10  -8  116.66    9.05   0
  -8  10   8  106.07    8.32   0
   8  10  -8  101.91    6.15   0
   7 -10  -8   19.94    7.33   0
  -7  10   8   26.08    8.66   0
   7  10  -8   14.04    5.69   0
   6 -10  -8   30.61    6.95   0
   6  10  -8   23.95    5.77   0
  -6  10   8   31.59    6.94   0
   5  10  -8  131.04    6.05   0
   5  10  -8  137.44    6.21   0
   5 -10  -8  120.15    9.01   0
  -5  10   8  133.53    6.72   0
   4  10  -8   12.78    6.07   0
  -4  10   8   12.35    5.81   0
   4 -10  -8    9.15    8.83   0
   4  10  -8   10.67    6.20   0
  -3  10   8   -0.40    5.93   0
   3  10  -8    5.41    5.57   0
   3  10  -8   -1.29    5.91   0
  -2  10   8  504.49    8.86   0
   2  10  -8  546.96    8.39   0
   2  10  -8  527.96    8.07   0
   1  10  -8 1189.02   11.63   0
  -1  10   8 1199.31   11.61   0
   0  10   8  220.95    6.76   0
   0  10  -8  206.24    7.95   0
  -1  10  -8    5.19    6.67   0
   1  10   8   -3.63    5.75   0
  -2  10  -8  221.47   10.08   0
   2 -10   8  205.71    6.51   0
   2  10   8  221.60    7.01   0
  -3  10  -8   23.53   15.01   0
   3 -10   8   25.88    5.77   0
   3  10   8   21.84    8.60   0
   3  10   8   27.09    5.71   0
  -3  10  -8   22.89   14.42   0
   4 -10   8   91.76    6.10   0
   4  10   8  100.95    5.99   0
   5 -10   8   26.95    5.57   0
   5  10   8   23.65    5.70   0
   6  10   8  459.08    7.18   0
   6 -10   8  407.50    7.21   0
   6  10   8  439.49    7.25   0
   7  10   8  391.65    7.23   0
   7  10   8  388.56    7.25   0
   8  10   8  212.09    6.63   0
   8  10   8  209.35    5.11   0
   9  10   8   20.49    6.05   0
   9  10   8   25.57    5.98   0
  10  10   8    3.80    6.14   0
  10  10   8   13.66    6.04   0
  -9  11   8   13.45    8.90   0
   9  11  -8   11.74    6.03   0
   8  11  -8    6.47    5.79   0
  -8  11   8    4.22    8.73   0
  -7  11   8    3.77    7.37   0
   7  11  -8    5.03    5.74   0
   7  11  -8   17.46    5.70   0
   6 -11  -8    3.21    8.15   0
   6  11  -8    3.16    5.66   0
   6  11  -8   -3.35    5.86   0
  -6  11   8    7.55    7.25   0
   5  11  -8   29.34    5.70   0
   5  11  -8   29.21    6.00   0
   5 -11  -8   34.31    8.46   0
  -5  11   8   32.48    7.30   0
   4  11  -8    7.46    5.72   0
   4  11  -8    4.62    5.87   0
  -4  11   8   19.49    7.30   0
  -3  11   8  313.57    7.63   0
   3  11  -8  294.99    7.30   0
   3  11  -8  301.67    6.95   0
  -2  11   8  271.19    8.43   0
   2  11  -8  286.91    6.63   0
   2  11  -8  267.51    8.15   0
   1  11  -8  111.43    6.35   0
  -1  11   8  104.17    6.42   0
   0  11  -8   59.38    7.16   0
   0  11   8   64.58    6.13   0
  -1  11  -8   80.08    7.73   0
   1  11   8   85.68    6.18   0
  -2  11  -8   -0.07    7.93   0
   2  11   8    2.89    5.80   0
   3  11   8   -0.58    8.22   0
   3  11   8    7.60    5.64   0
   3 -11   8   -7.80    5.46   0
   4 -11   8   15.43    5.91   0
   4  11   8   14.31    7.14   0
   4  11   8   22.43    5.61   0
   5 -11   8   47.72    5.96   0
   5  11   8   45.97    5.87   0
   5  11   8   42.17    5.85   0
   6  11   8  138.52    6.27   0
   6 -11   8  117.36    6.58   0
   6  11   8  121.00    6.19   0
   7  11   8   11.47    5.79   0
   7 -11   8   29.98    5.82   0
   7  11   8   30.12    5.74   0
   8 -11   8   30.56    6.00   0
   8  11   8   33.75    6.04   0
   8  11   8   32.55    5.78   0
   9  11   8    2.73    4.13   0
   9  11   8    5.41    6.01   0
   8  12  -8   31.40    5.98   0
   8 -12  -8   26.23    7.66   0
   8  12  -8   27.46    5.98   0
  -8  12   8   33.88    9.19   0
  -7  12   8    2.33    8.72   0
   7 -12  -8    6.99    8.44   0
   7  12  -8    3.04    5.94   0
   7  12  -8   11.40    5.91   0
   6  12  -8  110.66    6.49   0
   6  12  -8  114.80    6.23   0
  -6  12   8  125.66    8.50   0
   6 -12  -8  120.77    9.42   0
   5  12  -8   55.32    6.12   0
  -5  12   8   37.99    7.64   0
   5  12  -8   48.75    6.25   0
   4  12  -8  288.48    7.39   0
  -4  12   8  307.55    7.80   0
   4  12  -8  301.43    7.31   0
  -3  12   8    6.27    7.39   0
   3  12  -8   11.61    5.81   0
   3  12  -8    4.25    6.02   0
  -2  12   8    0.76    5.92   0
   2  12  -8   -3.41    5.44   0
   1  12  -8  173.62    8.42   0
  -1  12   8  190.40    7.34   0
   0  12   8  292.93    7.01   0
   0  12  -8  266.31    8.71   0
   1  12   8   26.31    6.06   0
  -1  12  -8   20.68    6.93   0
  -2  12  -8  141.77   10.62   0
   2  12   8  134.90    6.69   0
  -2  12  -8  142.34   10.66   0
   3 -12   8   83.17    6.21   0
   3  12   8  102.30    6.14   0
   4 -12   8   85.69    6.32   0
   4  12   8   90.60    8.91   0
   4  12   8   87.66    6.12   0
   4  12   8   95.11    6.16   0
   5  12   8   55.12    7.69   0
   5 -12   8   53.13    7.46   0
   5  12   8   61.67    5.99   0
   5  12   8   74.83    6.22   0
   6  12   8  123.06    6.41   0
   6  12   8  109.25    6.48   0
   6 -12   8  108.29    6.52   0
   7 -12   8   15.92    7.47   0
   7  12   8   18.25    6.04   0
   7  12   8   23.25    5.87   0
   8  12   8   13.62    4.37   0
   8  12   8   27.86    6.19   0
   8 -12   8   16.95    6.16   0
  -7  13   8  244.95   11.44   0
   7  13  -8  179.57    7.03   0
   7 -13  -8  233.71   11.11   0
   7  13  -8  241.94    7.27   0
   6  13  -8   24.28    6.17   0
   6  13  -8   29.61    6.15   0
  -6  13   8   24.84    9.11   0
   5  13  -8    3.18    5.81   0
  -5  13   8    3.79    7.50   0
   5  13  -8    5.57    6.03   0
   4  13  -8    6.20    6.05   0
   4  13  -8   18.87    6.00   0
  -4  13   8    9.28    7.53   0
   3  13  -8    3.33    5.75   0
  -3  13   8    4.21    7.44   0
   3  13  -8    3.78    5.91   0
  -2  13   8  210.94    7.44   0
   2  13  -8  202.15    8.19   0
  -1  13   8   22.82    6.17   0
   1  13  -8   12.08    7.35   0
   0  13   8   50.51    6.37   0
   0  13  -8   53.92    7.58   0
  -1  13  -8  142.85    8.71   0
  -1  13  -8  150.55    9.37   0
   1  13   8  146.67    8.16   0
  -2  13  -8   67.03    8.96   0
  -2  13  -8   65.68    9.13   0
   2  13   8   63.63    6.76   0
   2  13   8   68.58    6.12   0
   3  13   8   82.53    6.22   0
   3  13   8   84.59    6.11   0
   4 -13   8   12.25    5.97   0
   4  13   8    1.54    5.71   0
   4  13   8   -0.22    8.78   0
   4  13   8    6.42    6.05   0
   5  13   8  126.85    6.41   0
   5  13   8  119.43    9.68   0
   5 -13   8  111.74    6.87   0
   5  13   8  129.28    6.41   0
   6  13   8    2.49    5.83   0
   6 -13   8    9.08    6.01   0
   6  13   8    2.20    7.49   0
   6  13   8    8.00    5.94   0
   7  13   8   13.44    5.91   0
   7  13   8    8.57    5.98   0
   7 -13   8   21.24    6.34   0
   5  14  -8   53.69    6.39   0
  -5  14   8   63.87    9.42   0
   5  14  -8   54.20    7.79   0
   4  14  -8  101.31    6.64   0
   4  14  -8   92.89    6.83   0
  -4  14   8  102.45    7.18   0
   3  14  -8  152.81    8.19   0
  -3  14   8  121.80    8.75   0
   2  14  -8   13.96    6.36   0
  -2  14   8    4.71    7.67   0
   1  14  -8   50.05    6.34   0
  -1  14   8   48.10    6.55   0
   0  14   8   16.77    6.23   0
   0  14   8   24.96    5.98   0
   0  14  -8   22.70    7.17   0
   1  14   8   26.06    6.43   0
   1  14   8   18.57    7.42   0
  -1  14  -8   17.50    8.68   0
  -1  14  -8   21.19    8.79   0
   2  14   8   18.31    6.29   0
  -2  14  -8   24.96    9.99   0
  -2  14  -8   27.67   11.19   0
   2  14   8   33.85    6.20   0
   3  14   8  105.78    6.74   0
   3  14   8  116.13    6.82   0
   4  14   8   29.28    6.12   0
   4  14   8   24.28    6.00   0
   5  14   8    5.27    8.94   0
   5  14   8    9.42    6.42   0
   5  14   8    4.08    6.14   0
   5 -14   8    8.85    6.22   0
   2  15  -8   26.31    7.91   0
  -2  15   8   20.85    8.17   0
  -2  15   8   17.91    6.74   0
  -1  15   8   22.85    7.60   0
  -1  15   8   18.86    7.78   0
   1  15  -8   22.30    6.31   0
   0  15  -8    4.81    7.24   0
   0  15   8    1.31    6.26   0
   0  15  -8    6.66    7.84   0
   0  15   8    2.06    6.42   0
   1  15   8   75.82    6.73   0
   1  15   8   92.26    6.92   0
  -1  15  -8   61.32    8.86   0
  -1  15  -8   67.58    9.60   0
 -14   0   9    4.10    6.30   0
  14   0  -9    2.92    6.17   0
  13   0  -9    4.42    5.97   0
 -13   0   9    1.85    5.89   0
 -12   0   9    7.10    5.36   0
  12   0  -9    3.50    5.81   0
  11   0  -9    4.46    5.66   0
 -11   0   9   -3.03    5.76   0
 -10   0   9    1.40    4.31   0
  10   0  -9    1.14    6.12   0
  -9   0   9    7.60    5.72   0
   9   0  -9    0.12    5.84   0
  -8   0   9    2.89    5.60   0
   8   0  -9    5.75    5.69   0
  -7   0   9   -0.46    5.69   0
   7   0  -9   14.17    5.84   0
   6   0  -9    5.60    6.02   0
  -6   0   9   -1.11    4.14   0
  -5   0   9    0.57    6.15   0
   5   0  -9    1.89    6.23   0
  -4   0   9    5.27    6.41   0
   4   0  -9   -0.27    6.58   0
  -3   0   9    9.07    6.80   0
   3   0  -9    2.62    4.92   0
   2   0  -9    3.90    7.07   0
  -2   0   9   -2.05    7.16   0
   1   0  -9    2.28    7.88   0
   1   0  -9   -0.61    7.84   0
  -1   0   9    2.99    7.74   0
   0   0   9    5.75    7.87   0
   0   0   9    6.95    7.87   0
   0   0  -9   -3.81    8.32   0
   1   0   9    1.66    5.72   0
   1   0   9    3.42    7.76   0
  -1   0  -9    0.05    8.30   0
   2   0   9   -1.29    7.51   0
  -2   0  -9    3.90    7.63   0
   3   0   9    5.65    6.90   0
  -3   0  -9   -1.73    7.01   0
   4   0   9    5.24    6.19   0
   5   0   9   -2.82    6.34   0
   6   0   9   -1.59    6.19   0
   7   0   9   -2.66    6.05   0
   8   0   9    1.05    5.76   0
   8   0   9   -0.36    6.09   0
   9   0   9    4.46    6.14   0
   9   0   9    2.65    5.84   0
  10   0   9    2.92    5.73   0
  10   0   9   10.53    5.92   0
  11   0   9    2.95    5.95   0
  11   0   9    9.53    5.63   0
  12   0   9    2.00    7.31   0
  12   0   9    3.09    6.21   0
  13   0   9    4.11    6.08   0
  13   0   9    4.12    6.11   0
  14  -1  -9  100.60    6.58   0
  14   1  -9   77.17    6.71   0
 -14   1   9   83.90    6.69   0
 -14  -1   9   87.95    6.68   0
 -13  -1   9   21.94    5.99   0
 -13   1   9   20.33    6.16   0
  13   1  -9   20.39    5.92   0
  13  -1  -9   18.57    6.44   0
  12   1  -9  229.85    5.35   0
 -12   1   9  217.01    7.94   0
 -12  -1   9  229.86    6.60   0
  12  -1  -9  214.35    6.76   0
 -11   1   9  305.28    7.38   0
 -11  -1   9  296.39    6.80   0
  11  -1  -9  297.61    7.10   0
  11   1  -9  311.80    6.90   0
 -10  -1   9   90.23    4.22   0
 -10   1   9   94.73    6.10   0
  10   1  -9   77.35    5.93   0
  10  -1  -9   79.37    6.25   0
  -9   1   9   82.41    5.99   0
   9  -1  -9   77.77    6.14   0
  -9  -1   9   83.08    5.84   0
   9   1  -9   69.03    6.04   0
  -8  -1   9 1391.38   10.05   0
   8   1  -9 1403.49   10.24   0
   8  -1  -9 1414.97   10.52   0
  -8   1   9 1388.98   10.52   0
   7  -1  -9 1792.50   11.74   0
   7   1  -9 1840.22   11.36   0
  -7  -1   9 1777.87   10.28   0
  -7   1   9 1813.99   11.64   0
  -6   1   9  104.58    6.34   0
   6  -1  -9  105.20    6.41   0
  -6  -1   9   98.71    4.90   0
   6   1  -9  104.65    6.59   0
   5  -1  -9   21.86    6.41   0
  -5  -1   9   13.41    6.26   0
   5   1  -9    9.68    6.37   0
  -5   1   9   20.98    4.61   0
  -4  -1   9  548.84    8.96   0
   4  -1  -9  549.18    8.81   0
   4   1  -9  548.15    8.65   0
  -4   1   9  547.70    8.65   0
  -3  -1   9 2622.52   14.84   0
   3  -1  -9 2588.64   14.93   0
   3   1  -9 2650.41   14.89   0
  -3   1   9 2577.49   14.77   0
   2  -1  -9  146.65    8.01   0
  -2   1   9  154.49    7.58   0
   2   1  -9  151.96    8.03   0
  -2  -1   9  147.48    7.82   0
   1  -1  -9  456.81    9.63   0
   1   1  -9  465.96    9.97   0
   1   1  -9  458.48   10.05   0
  -1  -1   9  461.24    9.76   0
  -1   1   9  454.36    9.29   0
   1  -1  -9  462.21   11.72   0
   0   1  -9 5032.54   22.31   0
   0   1   9 4819.66   24.77   0
   0  -1   9 4961.71   22.02   0
   0  -1   9 4879.78   21.81   0
   0  -1  -9 4755.98   20.22   0
   0   1   9 4866.98   20.80   0
  -1   1  -9  836.96   11.83   0
   1  -1   9  786.35   11.38   0
  -1  -1  -9  807.85   11.31   0
   1   1   9  792.54    9.59   0
   1  -1   9  784.20   11.07   0
   2  -1   9 1588.95   13.70   0
  -2  -1  -9 1644.88   13.21   0
   2   1   9 1629.94   13.13   0
  -2   1  -9 1626.02   13.99   0
   3  -1   9  685.66   11.38   0
  -3  -1  -9  698.56    9.65   0
  -3   1  -9  707.89   10.27   0
   3   1   9  699.40    8.43   0
   4  -1   9  348.36    8.93   0
   4   1   9  362.96    7.64   0
   5  -1   9 1161.82   11.26   0
   5   1   9 1137.58   10.46   0
   6  -1   9   19.67    6.15   0
   6   1   9   18.65    6.11   0
   7   1   9  188.32    6.82   0
   7  -1   9  200.55    6.93   0
   8  -1   9  354.99    7.71   0
   8   1   9  355.51    7.49   0
   8  -1   9  348.80    8.51   0
   9  -1   9   44.42    7.63   0
   9  -1   9   42.69    6.27   0
   9   1   9   42.46    7.13   0
   9   1   9   53.92    6.28   0
  10   1   9   81.10    6.35   0
  10  -1   9   92.68    6.44   0
  10   1   9   90.09    7.32   0
  10  -1   9   79.00    6.14   0
  11  -1   9   33.23    6.02   0
  11   1   9   50.34    5.82   0
  11   1   9   44.00    5.89   0
  11  -1   9   47.01    7.31   0
  12   1   9  116.03    6.65   0
  12  -1   9   96.55    6.51   0
  12  -1   9  102.16    6.47   0
  12   1   9   91.19    6.53   0
  13  -1   9   50.43    6.59   0
  13   1   9   43.50    6.41   0
  13  -1   9   55.18    6.59   0
  13   1   9   55.92    6.38   0
  13  -2  -9    0.42    6.07   0
 -13   2   9   10.08    5.84   0
 -13  -2   9    0.44    5.91   0
  13   2  -9    8.03    5.94   0
  12  -2  -9   15.61    5.93   0
 -12   2   9   14.91    7.21   0
 -12  -2   9   14.94    5.79   0
  12   2  -9   13.01    5.81   0
  11   2  -9   28.13    6.04   0
 -11  -2   9   41.35    5.82   0
  11  -2  -9   31.79    5.99   0
 -11   2   9   30.75    5.96   0
 -10  -2   9   60.42    5.79   0
 -10   2   9   73.92    5.93   0
  10  -2  -9   58.95    6.32   0
  10   2  -9   55.38    5.49   0
  -9  -2   9  823.36    8.31   0
   9  -2  -9  794.15    8.82   0
  -9   2   9  815.04    8.96   0
   9   2  -9  821.42    8.19   0
  -8   2   9  259.62    7.06   0
  -8  -2   9  258.84    6.83   0
   8  -2  -9  242.00    7.06   0
   8   2  -9  260.38    6.96   0
  -7  -2   9   24.72    5.94   0
   7   2  -9   28.19    4.24   0
  -7   2   9   34.86    6.21   0
   7  -2  -9   29.82    6.33   0
  -6   2   9  168.12    6.91   0
   6  -2  -9  178.71    6.93   0
  -6  -2   9  169.18    5.07   0
   6   2  -9  162.37    6.65   0
  -5   2   9   99.62    6.77   0
   5  -2  -9  104.75    6.23   0
  -5  -2   9  106.39    6.90   0
   5   2  -9   99.23    5.21   0
  -4  -2   9 1642.77   12.03   0
   4  -2  -9 1586.22   11.88   0
  -4   2   9 1617.62   11.95   0
   4   2  -9 1647.05   12.00   0
   3  -2  -9  751.96    9.81   0
  -3  -2   9  774.06    9.70   0
   3   2  -9  775.14    8.55   0
  -3   2   9  746.60    9.45   0
   2  -2  -9    3.53    7.23   0
  -2   2   9    0.49    6.99   0
   2   2  -9    3.75    7.07   0
   2   2  -9    0.78    6.85   0
  -2  -2   9    6.16    6.62   0
  -1   2   9  878.73    9.47   0
   1  -2  -9  878.77   14.73   0
  -1  -2   9  878.81   11.04   0
   1   2  -9  903.40   10.93   0
   1  -2  -9  894.92   11.09   0
   1   2  -9  886.09   11.21   0
   0   2   9  648.01   13.61   0
   0  -2   9  652.55    8.59   0
   0   2   9  663.90    9.95   0
   0  -2   9  656.24   10.66   0
   0   2  -9  656.88   10.23   0
   0   2  -9  646.72   10.88   0
   0  -2  -9  652.40    8.60   0
  -1   2  -9   25.52    7.57   0
   1  -2   9   23.23    7.13   0
   1  -2   9   21.03    5.14   0
  -1  -2  -9   24.86    7.24   0
   1   2   9   26.55    7.00   0
  -2  -2  -9  347.85    8.24   0
   2  -2   9  327.91    9.25   0
  -2   2  -9  341.95    9.70   0
   2   2   9  347.23    8.24   0
   3  -2   9 1052.68   12.59   0
  -3  -2  -9 1085.56    9.46   0
   3   2   9 1101.93   10.57   0
  -3   2  -9 1078.33   12.84   0
  -4   2  -9  351.18   10.21   0
   4  -2   9  336.81    8.84   0
   4   2   9  325.08    7.82   0
   5   2   9  560.82    8.39   0
   5  -2   9  552.00   10.72   0
   6   2   9  645.56    8.42   0
   6  -2   9  630.25    9.59   0
   7  -2   9   13.88    5.98   0
   7   2   9   21.24    6.04   0
   8   2   9  454.73    7.51   0
   8  -2   9  437.60    8.32   0
   8  -2   9  464.43    8.37   0
   9   2   9  618.26    8.17   0
   9  -2   9  592.41    9.65   0
   9  -2   9  615.07   10.00   0
   9   2   9  588.32    7.86   0
  10  -2   9  123.11    7.86   0
  10   2   9  124.35    7.27   0
  10   2   9  132.71    6.27   0
  10  -2   9  107.70    7.67   0
  11  -2   9   10.02    5.81   0
  11  -2   9   15.37    5.87   0
  11   2   9   18.54    5.90   0
  11   2   9   12.70    5.65   0
  12  -2   9  156.00    8.30   0
  12   2   9  144.05    6.63   0
  12   2   9  164.81    6.86   0
  12  -2   9  130.73    8.04   0
  13  -2   9   -1.36    6.33   0
  13   2   9    2.71    5.96   0
  13   2   9   -1.97    6.07   0
  13  -2   9    6.53    7.64   0
 -13   3   9    4.45    7.50   0
  13  -3  -9    7.17    6.19   0
 -13  -3   9   16.00    4.23   0
  13   3  -9   16.96    5.95   0
 -12   3   9  123.40    6.69   0
  12  -3  -9  118.46    6.93   0
 -12  -3   9  120.08    6.25   0
  12   3  -9  130.73    6.24   0
  11   3  -9  524.26    7.75   0
  11  -3  -9  497.75    8.11   0
 -11   3   9  508.07    7.93   0
 -11  -3   9  494.18    7.49   0
  10   3  -9   46.51    5.86   0
 -10   3   9   51.00    7.17   0
  10  -3  -9   51.30    5.91   0
 -10  -3   9   50.60    5.71   0
  -9   3   9    7.81    5.89   0
   9   3  -9   -0.22    5.65   0
  -9  -3   9    2.25    4.07   0
   9  -3  -9    2.16    6.01   0
   8   3  -9   38.12    6.12   0
   8  -3  -9   27.49    6.18   0
  -8  -3   9   34.16    5.96   0
  -8   3   9   35.11    7.35   0
   7   3  -9   46.08    6.18   0
  -7   3   9   41.62    6.28   0
   7  -3  -9   42.25    6.50   0
  -7  -3   9   35.88    6.07   0
  -6  -3   9  246.13    5.40   0
   6   3  -9  251.74    6.97   0
  -6   3   9  250.89    7.23   0
   6  -3  -9  237.70    7.25   0
  -5  -3   9  201.84    7.23   0
   5  -3  -9  213.19    7.16   0
  -5   3   9  220.69    7.13   0
   5   3  -9  218.17    7.27   0
   4   3  -9 9999.99   25.25   0
  -3   3   9  603.88    9.06   0
  -3  -3   9  629.19    8.92   0
   3  -3  -9  580.88    9.03   0
   3   3  -9  627.36    9.01   0
   2  -3  -9 1486.55   12.39   0
  -2  -3   9 1605.69   12.18   0
  -2   3   9 1572.60   12.57   0
   2   3  -9 1561.45   12.01   0
   2   3  -9 1600.20   12.20   0
  -1  -3   9    4.10    6.83   0
   1  -3  -9    0.67    6.93   0
   1   3  -9    6.42    4.66   0
  -1   3   9    4.93    6.67   0
   1   3  -9    2.03    7.19   0
   0   3   9 2011.94   13.60   0
   0  -3  -9 2032.46   13.71   0
   0   3  -9 2001.15   14.85   0
   0   3   9 2066.89   22.73   0
   0  -3   9 2056.00   13.45   0
   0   3  -9 1977.62   13.39   0
   0  -3   9 1997.41   14.73   0
  -1   3  -9    3.14    7.26   0
   1  -3   9    7.32    6.62   0
  -1  -3  -9    6.50    7.00   0
   1   3   9    5.14    7.00   0
   1  -3   9    2.24    6.83   0
  -2   3  -9  360.11   10.90   0
  -2  -3  -9  372.52    8.45   0
   2  -3   9  357.62   10.97   0
   2   3   9  373.56    8.38   0
   3  -3   9   48.73    7.34   0
  -3   3  -9   56.88    9.02   0
   3   3   9   51.38    6.85   0
   4  -3   9 3372.60   20.20   0
   4   3   9 3503.68   15.35   0
  -4   3  -9 3588.89   20.94   0
   5  -3   9  553.06   10.81   0
   5   3   9  561.40    8.34   0
   6  -3   9  164.40    8.42   0
   6   3   9  168.30    6.54   0
   7   3   9   -4.68    5.50   0
   7  -3   9    1.06    5.92   0
   7  -3   9   -1.52    6.15   0
   8  -3   9   90.20    7.48   0
   8  -3   9   96.61    7.74   0
   8   3   9  102.57    6.22   0
   9   3   9  194.93    6.45   0
   9  -3   9  203.95    8.23   0
   9  -3   9  194.77    6.99   0
   9   3   9  189.27    6.50   0
  10  -3   9    6.49    7.21   0
  10  -3   9    6.52    6.01   0
  10   3   9    9.37    5.58   0
  10   3   9    3.93    5.72   0
  11  -3   9  200.21    8.21   0
  11   3   9  185.20    6.67   0
  11  -3   9  193.25    8.21   0
  11   3   9  208.46    6.82   0
  12   3   9  172.42    6.76   0
  12   3   9  155.99    6.58   0
  12  -3   9  154.54    8.15   0
  12  -3   9  165.52    8.32   0
  13  -3   9   20.73    7.70   0
  13   3   9   14.38    6.30   0
  13   3   9   17.90    6.28   0
  13  -3   9   12.62    7.59   0
  13   4  -9   36.61    6.06   0
 -13   4   9   26.37    6.44   0
  13  -4  -9   26.31    6.46   0
  12   4  -9   33.63    5.84   0
 -12   4   9   17.39    6.02   0
  12  -4  -9   22.44    7.50   0
 -12  -4   9   26.32    5.71   0
  11   4  -9   31.18    5.61   0
  11  -4  -9   14.10    6.10   0
 -11  -4   9   18.89    5.63   0
 -11   4   9   21.05    6.04   0
 -10  -4   9   54.33    5.93   0
  10   4  -9   53.60    6.00   0
 -10   4   9   54.51    6.05   0
  10  -4  -9   56.53    7.36   0
  -9  -4   9  180.64    6.31   0
   9  -4  -9  179.33    7.24   0
   9   4  -9  167.58    6.38   0
  -9   4   9  159.06    7.27   0
   8   4  -9  348.72    7.07   0
   8  -4  -9  348.54    7.59   0
  -8   4   9  359.16    7.62   0
  -8  -4   9  361.82    7.01   0
   7   4  -9   11.93    5.96   0
   7  -4  -9   10.81    6.30   0
  -7   4   9    3.74    5.88   0
  -7  -4   9    8.58    6.08   0
  -6   4   9  316.42    7.59   0
   6   4  -9  289.88    6.93   0
   6  -4  -9  281.45    8.84   0
  -6  -4   9  312.18    6.82   0
  -5  -4   9   49.61    6.08   0
   5  -4  -9   38.03    6.49   0
  -5   4   9   51.93    6.24   0
   5   4  -9   47.72    6.15   0
  -4   4   9  300.46    7.50   0
   4  -4  -9  305.78    7.77   0
   4   4  -9  298.59    7.44   0
  -4  -4   9  300.31    7.33   0
   3  -4  -9    4.97    6.18   0
  -3  -4   9    8.61    6.25   0
   3   4  -9    6.64    6.27   0
  -3   4   9    7.02    6.15   0
  -2   4   9   64.92    6.55   0
   2   4  -9   57.44    6.84   0
  -2  -4   9   62.20    6.48   0
   2   4  -9   60.85    6.69   0
   2  -4  -9   66.03    6.64   0
  -1   4   9  683.83    9.43   0
  -1  -4   9  680.21    9.76   0
   1   4  -9  683.78    9.43   0
   1   4  -9  670.02    9.62   0
   1  -4  -9  653.56    9.52   0
   0  -4   9   33.24    6.75   0
   0   4  -9   34.89    6.86   0
   0  -4   9   32.04    7.01   0
   0   4  -9   30.72    6.98   0
   0   4   9   25.80    6.70   0
   0  -4  -9   27.31    6.64   0
   1  -4   9  922.00   11.82   0
  -1   4  -9  939.87   13.07   0
   1  -4   9  939.43   10.28   0
   1   4   9  929.67   10.12   0
  -1  -4  -9  992.54   10.09   0
  -2   4  -9   48.98    8.63   0
   2  -4   9   49.66    8.55   0
  -2  -4  -9   55.16    7.11   0
   2  -4   9   50.96    6.56   0
   2   4   9   55.53    7.42   0
   3  -4   9  176.91    9.13   0
   3   4   9  182.10    5.81   0
  -3   4  -9  178.52    9.41   0
  -4   4  -9   -1.85    8.76   0
   4   4   9   -0.97    4.62   0
   4  -4   9    0.57    7.33   0
   5  -4   9  108.98    8.21   0
   5   4   9  110.67    6.54   0
   6  -4   9  108.97    9.35   0
   6   4   9  115.50    6.44   0
   7  -4   9  123.02    8.30   0
   7  -4   9  121.94    7.93   0
   7   4   9  131.47    5.01   0
   8   4   9  255.62    5.29   0
   8  -4   9  251.75    9.15   0
   8  -4   9  260.39    8.71   0
   9   4   9  194.47    6.18   0
   9  -4   9  184.29    8.55   0
   9  -4   9  189.71    8.36   0
   9   4   9  197.65    6.16   0
  10   4   9   19.24    5.30   0
  10   4   9   16.26    5.87   0
  10  -4   9   18.28    7.04   0
  10  -4   9   14.80    6.91   0
  11   4   9    0.78    5.76   0
  11  -4   9   10.15    8.29   0
  11  -4   9    6.93    7.20   0
  11   4   9    8.16    5.91   0
  12   4   9   42.53    6.01   0
  12  -4   9   31.57    8.49   0
  12   4   9   27.37    5.92   0
  12  -4   9   33.17    8.69   0
  13   4   9    1.34    6.18   0
  13  -4   9    3.48    7.56   0
  13   4   9  -11.33    6.32   0
  13  -4   9    7.49    7.83   0
 -13   5   9   -4.12    7.68   0
  13  -5  -9    3.17    6.17   0
  13   5  -9   -1.19    5.62   0
 -12   5   9   30.31    6.09   0
 -12  -5   9   23.49    5.73   0
  12  -5  -9   21.16    6.14   0
  12   5  -9   27.56    6.02   0
 -11  -5   9   72.50    5.88   0
  11   5  -9   87.12    6.08   0
  11  -5  -9   75.95    7.61   0
 -11   5   9   70.92    7.58   0
 -10  -5   9   54.71    5.85   0
  10   5  -9   65.01    6.01   0
 -10   5   9   67.16    6.21   0
  10  -5  -9   58.03    7.43   0
   9   5  -9  138.73    6.36   0
   9  -5  -9  152.13    6.83   0
  -9  -5   9  164.51    6.22   0
  -9   5   9  155.76    8.06   0
   8   5  -9   35.15    5.83   0
   8  -5  -9   41.25    7.77   0
  -8  -5   9   45.39    5.75   0
  -8   5   9   41.68    6.15   0
   7  -5  -9  560.29    9.62   0
  -7   5   9  597.50    8.74   0
   7   5  -9  597.77    7.95   0
  -7  -5   9  572.78    7.85   0
  -6   5   9   49.24    6.09   0
   6  -5  -9   54.89    7.53   0
   6   5  -9   57.58    6.19   0
  -6  -5   9   49.09    4.29   0
   5  -5  -9   29.29    7.80   0
  -5  -5   9   29.69    5.78   0
   5   5  -9   28.99    5.86   0
  -5   5   9   33.80    6.26   0
   4   5  -9  501.87    8.11   0
  -4  -5   9  495.40    7.97   0
  -4   5   9  501.14    8.53   0
   4  -5  -9  502.37    8.69   0
  -3   5   9  588.76    8.86   0
  -3  -5   9  580.66    8.52   0
   3   5  -9  583.31    8.50   0
   3  -5  -9  585.76    9.88   0
  -2   5   9  290.88    7.68   0
   2  -5  -9  283.92   16.62   0
   2   5  -9  283.93    7.32   0
   2  -5  -9  288.76    7.47   0
  -2  -5   9  282.78    7.32   0
   2   5  -9  280.19    7.36   0
   1   5  -9  861.14    8.28   0
  -1   5   9  904.62    9.78   0
  -1  -5   9  883.52   10.01   0
   1  -5  -9  902.47    9.84   0
   1   5  -9  890.35   10.16   0
   0   5  -9  421.61    9.19   0
   0  -5  -9  435.68    8.21   0
   0   5   9  443.54    8.30   0
   0  -5   9  430.48    9.00   0
   0  -5   9  429.76    6.55   0
  -1   5  -9 3593.24   21.30   0
   1  -5   9 3686.26   21.61   0
  -1  -5  -9 3812.09   16.12   0
   1   5   9 3774.08   16.12   0
   1  -5   9 3694.31   15.90   0
  -2   5  -9   10.53    7.93   0
   2  -5   9   10.24    6.25   0
   2  -5   9    8.14    7.44   0
   2   5   9    4.80    6.38   0
   3  -5   9  177.31    9.69   0
   3   5   9  176.97    5.59   0
  -3   5  -9  172.81    9.18   0
  -4   5  -9 1389.88   17.90   0
   4   5   9 1387.25   10.34   0
   4  -5   9 1352.57   17.38   0
   5   5   9    1.22    5.79   0
   5  -5   9    5.88    8.46   0
   6  -5   9  121.45    9.21   0
   6  -5   9  116.16   10.25   0
   6   5   9  122.12    6.58   0
   7  -5   9  256.97   11.09   0
   7   5   9  266.46    6.79   0
   7  -5   9  258.56   10.82   0
   8   5   9  150.23    6.09   0
   8  -5   9  156.01    9.52   0
   8  -5   9  150.85    9.70   0
   8   5   9  155.04    6.21   0
   9  -5   9  329.83   10.76   0
   9   5   9  344.97    6.80   0
   9  -5   9  317.30   10.61   0
   9   5   9  345.14    6.85   0
  10  -5   9    6.18    8.32   0
  10   5   9   12.99    5.92   0
  10  -5   9    4.74    8.24   0
  10   5   9    5.20    5.66   0
  11   5   9   12.52    5.77   0
  11   5   9   18.27    5.89   0
  11  -5   9    5.69    8.14   0
  11  -5   9    4.59    8.33   0
  12  -5   9   95.43    9.41   0
  12   5   9  100.11    6.50   0
  12   5   9   95.23    6.47   0
  12  -5   9   95.50    9.75   0
  12   6  -9  120.51    6.44   0
  12  -6  -9  127.61    6.98   0
 -12   6   9  111.71    8.11   0
 -11   6   9    3.14    7.20   0
  11   6  -9    0.62    5.83   0
  11  -6  -9    1.54    7.10   0
 -11  -6   9   -6.52    5.75   0
 -10  -6   9   13.06    5.75   0
 -10   6   9   14.27    7.34   0
  10  -6  -9   18.09    6.21   0
  10   6  -9   13.59    5.78   0
   9  -6  -9   92.79    6.42   0
   9   6  -9   94.95    4.64   0
  -9  -6   9  110.14    5.98   0
  -9   6   9   90.43    7.68   0
   8  -6  -9   85.98    7.67   0
   8   6  -9   95.11    6.03   0
  -8   6   9   75.59    7.71   0
  -8  -6   9   95.39    5.92   0
   7  -6  -9  187.45    7.01   0
  -7   6   9  210.60    7.13   0
   7   6  -9  212.89    6.39   0
  -7  -6   9  204.75    6.35   0
  -6  -6   9   38.18    4.39   0
   6  -6  -9   31.72    6.32   0
   6   6  -9   41.84    6.22   0
  -6   6   9   26.99    5.99   0
  -5   6   9   18.96    5.88   0
   5   6  -9   18.99    5.81   0
  -5  -6   9   22.58    5.64   0
   5  -6  -9   29.19    6.49   0
   4   6  -9   24.85    5.92   0
   4  -6  -9   31.19    6.36   0
  -4   6   9   22.56    6.26   0
  -4  -6   9   27.15    5.95   0
   3   6  -9   94.72    6.68   0
  -3   6   9  102.83    6.64   0
  -3  -6   9   95.06    6.52   0
   3   6  -9  103.02    6.27   0
   3  -6  -9   92.91    6.65   0
   2   6  -9   10.33    5.87   0
  -2   6   9    9.29    6.00   0
  -2  -6   9    4.67    5.84   0
   2   6  -9    5.66    4.23   0
   2  -6  -9    0.96    6.19   0
  -1   6   9    3.09    6.13   0
  -1  -6   9    2.12    7.45   0
   1   6  -9    1.79    6.02   0
   1  -6  -9   -0.55    5.99   0
   1   6  -9    6.24    7.21   0
   0  -6   9  127.09    7.17   0
   0   6   9  125.28    6.67   0
   0   6  -9  118.72    7.28   0
   0  -6  -9  134.09    6.62   0
   1  -6   9  708.22   11.17   0
  -1   6  -9  695.99   11.58   0
   1  -6   9  691.81    7.43   0
   1   6   9  713.05    8.90   0
  -2   6  -9  337.90   10.02   0
   2  -6   9  345.27    7.49   0
   2  -6   9  343.34    9.76   0
   2   6   9  348.22    6.23   0
   3  -6   9   71.00    6.07   0
   3   6   9   71.88    6.36   0
   3  -6   9   76.03    9.16   0
  -3   6  -9   75.21    9.56   0
   4  -6   9  250.93   11.96   0
   4   6   9  248.94    5.32   0
   5  -6   9  139.81   15.13   0
   5   6   9  155.60    6.60   0
   6   6   9    6.30    6.11   0
   7   6   9    5.30    4.16   0
   8   6   9   50.80    5.99   0
   8   6   9   67.11    5.99   0
   9   6   9   50.81    4.30   0
   9   6   9   43.91    5.93   0
  10  -6   9    0.68   12.68   0
  10   6   9   -4.01    5.69   0
  10   6   9    3.16    5.85   0
  10  -6   9    1.85   12.77   0
  11   6   9   16.99    5.81   0
  11  -6   9    7.03   12.46   0
  11   6   9    9.80    5.90   0
  11  -6   9   11.53   12.53   0
  12   6   9   13.81    6.04   0
  12  -6   9   20.03   13.95   0
  12   6   9   18.55    6.18   0
  12  -6   9   21.99   13.92   0
  12   7  -9   55.06    6.34   0
 -12   7   9   53.02    7.92   0
  12  -7  -9   44.43    7.82   0
  11   7  -9   53.45    6.19   0
  11  -7  -9   53.68    7.66   0
 -11   7   9   49.56    7.80   0
 -10  -7   9   36.77    5.82   0
  10  -7  -9   35.88    6.23   0
 -10   7   9   29.21    7.54   0
  10   7  -9   31.02    5.98   0
   9  -7  -9   10.53    7.57   0
  -9  -7   9   11.94    3.90   0
   9   7  -9   10.32    4.08   0
  -9   7   9   10.46    7.44   0
   8  -7  -9  497.87    8.55   0
  -8   7   9  515.13    9.56   0
   8   7  -9  519.70    7.52   0
  -8  -7   9  485.76    6.11   0
  -7   7   9  246.96    8.42   0
   7   7  -9  241.82    6.46   0
   7  -7  -9  236.10    8.52   0
  -7  -7   9  240.19    6.39   0
   6   7  -9   -2.35    5.74   0
  -6  -7   9    7.19    5.61   0
  -6   7   9   11.29    7.38   0
   6  -7  -9    4.88    7.20   0
  -5  -7   9    1.30    3.69   0
   5  -7  -9    0.35    5.85   0
   5   7  -9   -4.66    5.69   0
  -5   7   9    3.64    7.31   0
  -4  -7   9  308.15    6.83   0
  -4   7   9  304.76    8.76   0
   4   7  -9  296.57    5.62   0
   4  -7  -9  303.74    8.61   0
   4   7  -9  316.69    7.14   0
   3   7  -9   83.68    6.27   0
   3  -7  -9   92.72    6.46   0
  -3   7   9   85.56    7.72   0
  -3  -7   9   82.16    5.94   0
   3   7  -9   95.75    6.05   0
   2   7  -9   24.40    6.11   0
   2   7  -9   24.72    5.81   0
   2  -7  -9   27.20    6.31   0
  -2  -7   9   19.80    5.99   0
  -2   7   9   25.76    6.32   0
  -1   7   9   43.58    6.46   0
   1  -7  -9   41.49    6.49   0
   1   7  -9   45.65    5.97   0
  -1  -7   9   42.24    6.39   0
   1   7  -9   38.38    6.25   0
   0  -7   9 1170.38   11.50   0
   0   7  -9 1178.82   11.64   0
   0   7   9 1195.69   11.73   0
   1   7   9  811.58    8.90   0
   1  -7   9  804.68    8.79   0
  -1   7  -9  814.87   11.72   0
   1  -7   9  814.11   11.48   0
  -2   7  -9  479.65   12.18   0
   2  -7   9  501.48    7.65   0
   2  -7   9  490.10   10.80   0
   2   7   9  516.89    7.78   0
   3  -7   9  187.12    6.23   0
   3   7   9  188.97    6.65   0
   3  -7   9  192.21   10.37   0
  -3   7  -9  193.63   11.72   0
   4   7   9   12.49    6.23   0
   4  -7   9    7.63    5.47   0
   5   7   9  124.37    6.34   0
   6   7   9  130.00    6.22   0
   7   7   9  556.13    7.95   0
   8   7   9  395.84    7.19   0
   8   7   9  396.10    7.05   0
   9   7   9   92.81    6.02   0
   9   7   9   83.75    5.97   0
  10   7   9   41.89    4.41   0
  10   7   9   51.92    5.92   0
  11   7   9    1.40    5.84   0
  11   7   9    6.89    5.98   0
  12   7   9   22.09    6.28   0
  12   7   9   18.53    6.21   0
  11   8  -9   29.53    6.15   0
 -11   8   9   28.62    7.69   0
  11  -8  -9   21.63    7.71   0
 -10   8   9    7.25    7.37   0
  10   8  -9    2.00    5.89   0
  10  -8  -9    5.27    7.36   0
   9   8  -9   14.72    5.74   0
  -9  -8   9    5.82    5.77   0
   9  -8  -9    8.02    7.14   0
  -9   8   9    2.28    7.11   0
  -8   8   9   64.77    7.44   0
   8   8  -9   66.56    4.27   0
  -8  -8   9   58.53    5.76   0
   8  -8  -9   63.99    7.67   0
  -7  -8   9   11.93    5.56   0
  -7   8   9    8.66    5.93   0
   7   8  -9    1.12    5.46   0
   7  -8  -9    8.14    7.18   0
   6   8  -9  409.99    7.13   0
   6  -8  -9  397.64    9.37   0
  -6   8   9  394.25    8.11   0
  -6  -8   9  396.26    6.85   0
   5   8  -9    7.28    5.73   0
  -5   8   9    0.27    7.67   0
   5  -8  -9    9.30    7.31   0
  -5  -8   9    4.11    5.70   0
   4   8  -9   -1.84    5.77   0
  -4   8   9    1.10    7.42   0
   4   8  -9   -4.60    5.57   0
   4  -8  -9    2.57    5.89   0
  -4  -8   9    1.95    5.55   0
   3   8  -9  406.29    7.60   0
  -3   8   9  397.38    7.82   0
   3  -8  -9  404.85    8.07   0
  -3  -8   9  386.02    7.40   0
   3   8  -9  390.00    7.33   0
   2   8  -9   72.17    6.28   0
  -2   8   9   72.80    6.57   0
   2   8  -9   64.88    4.17   0
  -2  -8   9   62.59    6.27   0
   2  -8  -9   75.12    8.01   0
  -1   8   9  565.92    8.77   0
  -1  -8   9  543.46    8.46   0
   1   8  -9  551.95    7.56   0
   1   8  -9  561.11    8.41   0
   0  -8   9   47.17    7.30   0
   0   8   9   45.40    5.63   0
   0   8  -9   46.76    7.40   0
   1  -8   9  109.21    8.01   0
   1   8   9  108.34    6.60   0
  -1   8  -9   97.66    8.21   0
   1  -8   9   99.75    6.06   0
  -2   8  -9   14.61    8.80   0
   2  -8   9   10.48    7.24   0
   2  -8   9   12.92    4.17   0
   2   8   9   54.66    5.99   0
  -3   8  -9   69.87   10.39   0
   3  -8   9   71.38    4.66   0
   3   8   9   82.13    6.44   0
   4   8   9  198.26    6.74   0
   4  -8   9  205.47    6.56   0
   5   8   9  264.24    6.81   0
   5  -8   9  244.57    6.51   0
   6   8   9   50.05    5.97   0
   7   8   9   37.31    4.28   0
   7   8   9   35.49    5.93   0
   8   8   9   25.02    5.68   0
   8   8   9   21.73    5.72   0
   9   8   9   65.39    5.97   0
   9   8   9   57.53    5.92   0
  10   8   9   15.70    5.97   0
  10   8   9   26.75    5.86   0
  11   8   9    6.47    5.59   0
  11   8   9   -2.51    6.44   0
  11   9  -9   23.56    6.32   0
  11  -9  -9   32.82    7.66   0
 -11   9   9   32.97    8.03   0
  10  -9  -9   59.35    7.87   0
  10   9  -9   54.66    4.68   0
 -10   9   9   59.45    8.07   0
   9   9  -9    4.53    5.63   0
  -9   9   9    8.03    7.35   0
   9  -9  -9   -1.42    7.18   0
   8   9  -9  110.87    6.03   0
  -8   9   9  120.19    6.92   0
   8  -9  -9  116.11    8.20   0
  -7   9   9    5.29    5.85   0
   7   9  -9    6.80    5.79   0
  -7  -9   9    6.00    5.30   0
   7  -9  -9    2.22    6.86   0
  -6   9   9   61.21    7.56   0
  -6  -9   9   75.20    5.62   0
   6   9  -9   68.57    5.86   0
   6  -9  -9   65.38    6.26   0
   5   9  -9  592.66    7.98   0
  -5  -9   9  582.80    7.97   0
  -5   9   9  581.23    8.79   0
   5  -9  -9  586.75   10.09   0
   5   9  -9  559.48    7.92   0
   4   9  -9  807.47    8.65   0
   4  -9  -9  804.22   17.01   0
  -4   9   9  809.27    9.71   0
   4   9  -9  830.29    8.24   0
   4  -9  -9  819.47   10.68   0
  -4  -9   9  789.78    8.66   0
   3   9  -9  200.19    6.56   0
  -3   9   9  187.32    8.42   0
   3   9  -9  180.64    6.41   0
   3  -9  -9  194.91    8.43   0
  -3  -9   9  187.79    6.53   0
  -2   9   9   56.25    6.37   0
   2   9  -9   60.08    6.02   0
   2   9  -9   59.39    5.73   0
  -2  -9   9   61.57    7.34   0
   1   9  -9  347.72    7.06   0
  -1  -9   9  373.92    7.86   0
   1   9  -9  371.25    7.84   0
  -1   9   9  359.61    7.84   0
   0  -9   9 1162.58   12.50   0
   0   9  -9 1180.14   11.75   0
   0   9   9 1202.21   10.44   0
  -1   9  -9    1.01    7.31   0
   1   9   9   -2.56    5.90   0
  -2   9  -9    9.07    7.02   0
   2   9   9    7.89   10.56   0
   2  -9   9   14.94    5.67   0
   2   9   9    5.77    6.03   0
   3  -9   9  399.55    7.27   0
  -3   9  -9  400.59   15.00   0
   3   9   9  423.09    7.41   0
   4  -9   9   44.76    5.77   0
   4   9   9   50.26    6.07   0
   5  -9   9  294.15    5.35   0
   5   9   9  306.86    6.76   0
   6  -9   9   10.64    5.54   0
   6   9   9    8.97    5.82   0
   7   9   9  117.54    6.27   0
   7   9   9  104.70    6.08   0
   8   9   9  149.54    6.40   0
   8   9   9  157.81    6.44   0
   9   9   9    9.88    5.83   0
   9   9   9    4.64    4.05   0
  10   9   9    3.01    6.04   0
  10   9   9    5.29    6.00   0
  10  10  -9   32.24    5.76   0
 -10  10   9   25.97    7.77   0
  10 -10  -9   29.22    8.74   0
   9 -10  -9   19.66    7.39   0
   9  10  -9   20.46    5.88   0
  -9  10   9   27.86    7.74   0
   8  10  -9  100.40    6.11   0
   8 -10  -9  103.34    8.05   0
  -8  10   9  114.45    7.93   0
  -7  10   9   44.68    7.56   0
   7  10  -9   42.07    5.73   0
   7 -10  -9   50.80    7.28   0
   6  10  -9   21.25    5.82   0
   6 -10  -9   17.30    7.39   0
   6  10  -9   20.11    5.25   0
  -6  10   9   20.17    7.31   0
   5  10  -9   12.73    5.51   0
  -5  10   9    7.95    7.27   0
   5 -10  -9   10.93    7.27   0
   5  10  -9   12.97    5.65   0
   5 -10  -9    9.88    8.72   0
   4  10  -9   13.04    5.85   0
  -4  10   9    9.37    5.97   0
   4  10  -9   11.28    5.70   0
   3  10  -9   70.27    6.02   0
  -3  10   9   63.56    6.64   0
   3  10  -9   67.28    5.90   0
  -2  10   9    8.14    6.36   0
   2  10  -9    3.66    6.01   0
   2  10  -9    7.42    5.12   0
  -1  10   9  134.29    7.83   0
   1  10  -9  133.66    6.56   0
   0  10   9   21.20    5.79   0
   0  10  -9   18.73    7.10   0
  -1  10  -9   77.10    7.25   0
   1  10   9   78.80    6.12   0
  -2  10  -9    7.71    8.63   0
   2 -10   9    4.44    5.65   0
   2  10   9    3.35    6.04   0
   3 -10   9    2.86    5.50   0
   3  10   9   -0.17    8.39   0
  -3  10  -9    5.58   12.37   0
   3  10   9   15.32    5.60   0
   4 -10   9   40.61    5.88   0
   4  10   9   43.12    5.65   0
   5 -10   9   45.78    5.70   0
   5  10   9   58.52    5.91   0
   6  10   9    7.71    5.67   0
   6  10   9    2.59    5.64   0
   6 -10   9    3.84    5.78   0
   7  10   9  161.88    6.50   0
   7 -10   9  154.36    6.39   0
   7  10   9  170.46    6.45   0
   8  10   9    5.95    5.84   0
   8  10   9    7.29    5.84   0
   9  10   9   11.53    5.95   0
   9  10   9   -4.76    5.97   0
  10  10   9    0.18    6.29   0
  10  10   9    1.88    6.26   0
   9  11  -9   14.30    6.15   0
  -9  11   9    2.89    8.91   0
   8  11  -9   14.59    4.31   0
  -8  11   9   15.04    8.80   0
  -7  11   9   13.16    7.36   0
   7  11  -9   -2.53    6.04   0
   7  11  -9   12.93    5.69   0
   6  11  -9    8.58    5.76   0
   6 -11  -9   -1.07    8.38   0
   6  11  -9    1.21    5.86   0
  -6  11   9   -1.45    7.38   0
   5  11  -9   76.26    6.15   0
   5  11  -9   62.53    6.02   0
  -5  11   9   66.35    6.88   0
   5 -11  -9   57.04    9.49   0
   4  11  -9  250.14    6.58   0
   4  11  -9  274.48    7.20   0
  -4  11   9  262.56    7.28   0
   3  11  -9  498.83    7.56   0
   3  11  -9  507.28    7.93   0
  -3  11   9  512.62    8.52   0
  -2  11   9   97.22    6.54   0
   2  11  -9   94.75    6.31   0
   2  11  -9   89.96    6.05   0
   1  11  -9  339.24    7.48   0
  -1  11   9  356.84    7.51   0
   0  11  -9   13.48    7.04   0
   0  11   9   19.73    6.00   0
  -1  11  -9  442.38    9.79   0
   1  11   9  412.50    7.69   0
   2  11   9    0.99    5.67   0
  -2  11  -9    4.57    8.06   0
   3  11   9  109.99   10.34   0
   3 -11   9  110.36    6.01   0
   3  11   9  113.04    6.06   0
   4 -11   9  127.33    6.23   0
   4  11   9  136.05    9.36   0
   4  11   9  132.78    6.46   0
   5 -11   9   -1.45    5.68   0
   5  11   9    9.83    5.82   0
   6  11   9   32.97    5.59   0
   6 -11   9   34.30    5.98   0
   6  11   9   37.10    5.77   0
   7  11   9    2.47    5.57   0
   7 -11   9    4.11    5.83   0
   7  11   9   -2.21    5.73   0
   8  11   9   38.06    6.24   0
   8  11   9   50.18    6.22   0
   8 -11   9   43.37    6.23   0
   9  11   9  169.50    5.44   0
   9  11   9  162.00    6.99   0
   8  12  -9   -3.73    6.01   0
   8 -12  -9    0.90    7.48   0
  -8  12   9    5.36    8.89   0
   8  12  -9   -1.93    6.03   0
  -7  12   9    2.22    7.31   0
   7  12  -9    3.09    5.87   0
   7  12  -9    4.94    5.84   0
   7 -12  -9    3.78    8.42   0
   6  12  -9   42.60    5.97   0
   6 -12  -9   37.23    9.80   0
   6  12  -9   42.55    5.83   0
  -6  12   9   35.28    7.53   0
   5  12  -9   24.32    5.70   0
   5  12  -9   17.12    5.89   0
  -5  12   9   26.63    7.38   0
  -4  12   9   34.18    6.27   0
   4  12  -9   26.25    5.73   0
   4  12  -9   36.39    6.17   0
   3  12  -9    5.94    5.91   0
  -3  12   9   11.44    7.42   0
   3  12  -9    9.01    5.81   0
   2  12  -9    4.71    5.77   0
  -2  12   9   -2.77    7.19   0
   1  12  -9   63.48    7.25   0
  -1  12   9   60.19    6.12   0
   0  12  -9   55.57    7.51   0
   0  12   9   50.88    6.26   0
  -1  12  -9   12.66    7.01   0
   1  12   9    4.98    6.10   0
  -2  12  -9   67.09   10.02   0
  -2  12  -9   73.68    9.39   0
   2  12   9   65.28    6.10   0
   3 -12   9  287.10    8.28   0
   3  12   9  310.89    7.04   0
   4  12   9   15.34    5.66   0
   4 -12   9   15.66    6.17   0
   4  12   9   14.43    8.60   0
   5  12   9   43.93    5.99   0
   5 -12   9   46.89    6.10   0
   5  12   9   55.55    6.19   0
   5  12   9   37.67    7.64   0
   6 -12   9   31.30    6.06   0
   6  12   9   41.25    6.09   0
   6  12   9   32.69    6.18   0
   7 -12   9   60.83    6.26   0
   7  12   9   54.07    5.93   0
   7  12   9   57.46    5.90   0
   8  12   9   12.23    6.32   0
   8  12   9   35.97    4.58   0
   8 -12   9   15.43    6.34   0
  -7  13   9  164.20   10.87   0
   7  13  -9  188.06    6.90   0
   7  13  -9  193.92    7.14   0
   7 -13  -9  194.05   11.95   0
   6  13  -9   29.65    6.40   0
   6  13  -9   36.50    6.13   0
  -6  13   9   40.76    9.18   0
   5  13  -9   26.41    6.01   0
   5  13  -9   26.63    6.13   0
  -5  13   9   26.27    7.83   0
   4  13  -9   94.48    6.45   0
  -4  13   9   89.38    6.66   0
   4  13  -9   81.46    6.25   0
  -3  13   9   29.38    6.28   0
   3  13  -9   19.44    6.14   0
   3  13  -9   33.19    5.97   0
  -2  13   9   44.24    7.54   0
   2  13  -9   39.49    6.09   0
  -1  13   9   42.90    6.12   0
   1  13  -9   48.92    7.48   0
   0  13   9  136.32    7.23   0
   0  13  -9  119.93    7.94   0
  -1  13  -9  358.42   10.28   0
   1  13   9  387.64    7.73   0
  -2  13  -9   36.59    9.70   0
  -2  13  -9   38.27    9.91   0
   2  13   9   46.25    5.90   0
   3  13   9   24.76    5.97   0
   3  13   9   26.77    6.00   0
   4  13   9   71.60    5.98   0
   4  13   9   67.22    9.43   0
   4  13   9   63.55    6.24   0
   4 -13   9   56.68    6.26   0
   5 -13   9   36.71    6.07   0
   5  13   9   50.63    9.26   0
   5  13   9   55.38    6.25   0
   5  13   9   43.24    6.17   0
   6 -13   9    1.88    6.20   0
   6  13   9    6.04    7.90   0
   6  13   9    9.62    6.26   0
   6  13   9   -0.50    4.39   0
   5  14  -9    4.65    6.62   0
   5  14  -9    7.62    6.20   0
  -5  14   9   -2.69    7.82   0
   4  14  -9    2.35    6.29   0
   4  14  -9    7.04    6.16   0
  -4  14   9    3.59    7.77   0
   3  14  -9   34.78    7.65   0
  -3  14   9   34.95    8.40   0
   2  14  -9   29.65    6.32   0
  -2  14   9   26.32    6.26   0
  -1  14   9   -1.06    6.17   0
   1  14  -9   -3.51    7.18   0
   0  14  -9   19.02    7.57   0
   0  14   9   19.02    6.28   0
  -1  14  -9    1.87    7.71   0
  -1  14  -9    3.76    7.33   0
   1  14   9    4.39    6.10   0
  -2  14  -9   68.66   11.54   0
   2  14   9   88.23    6.40   0
  -2  14  -9   75.17   11.76   0
   2  14   9   88.20    6.55   0
   3  14   9    6.08    6.20   0
   3  14   9   10.04    6.00   0
   4  14   9    4.73    6.12   0
   4  14   9   11.28    6.25   0
  -1  15   9   11.29    6.41   0
  -1  15   9    9.94    6.51   0
   1  15  -9   11.48    7.91   0
   0  15   9  119.25    8.51   0
   0  15  -9  138.31    8.38   0
   0  15   9  146.28    7.05   0
   0  15  -9  119.85    9.05   0
 -13   0  10   71.72    6.32   0
  13   0 -10   79.69    7.56   0
  12   0 -10   20.43    5.77   0
 -12   0  10   17.03    5.74   0
  11   0 -10   22.77    5.89   0
 -11   0  10   31.22    5.71   0
  10   0 -10  830.92    8.65   0
 -10   0  10  798.72    8.76   0
  -9   0  10   86.90    6.04   0
   9   0 -10   83.89    5.98   0
   8   0 -10  170.41    6.35   0
  -8   0  10  193.24    6.52   0
  -7   0  10  762.95    8.34   0
   7   0 -10  766.00    8.41   0
  -6   0  10  501.76    7.96   0
   6   0 -10  497.54    8.06   0
  -5   0  10  271.53    7.24   0
   5   0 -10  265.46    7.36   0
   4   0 -10  766.78    9.24   0
  -4   0  10  779.70    9.12   0
   3   0 -10 1634.86   11.19   0
  -3   0  10 1645.07   11.14   0
   2   0 -10 5117.63   19.78   0
   2   0 -10 5047.53   21.64   0
  -2   0  10 5039.70   19.63   0
   1   0 -10 2249.44   15.80   0
   1   0 -10 2193.95   13.63   0
  -1   0  10 2245.07   14.38   0
   0   0 -10 1808.64   13.71   0
   0   0  10 1763.64   14.39   0
   0   0  10 1755.33   13.45   0
   1   0  10 2988.48   16.60   0
   1   0  10 2885.80   17.21   0
  -1   0 -10 2969.44   17.08   0
   2   0  10  526.33    9.46   0
  -2   0 -10  529.04    9.62   0
   3   0  10 2254.63   14.12   0
  -3   0 -10 2243.91   14.25   0
   4   0  10 1397.84   11.46   0
   5   0  10 3819.56   17.21   0
   6   0  10   67.37    6.75   0
   7   0  10 1035.30   10.13   0
   8   0  10   33.05    6.12   0
   9   0  10   16.85    6.36   0
   9   0  10   12.28    5.83   0
  10   0  10  301.53    7.10   0
  10   0  10  296.08    7.44   0
  11   0  10   29.74    5.92   0
  11   0  10   19.87    7.45   0
  12   0  10   55.49    7.86   0
  12   0  10   52.50    6.38   0
  13   0  10   43.86    6.66   0
  13   0  10   46.45    6.61   0
 -13   1  10    0.63    5.92   0
 -13  -1  10    3.41    5.92   0
  13  -1 -10    3.05    5.92   0
  13   1 -10   -0.24    6.02   0
 -12   1  10   15.53    5.75   0
 -12  -1  10   15.90    5.82   0
  12   1 -10   22.65    5.76   0
  12  -1 -10   23.17    5.80   0
  11   1 -10    3.55    5.80   0
 -11   1  10   15.82    5.93   0
  11  -1 -10    9.33    5.64   0
 -11  -1  10   12.87    5.76   0
  10   1 -10   62.59    5.85   0
 -10   1  10   61.98    5.72   0
 -10  -1  10   51.55    5.87   0
  10  -1 -10   58.23    5.94   0
  -9   1  10  443.12    7.51   0
  -9  -1  10  429.55    7.16   0
   9   1 -10  415.92    7.18   0
   9  -1 -10  443.91    7.75   0
  -8  -1  10    7.67    5.64   0
   8  -1 -10   15.52    5.58   0
   8   1 -10    8.08    5.53   0
  -8   1  10    9.32    5.91   0
   7   1 -10   87.43    6.03   0
  -7  -1  10   88.45    6.09   0
  -7   1  10   94.57    6.21   0
   7  -1 -10   92.41    6.12   0
  -6   1  10  410.86    7.63   0
   6  -1 -10  404.63    7.65   0
  -6  -1  10  397.92    7.39   0
   6   1 -10  422.31    7.60   0
  -5   1  10    3.67    4.38   0
  -5  -1  10    3.18    6.18   0
   5   1 -10   11.92    6.20   0
   5  -1 -10    6.73    6.34   0
  -4  -1  10   31.41    4.52   0
   4  -1 -10   32.73    6.46   0
   4   1 -10   42.51    6.62   0
  -4   1  10   35.03    6.22   0
  -3  -1  10   25.66    6.88   0
   3  -1 -10   21.69    6.70   0
  -3   1  10   14.08    6.60   0
   3   1 -10   22.69    5.05   0
   2   1 -10    8.01    7.05   0
   2  -1 -10   12.99    6.79   0
   2   1 -10    9.18    6.77   0
  -2   1  10   11.05    6.78   0
  -2  -1  10   11.23    6.72   0
   1  -1 -10  293.26    8.40   0
   1   1 -10  309.74    8.55   0
   1  -1 -10  303.10    9.38   0
  -1   1  10  302.94    8.24   0
   1   1 -10  300.91    8.75   0
  -1  -1  10  297.24    8.37   0
   0   1 -10  410.16    9.49   0
   0  -1 -10  418.95    9.08   0
   0   1  10  413.25    8.90   0
   0  -1  10  434.74    9.11   0
   0   1  10  437.62   11.18   0
   0  -1  10  436.66    9.45   0
   1   1  10  761.86   10.12   0
   1  -1  10  733.64   10.63   0
  -1   1 -10  743.53   10.74   0
   1   1  10  755.45   11.31   0
  -1  -1 -10  738.54   10.26   0
   1  -1  10  724.67   10.14   0
   2  -1  10 2734.97   15.99   0
  -2   1 -10 2808.36   16.54   0
  -2  -1 -10 2767.73   14.50   0
   2   1  10 2768.75   15.20   0
   3  -1  10  967.74   10.59   0
   3   1  10  993.49   10.47   0
  -3  -1 -10  998.69   10.54   0
  -3   1 -10  977.54   10.69   0
  -4   1 -10 1228.10   11.80   0
   4   1  10 1201.30   10.65   0
   4  -1  10 1193.28   11.53   0
   5   1  10  149.13    6.85   0
   5  -1  10  153.64    7.09   0
   6  -1  10  721.42    9.35   0
   6   1  10  729.08    8.80   0
   7   1  10    1.80    6.54   0
   7  -1  10    8.31    6.24   0
   8  -1  10   24.68    6.19   0
   8   1  10   16.49    5.96   0
   9   1  10    3.32    5.47   0
   9  -1  10    4.93    6.01   0
   9   1  10   -0.04    5.70   0
   9  -1  10   11.33    6.14   0
  10  -1  10   67.54    6.25   0
  10   1  10   57.52    6.17   0
  10   1  10   74.85    6.40   0
  10  -1  10   58.25    7.43   0
  11   1  10    0.42    5.94   0
  11  -1  10    4.20    6.15   0
  11   1  10    5.86    6.05   0
  11  -1  10    3.15    5.95   0
  12  -1  10   12.51    7.65   0
  12  -1  10   22.80    6.18   0
  12   1  10   16.41    6.02   0
  12   1  10   18.41    6.23   0
  13  -1  10   15.14    6.38   0
  13   1  10   17.09    6.29   0
  13   1  10   10.55    6.36   0
  13  -1  10   23.85    6.61   0
 -13   2  10  101.28    6.82   0
 -13  -2  10  104.15    6.40   0
  13   2 -10  134.98    6.52   0
  13  -2 -10  121.55    6.73   0
  12  -2 -10   19.11    6.04   0
 -12  -2  10   19.20    5.86   0
  12   2 -10   13.26    5.91   0
 -12   2  10   15.47    6.02   0
 -11  -2  10   47.33    5.73   0
  11  -2 -10   55.23    6.32   0
 -11   2  10   46.99    6.19   0
  11   2 -10   44.34    5.75   0
  10   2 -10  349.85    6.79   0
 -10   2  10  354.23    7.09   0
  10  -2 -10  340.84    8.31   0
 -10  -2  10  351.23    6.87   0
   9  -2 -10  156.84    6.52   0
  -9  -2  10  147.88    5.79   0
   9   2 -10  164.80    6.07   0
  -9   2  10  148.44    6.51   0
  -8  -2  10  113.07    6.23   0
   8  -2 -10  111.03    6.35   0
  -8   2  10  113.26    6.64   0
   8   2 -10  106.17    6.38   0
  -7   2  10  576.63    8.48   0
   7  -2 -10  562.73    8.52   0
  -7  -2  10  585.41    8.27   0
   7   2 -10  580.59    8.41   0
   6  -2 -10  304.60    7.24   0
  -6  -2  10  318.91    7.16   0
  -6   2  10  315.22    7.62   0
   6   2 -10  309.56    7.17   0
  -5   2  10  992.32    9.71   0
   5   2 -10 1024.99    9.87   0
   5  -2 -10  992.62    9.78   0
  -5  -2  10 1008.18    9.85   0
   4  -2 -10   12.83    6.60   0
  -4  -2  10    9.50    6.81   0
  -4   2  10    8.95    6.42   0
   4   2 -10   11.29    6.99   0
  -3  -2  10 2438.66   13.90   0
   3  -2 -10 2341.23   13.87   0
  -3   2  10 2389.07   13.97   0
   3   2 -10 2457.02   14.19   0
  -2  -2  10 1099.86   10.68   0
   2  -2 -10 1073.38   10.71   0
   2   2 -10 1116.22   10.76   0
  -2   2  10 1107.91   10.68   0
   2   2 -10 1094.87   10.63   0
   1  -2 -10 1699.56   12.79   0
  -1   2  10 1714.85   11.86   0
   1  -2 -10 1701.13   17.31   0
   1   2 -10 1764.80   12.84   0
   1   2 -10 1672.70   13.17   0
  -1  -2  10 1769.55   13.23   0
   0   2  10  195.36    7.73   0
   0   2 -10  194.10    8.03   0
   0  -2  10  199.41    7.64   0
   0   2  10  195.36   10.01   0
   0  -2  10  190.21    7.79   0
   0  -2 -10  191.06    7.84   0
   1  -2  10 1409.37   11.53   0
  -1   2 -10 1405.61   12.75   0
   1  -2  10 1391.92   13.68   0
  -1  -2 -10 1437.06   12.06   0
   1   2  10 1434.91   12.03   0
   2  -2  10 1169.22   12.22   0
   2   2  10 1210.29   11.10   0
  -2  -2 -10 1258.99   11.16   0
  -2   2 -10 1227.63   12.59   0
  -3   2 -10   10.41    8.95   0
   3  -2  10   11.29    7.01   0
   3   2  10    5.40    4.62   0
  -3  -2 -10   12.01    6.41   0
   4  -2  10    2.83    6.74   0
  -4   2 -10    0.93    8.37   0
   4   2  10    5.34    4.42   0
   5   2  10  476.23    7.95   0
   5  -2  10  453.16   10.02   0
   6   2  10  770.02    8.74   0
   6  -2  10  782.52    9.89   0
   7   2  10    1.50    5.93   0
   7  -2  10    3.90    6.21   0
   8   2  10  157.07    6.45   0
   8  -2  10  139.61    6.86   0
   8  -2  10  139.82    6.98   0
   9   2  10  609.06    8.06   0
   9  -2  10  597.53    9.86   0
   9   2  10  602.18    8.05   0
   9  -2  10  557.77    9.66   0
  10  -2  10  214.99    7.16   0
  10   2  10  217.46    6.74   0
  10   2  10  215.03    7.82   0
  10  -2  10  222.11    8.08   0
  11   2  10    2.34    5.94   0
  11  -2  10    3.86    7.36   0
  11  -2  10   -1.60    6.18   0
  11   2  10   -4.37    5.89   0
  12  -2  10    9.92    7.26   0
  12  -2  10    7.32    6.04   0
  12   2  10    7.22    5.93   0
  12   2  10    9.50    7.26   0
  13  -2  10   32.63    7.81   0
  13   2  10   41.63    6.53   0
  13   2  10   36.25    6.44   0
  13  -2  10   35.55    7.78   0
  13  -3 -10   19.72    6.50   0
 -13  -3  10   24.60    5.95   0
 -13   3  10   14.59    6.52   0
  13   3 -10   19.97    5.95   0
 -12   3  10    7.71    7.36   0
  12   3 -10    8.42    5.85   0
  12  -3 -10    3.95    6.31   0
 -12  -3  10   10.89    5.75   0
  11  -3 -10   -1.75    5.87   0
 -11  -3  10    0.11    5.52   0
 -11   3  10    3.91    7.14   0
  11   3 -10   12.84    5.76   0
 -10  -3  10   13.86    5.77   0
 -10   3  10   23.02    5.79   0
  10  -3 -10   17.50    6.00   0
  10   3 -10   14.40    5.73   0
   9  -3 -10  233.11    6.94   0
  -9  -3  10  255.46    5.18   0
  -9   3  10  240.19    6.88   0
   9   3 -10  262.34    6.63   0
   8  -3 -10   20.72    5.86   0
  -8  -3  10   15.66    5.86   0
  -8   3  10   23.35    5.85   0
   8   3 -10   18.56    6.02   0
  -7  -3  10    9.79    5.87   0
  -7   3  10   -3.96    7.51   0
   7  -3 -10    3.25    6.23   0
   7   3 -10   -4.52    6.20   0
  -6  -3  10  277.89    6.74   0
   6  -3 -10  280.60    7.61   0
  -6   3  10  291.87    7.42   0
   6   3 -10  276.16    6.81   0
   5  -3 -10   28.82    6.21   0
   5   3 -10   26.39    6.10   0
  -5  -3  10   34.12    6.13   0
  -5   3  10   21.00    6.31   0
  -4  -3  10   55.04    6.83   0
   4  -3 -10   47.35    6.72   0
   4   3 -10   55.02    6.98   0
  -4   3  10   53.66    8.14   0
  -3  -3  10  156.95    6.93   0
   3  -3 -10  159.81    7.21   0
  -3   3  10  183.19    7.19   0
   3   3 -10  168.51    7.11   0
   2  -3 -10    0.33    6.73   0
  -2  -3  10   12.36    6.31   0
   2  -3 -10    3.71    7.85   0
   2   3 -10   14.35    6.62   0
   2   3 -10    9.58    6.71   0
  -2   3  10    4.29    6.57   0
  -1  -3  10  219.89    7.55   0
  -1   3  10  207.11    7.65   0
   1   3 -10  225.94    7.66   0
   1   3 -10  223.66    7.69   0
   1  -3 -10  226.37    7.74   0
   0   3  10    2.76    6.65   0
   0   3 -10   11.30    6.81   0
   0  -3  10    1.74    4.75   0
   0  -3 -10    2.43    6.84   0
   0  -3  10    2.73    6.35   0
   1  -3  10  394.44    6.59   0
  -1   3 -10  393.57    9.42   0
   1  -3  10  392.87    9.18   0
  -1  -3 -10  400.61    8.66   0
   1   3  10  407.33    8.76   0
   2  -3  10    4.99    6.26   0
  -2  -3 -10    5.64    7.16   0
   2  -3  10    7.16    6.98   0
   2   3  10   10.88    6.91   0
  -2   3 -10    7.55    7.11   0
   3  -3  10  203.61    8.08   0
  -3   3 -10  209.11    8.32   0
   3   3  10  230.22    7.55   0
   4   3  10   49.10    6.35   0
   4  -3  10   41.95    8.30   0
  -4   3 -10   43.39    8.50   0
   5  -3  10   -1.91    7.52   0
   5   3  10   -3.58    5.98   0
   6  -3  10   29.32    7.74   0
   6   3  10   20.12    5.81   0
   7  -3  10   91.60    8.17   0
   7   3  10   90.69    6.02   0
   8  -3  10   31.76    7.07   0
   8   3  10   41.20    6.14   0
   8  -3  10   33.89    7.45   0
   9  -3  10   12.76    6.89   0
   9   3  10    9.52    4.18   0
   9   3  10   17.65    5.43   0
   9  -3  10    5.71    5.85   0
  10  -3  10    4.81    5.39   0
  10  -3  10   -1.09    7.09   0
  10   3  10    7.52    5.63   0
  10   3  10   -3.95    5.79   0
  11  -3  10   39.54    7.36   0
  11  -3  10   41.01    7.20   0
  11   3  10   40.94    5.78   0
  11   3  10   45.02    5.94   0
  12  -3  10   15.01    7.50   0
  12  -3  10   18.08    6.07   0
  12   3  10   23.84    6.00   0
  12   3  10   18.11    5.88   0
  13  -3  10   14.28    6.44   0
  13   3  10    5.43    6.77   0
  13   3  10    9.37    6.40   0
  13  -3  10    8.07    6.34   0
  13   4 -10   25.32    5.85   0
 -13   4  10   21.80    6.19   0
  13  -4 -10   19.78    7.92   0
 -13  -4  10   16.96    5.82   0
  12   4 -10    7.07    5.96   0
 -12  -4  10    1.31    5.71   0
 -12   4  10    4.51    6.00   0
  12  -4 -10    9.29    6.11   0
  11   4 -10  193.67    6.46   0
 -11   4  10  194.70    8.16   0
  11  -4 -10  163.22    8.16   0
 -11  -4  10  196.23    6.39   0
  10   4 -10    6.68    5.74   0
  10  -4 -10   12.08    6.05   0
 -10   4  10    6.82    5.84   0
 -10  -4  10   -0.33    5.54   0
  -9  -4  10  495.27    7.52   0
   9  -4 -10  452.95    8.12   0
   9   4 -10  505.73    7.57   0
  -9   4  10  494.04    9.07   0
   8  -4 -10   36.62    5.90   0
  -8   4  10   41.61    6.26   0
   8   4 -10   35.21    5.98   0
  -8  -4  10   42.04    5.72   0
   7   4 -10 1166.49    9.54   0
  -7   4  10 1160.27   10.26   0
   7  -4 -10 1089.29   11.09   0
  -7  -4  10 1116.42    9.34   0
   6   4 -10 1931.69   11.21   0
  -6   4  10 1904.85   12.49   0
   6  -4 -10 1833.85   12.42   0
  -6  -4  10 1859.60   11.09   0
  -5  -4  10   66.27    6.27   0
   5  -4 -10   73.22    6.22   0
   5   4 -10   66.68    4.56   0
  -5   4  10   72.21    6.20   0
   4  -4 -10  363.94    8.00   0
  -4   4  10  368.89    7.59   0
  -4  -4  10  373.05    7.53   0
   4   4 -10  370.23    7.72   0
   3  -4 -10   13.69    6.46   0
  -3   4  10   19.30    6.24   0
  -3  -4  10   13.12    4.34   0
   3   4 -10   18.41    6.44   0
  -2   4  10   38.50    6.59   0
   2   4 -10   35.51    6.96   0
   2  -4 -10   35.62    8.46   0
   2   4 -10   37.83    5.99   0
  -2  -4  10   36.89    6.37   0
   2  -4 -10   37.99    6.45   0
  -1   4  10  867.17    9.79   0
  -1  -4  10  886.00   10.23   0
   1   4 -10  860.73    8.30   0
   1   4 -10  858.98   10.31   0
   1  -4 -10  873.22    9.91   0
   0   4  10  182.56    5.56   0
   0  -4  10  192.94    7.46   0
   0  -4  10  183.59    7.73   0
   0   4 -10  180.41    7.55   0
   0  -4 -10  181.79    7.12   0
  -1  -4 -10 2099.51   12.85   0
  -1   4 -10 2078.16   16.30   0
   1  -4  10 2067.58   13.01   0
   1  -4  10 2043.24   15.30   0
   1   4  10 2128.74   12.81   0
  -2   4 -10    2.96    8.58   0
   2  -4  10   12.96    6.32   0
   2  -4  10    4.10    8.22   0
   2   4  10   14.46    6.68   0
  -2  -4 -10   14.02    6.55   0
   3  -4  10  189.57    8.85   0
  -3   4 -10  206.16    9.35   0
   3   4  10  209.13    7.15   0
   4   4  10  246.07    7.19   0
  -4   4 -10  257.59    9.25   0
   4  -4  10  237.86    8.96   0
   5  -4  10  646.28   12.23   0
   5   4  10  683.97    8.25   0
   6  -4  10  400.41   10.02   0
   6   4  10  394.99    7.48   0
   7  -4  10   94.65    8.94   0
   7  -4  10   96.98    7.55   0
   7   4  10   94.94    6.35   0
   8  -4  10   18.53    7.61   0
   8  -4  10   19.14    6.85   0
   8   4  10   16.68    4.12   0
   9   4  10  385.69    6.92   0
   9  -4  10  379.79    9.44   0
   9   4  10  374.42    6.97   0
   9  -4  10  374.85   10.37   0
  10  -4  10   59.10    7.31   0
  10   4  10   57.35    6.24   0
  10  -4  10   51.36    7.43   0
  10   4  10   72.55    6.08   0
  11  -4  10  263.57    9.06   0
  11   4  10  285.21    6.78   0
  11   4  10  269.44    7.02   0
  11  -4  10  274.74    8.94   0
  12  -4  10   59.41    7.85   0
  12  -4  10   68.92    7.99   0
  12   4  10   68.64    6.29   0
  12   4  10   68.56    6.27   0
  13  -5 -10   16.87    6.65   0
 -13   5  10   14.13    6.55   0
  13   5 -10   23.77    6.11   0
  12   5 -10   25.12    4.27   0
  12  -5 -10   34.11    6.33   0
 -12  -5  10   12.74    5.76   0
 -12   5  10   22.45    7.58   0
  11   5 -10    4.95    4.10   0
 -11   5  10    8.93    5.96   0
  11  -5 -10   -0.01    5.97   0
 -11  -5  10    3.25    5.58   0
 -10   5  10   39.45    7.35   0
  10   5 -10   45.96    5.80   0
  10  -5 -10   38.69    6.71   0
 -10  -5  10   46.12    5.72   0
   9   5 -10  685.91    8.33   0
   9  -5 -10  641.22    9.90   0
  -9  -5  10  683.06    7.84   0
  -9   5  10  672.34    8.79   0
  -8  -5  10   31.78    5.56   0
   8   5 -10   12.43    5.71   0
   8  -5 -10   11.58    6.35   0
  -8   5  10   13.52    6.19   0
   7   5 -10  692.17    8.33   0
   7  -5 -10  686.08    8.98   0
  -7   5  10  711.72    9.04   0
  -7  -5  10  704.49    8.22   0
   6   5 -10  429.92    7.53   0
   6  -5 -10  417.79    9.24   0
  -6  -5  10  439.27    7.34   0
  -6   5  10  453.46    8.18   0
   5  -5 -10    6.36    6.23   0
  -5  -5  10    9.68    5.79   0
  -5   5  10    7.31    6.03   0
   5   5 -10   -0.16    5.79   0
  -4  -5  10   28.03    6.07   0
  -4   5  10   28.28    6.49   0
   4  -5 -10   28.22    6.53   0
   4   5 -10   35.18    6.21   0
  -3   5  10  171.71    8.30   0
   3   5 -10  166.54    5.28   0
   3  -5 -10  178.34    6.90   0
   3   5 -10  179.96    6.69   0
  -3  -5  10  162.13    6.80   0
  -2   5  10   22.61    6.25   0
   2   5 -10   23.39    5.97   0
   2   5 -10   19.32    6.44   0
   2  -5 -10   22.87   11.47   0
  -2  -5  10   21.98    6.12   0
   2  -5 -10   22.74    6.29   0
  -1   5  10   -0.68    6.47   0
   1   5 -10    5.92    6.42   0
  -1  -5  10    4.75    6.05   0
   1   5 -10   10.02    6.02   0
   1  -5 -10    7.42    6.43   0
   0  -5  10   90.87    6.36   0
   0   5 -10   83.75    7.16   0
   0  -5  10   77.13    6.69   0
   0  -5 -10   80.68    6.73   0
   0   5  10   76.08    6.64   0
   1  -5  10   71.10    4.67   0
   1  -5  10   72.01    6.95   0
  -1   5 -10   74.03    8.67   0
  -1  -5 -10   84.24    6.49   0
   1   5  10   72.28   10.23   0
   1   5  10   76.82    6.74   0
   2  -5  10 1994.84   12.31   0
   2  -5  10 2027.08   16.64   0
  -2   5 -10 2035.02   16.76   0
   2   5  10 2123.62   12.26   0
   3  -5  10  538.08    7.89   0
   3   5  10  548.31    8.20   0
  -3   5 -10  531.41   11.32   0
   3  -5  10  522.14   10.87   0
  -4   5 -10  287.83    9.97   0
   4   5  10  301.86    7.12   0
   4  -5  10  270.16   10.36   0
   5   5  10  886.78    8.98   0
   5  -5  10  820.92   13.94   0
   6  -5  10  426.41   11.49   0
   6   5  10  441.65    7.49   0
   7  -5  10   55.15    8.78   0
   7   5  10   61.59    6.04   0
   7  -5  10   62.27    8.63   0
   8  -5  10    5.63    8.29   0
   8  -5  10    6.27    8.18   0
   8   5  10   12.97    5.31   0
   9  -5  10   88.46    8.76   0
   9  -5  10   86.05    8.69   0
   9   5  10   96.40    5.97   0
   9   5  10   89.48    6.03   0
  10  -5  10   47.38    8.79   0
  10   5  10   37.80    5.75   0
  10   5  10   52.70    6.02   0
  10  -5  10   48.31    8.49   0
  11  -5  10   33.69    8.81   0
  11   5  10   38.51    5.81   0
  11  -5  10   39.33    8.72   0
  11   5  10   40.57    6.02   0
  12  -5  10   68.17    9.66   0
  12  -5  10   80.13    9.42   0
  12   5  10   86.61    6.45   0
  12   5  10   87.31    6.55   0
  12   6 -10    3.69    5.86   0
  12  -6 -10    4.17    6.38   0
 -12  -6  10    6.09    4.16   0
 -12   6  10   -3.27    7.66   0
  11   6 -10   84.79    6.17   0
 -11   6  10   87.62    8.00   0
  11  -6 -10   88.90    8.08   0
 -11  -6  10   92.10    6.05   0
  10   6 -10  918.54    7.65   0
  10  -6 -10  922.64   10.03   0
 -10  -6  10  927.86    8.68   0
 -10   6  10  962.07   10.25   0
   9   6 -10  331.93    6.86   0
   9  -6 -10  310.21    7.66   0
  -9   6  10  325.54    7.69   0
  -9  -6  10  303.62    6.75   0
   8  -6 -10    6.47    6.23   0
   8   6 -10   14.78    5.76   0
  -8   6  10   16.13    6.01   0
  -8  -6  10    5.43    5.76   0
   7  -6 -10   66.69    7.93   0
  -7   6  10   72.21    6.28   0
   7   6 -10   65.14    5.93   0
  -7  -6  10   66.16    5.98   0
   6  -6 -10  132.11    6.66   0
   6   6 -10  138.11    6.62   0
  -6   6  10  140.12    7.73   0
  -6  -6  10  134.15    6.53   0
   5   6 -10  102.01    6.05   0
  -5  -6  10   91.00    5.94   0
  -5   6  10  105.02    6.38   0
   5  -6 -10   90.80    6.25   0
  -4  -6  10  330.87    6.81   0
  -4   6  10  328.80    7.71   0
   4   6 -10  348.26    7.02   0
   4  -6 -10  336.06    7.68   0
  -3  -6  10  183.51    6.50   0
  -3   6  10  178.89    7.30   0
   3   6 -10  176.53    6.48   0
   3   6 -10  183.08    6.59   0
   3  -6 -10  177.93    7.22   0
  -2  -6  10  475.76    7.96   0
   2   6 -10  474.62    7.71   0
   2   6 -10  488.92    8.17   0
   2  -6 -10  496.89    8.15   0
  -2   6  10  482.68    8.12   0
  -1   6  10  744.77    9.12   0
   1   6 -10  730.12    8.58   0
   1  -6 -10  781.35    9.07   0
   1   6 -10  753.79    9.62   0
  -1  -6  10  757.31    9.31   0
   0   6 -10   22.69    7.87   0
   0  -6 -10   18.18    6.26   0
   0  -6  10   14.92    6.28   0
   0   6  10   23.92    6.12   0
  -1   6 -10    0.57    6.18   0
  -1  -6 -10    5.83    6.15   0
   1  -6  10   -1.63    7.60   0
   1  -6  10    5.89    5.90   0
   1   6  10    3.70    6.24   0
   2  -6  10  463.19    7.63   0
   2   6  10  476.72    7.87   0
   2  -6  10  467.72   10.25   0
  -2   6 -10  463.88   10.63   0
  -3   6 -10  976.79   14.14   0
   3  -6  10  942.05    7.81   0
   3  -6  10  971.38   14.40   0
   3   6  10 1011.29    9.27   0
   4  -6  10  701.22   14.38   0
  -4   6 -10  743.14   14.82   0
   4   6  10  721.56    7.29   0
   5   6  10   41.56    6.29   0
   5  -6  10   43.42   10.13   0
   6  -6  10  281.21   14.64   0
   6   6  10  295.22    6.95   0
   6  -6  10  289.53   14.16   0
   7  -6  10  529.22   18.55   0
   7   6  10  551.37    7.57   0
   7  -6  10  525.92   18.99   0
   8  -6  10   26.37   11.89   0
   8   6  10   39.15    5.80   0
   8  -6  10   28.25   12.57   0
   9  -6  10   55.41   13.31   0
   9  -6  10   51.86   13.33   0
   9   6  10   57.42    5.88   0
   9   6  10   56.60    5.89   0
  10  -6  10   67.64   12.84   0
  10   6  10   71.26    4.52   0
  10  -6  10   66.07   12.74   0
  10   6  10   71.70    5.87   0
  11   6  10   41.84    6.05   0
  11  -6  10   42.17   12.40   0
  11   6  10   37.50    6.20   0
  11  -6  10   42.93   13.03   0
  12   6  10   62.61    6.44   0
  12  -6  10   43.19   14.41   0
  12  -6  10   49.23   15.10   0
  12   6  10   66.07    6.26   0
 -12   7  10   34.67    8.06   0
  12  -7 -10   26.66    7.80   0
  12   7 -10   29.24    6.23   0
  11  -7 -10   14.81    7.62   0
 -11  -7  10   19.51    5.78   0
  11   7 -10   15.94    5.90   0
 -11   7  10   17.15    7.41   0
 -10   7  10   29.86    7.56   0
  10  -7 -10   20.46    7.59   0
  10   7 -10   22.68    5.97   0
 -10  -7  10   27.05    5.68   0
   9  -7 -10   67.80    8.04   0
   9   7 -10   82.19    6.01   0
  -9   7  10   75.36    6.53   0
  -9  -7  10   61.88    5.86   0
   8  -7 -10    1.86    5.78   0
   8   7 -10  -10.64    5.89   0
  -8   7  10    2.90    5.79   0
  -8  -7  10   -5.24    4.11   0
  -7   7  10  140.67    7.71   0
   7   7 -10  142.59    6.15   0
  -7  -7  10  143.29    6.06   0
   7  -7 -10  144.05    8.05   0
   6   7 -10  475.43    7.25   0
  -6  -7  10  467.58    7.11   0
  -6   7  10  477.46    8.31   0
   6  -7 -10  464.96    8.35   0
  -5  -7  10  114.77    5.89   0
   5   7 -10  117.40    5.93   0
   5  -7 -10  113.89    7.77   0
  -5   7  10  119.71    6.68   0
   4   7 -10    5.79    5.69   0
  -4   7  10    0.38    7.38   0
   4   7 -10    8.23    5.62   0
   4  -7 -10    4.43    5.92   0
  -4  -7  10    1.97    5.33   0
   3   7 -10    3.71    6.03   0
  -3   7  10    1.65    6.08   0
   3   7 -10    5.22    5.94   0
  -3  -7  10    9.09    5.63   0
   3  -7 -10    0.29    7.51   0
   2  -7 -10   67.30    6.66   0
  -2   7  10   75.35    6.57   0
  -2  -7  10   76.21    7.54   0
   2   7 -10   68.21    5.92   0
   2   7 -10   73.06    6.51   0
  -1   7  10  193.57    7.08   0
   1   7 -10  175.19    6.44   0
  -1  -7  10  179.51    6.78   0
   1  -7 -10  184.31    6.73   0
   1   7 -10  180.11    7.00   0
   0  -7 -10    0.90    6.02   0
   0  -7  10   12.11    7.06   0
   0   7 -10    2.50    7.33   0
   0   7  10    1.43    5.87   0
   1  -7  10  706.75   10.95   0
  -1   7 -10  689.02   11.33   0
   1  -7  10  699.84    8.25   0
   1   7  10  726.94    8.41   0
   2  -7  10   50.54    7.56   0
  -2   7 -10   47.11    8.04   0
   2  -7  10   52.91    5.84   0
   2   7  10   49.28    6.05   0
   3  -7  10   48.78    9.45   0
  -3   7 -10   50.75    9.11   0
   3   7  10   52.71    6.29   0
   3  -7  10   43.51    5.69   0
   4  -7  10    6.97    5.72   0
   4  -7  10   14.01   10.39   0
  -4   7 -10   13.35   10.17   0
   4   7  10   11.14    4.33   0
   5   7  10   28.72    6.13   0
   6   7  10  266.26    6.61   0
   7   7  10  158.92    6.46   0
   8   7  10    5.24    5.69   0
   8   7  10   17.08    5.71   0
   9   7  10    3.43    5.59   0
   9   7  10    3.01    5.88   0
  10   7  10   29.03    5.84   0
  10   7  10   17.62    5.90   0
  11   7  10   17.85    6.07   0
  11   7  10    4.92    5.67   0
  11   8 -10    0.53    5.88   0
 -11   8  10    7.97    7.65   0
  11  -8 -10    7.51    7.71   0
 -10   8  10  192.51    8.68   0
  10   8 -10  215.04    6.63   0
  10  -8 -10  220.26    7.28   0
   9   8 -10   82.09    6.11   0
  -9   8  10   69.07    7.54   0
  -9  -8  10   63.97    5.90   0
   9  -8 -10   71.08    6.38   0
  -8  -8  10    1.67    5.63   0
   8   8 -10   13.41    5.77   0
  -8   8  10    4.24    6.05   0
   8  -8 -10    5.18    7.16   0
  -7   8  10   34.99    5.95   0
   7   8 -10   36.41    5.86   0
  -7  -8  10   30.27    6.04   0
   7  -8 -10   37.81    5.89   0
   6   8 -10   12.53    5.66   0
  -6   8  10   16.59    7.65   0
   6  -8 -10    9.43    7.09   0
  -6  -8  10   12.78    5.40   0
   5   8 -10  932.62    8.80   0
   5   8 -10  848.57    8.50   0
  -5   8  10  927.65    9.98   0
   5  -8 -10  893.76   10.91   0
  -5  -8  10  888.57    7.62   0
   4   8 -10  121.25    6.04   0
  -4  -8  10  112.46    6.23   0
  -4   8  10  122.79    7.84   0
   4  -8 -10  127.56    6.58   0
   4   8 -10  119.78    6.14   0
   3   8 -10  551.35    8.13   0
   3  -8 -10  598.48    8.65   0
  -3  -8  10  557.18    8.22   0
  -3   8  10  557.53    8.44   0
   3   8 -10  545.57    7.82   0
  -2   8  10  111.58    6.88   0
   2  -8 -10  118.90    6.82   0
   2   8 -10  103.41    5.72   0
  -2  -8  10  112.28    6.41   0
   2   8 -10  116.74    6.55   0
  -1  -8  10  106.79    6.21   0
   1  -8 -10  110.32    6.72   0
   1   8 -10  104.87    5.70   0
  -1   8  10  114.16    6.83   0
   1   8 -10  109.26    7.59   0
   0   8 -10  297.36    7.58   0
   0  -8  10  294.04    7.58   0
   0   8  10  298.61    7.21   0
  -1   8 -10  626.96   10.91   0
   1  -8  10  625.50   10.58   0
   1  -8  10  615.12    7.86   0
   1   8  10  610.54    8.22   0
   2   8  10 1920.53   11.17   0
  -2   8 -10 1862.13   17.23   0
   2  -8  10 1857.36   11.12   0
   2  -8  10 1853.76   16.86   0
   3  -8  10   20.59    7.98   0
   3  -8  10   23.75    5.77   0
   3   8  10   27.11    5.97   0
  -3   8 -10   21.94    9.77   0
   4  -8  10    8.89    5.71   0
   4   8  10   25.57    5.96   0
   5  -8  10  291.88    6.59   0
   5   8  10  321.36    6.87   0
   6   8  10   70.24    4.62   0
   7   8  10  120.80    6.12   0
   8   8  10    9.28    5.73   0
   8   8  10    6.19    5.68   0
   9   8  10   -7.44    5.84   0
   9   8  10   10.61    5.76   0
  10   8  10  145.78    6.43   0
  10   8  10  142.53    5.00   0
  11   8  10   15.81    4.25   0
  11   8  10   19.01    4.43   0
  11   9 -10    1.47    4.28   0
 -11   9  10    4.78    7.47   0
  11  -9 -10    1.52    8.83   0
 -10   9  10   17.55    7.70   0
  10   9 -10   14.99    5.88   0
  10  -9 -10    8.90    7.50   0
   9   9 -10   32.21    5.87   0
   9  -9 -10   20.09    5.96   0
  -9   9  10   30.14    7.27   0
   8   9 -10   10.15    5.75   0
  -8   9  10    7.95    7.15   0
   8  -9 -10    3.74    7.13   0
  -8  -9  10   16.35    5.61   0
  -7   9  10    8.79    5.91   0
   7   9 -10   12.22    5.84   0
  -7  -9  10   14.80    5.75   0
   7  -9 -10   11.23    7.33   0
  -6  -9  10   23.39    5.60   0
   6   9 -10   36.35    5.66   0
   6  -9 -10   30.67    7.19   0
  -6   9  10   28.16    7.31   0
   5   9 -10   52.95    6.08   0
   5  -9 -10   61.39    6.13   0
   5   9 -10   64.76    5.61   0
  -5   9  10   54.85    6.15   0
  -5  -9  10   49.80    5.85   0
   4   9 -10   45.11    5.85   0
   4  -9 -10   47.36   13.09   0
  -4  -9  10   48.37    5.98   0
  -4   9  10   45.70    7.85   0
   4   9 -10   41.02    5.68   0
   4  -9 -10   45.82    6.51   0
   3   9 -10  262.66    7.03   0
  -3  -9  10  266.83    6.87   0
   3  -9 -10  270.09    7.38   0
  -3   9  10  273.29    8.61   0
   3   9 -10  252.78    6.52   0
   2   9 -10   42.67    6.33   0
  -2  -9  10   25.53    6.05   0
  -2   9  10   31.11    7.63   0
   2   9 -10   32.86    5.80   0
  -1   9  10   43.46    6.09   0
  -1  -9  10   49.83    6.09   0
   1   9 -10   50.73    5.91   0
   1   9 -10   49.84    7.22   0
   0   9 -10  115.29    7.93   0
   0  -9  10  106.85    7.72   0
   0   9  10  105.81    6.42   0
   1  -9  10   80.57    7.19   0
  -1   9 -10   78.23    7.66   0
   1   9  10   74.32    6.19   0
  -2   9 -10  715.02   13.21   0
   2  -9  10  674.68    8.17   0
   2   9  10  707.38    8.43   0
  -3   9 -10   26.29   10.78   0
   3  -9  10   29.40    5.98   0
   3   9  10   31.83    4.36   0
   4  -9  10   36.68    5.71   0
   4   9  10   57.32    4.11   0
   5  -9  10   64.50    4.22   0
   5   9  10   81.98    6.07   0
   6  -9  10  596.90    7.82   0
   6   9  10  641.64    7.92   0
   7   9  10   35.10    4.28   0
   7   9  10   29.07    5.66   0
   8   9  10    5.44    5.81   0
   8   9  10   21.92    5.82   0
   9   9  10  103.46    4.70   0
   9   9  10  111.10    5.94   0
  10   9  10    7.99    6.25   0
  10   9  10   -0.00    6.06   0
 -10  10  10    4.57    7.63   0
  10  10 -10   13.73    5.95   0
  10 -10 -10    6.49    7.73   0
   9  10 -10    6.31    6.13   0
  -9  10  10    3.53    7.55   0
   9 -10 -10   -2.47    7.33   0
   8  10 -10    3.61    5.82   0
  -8  10  10    4.38    7.42   0
   8 -10 -10    5.98    7.33   0
  -7  10  10   97.07    7.97   0
   7  10 -10   94.45    6.17   0
   7 -10 -10  103.50    7.71   0
   6  10 -10  267.22    6.71   0
  -6  10  10  249.74    8.63   0
   6  10 -10  256.66    6.65   0
   6 -10 -10  281.17    8.62   0
  -5  10  10   23.65    6.13   0
   5  10 -10   23.42    5.81   0
  -5 -10  10   17.90    5.68   0
   5 -10 -10   26.01    9.75   0
   5  10 -10   23.64    5.80   0
   5 -10 -10   27.16    6.93   0
   4 -10 -10   56.01    7.49   0
   4  10 -10   61.78    6.03   0
  -4 -10  10   44.19    5.94   0
   4  10 -10   51.72    5.67   0
  -4  10  10   57.99    7.55   0
   3  10 -10    8.08    5.83   0
  -3 -10  10   12.46    5.58   0
  -3  10  10    5.93    5.99   0
   3  10 -10    8.02    5.54   0
   2  10 -10  135.95    6.49   0
  -2  10  10  130.23    6.97   0
  -2 -10  10  127.88    7.69   0
   2  10 -10  120.84    6.01   0
  -1  10  10  118.56    6.63   0
  -1 -10  10  122.15    6.51   0
   1  10 -10  121.62    6.39   0
   0  10 -10   47.86    7.23   0
   0  10  10   54.22    5.79   0
  -1  10 -10  461.61    9.95   0
   1  10  10  464.85    7.67   0
  -2  10 -10  194.17    9.76   0
   2  10  10  197.47    6.82   0
   2 -10  10  187.41    6.66   0
  -3  10 -10   79.12   11.57   0
   3 -10  10   73.44    5.64   0
   3  10  10   78.75    9.77   0
   3  10  10   74.46    5.98   0
   4 -10  10   94.73    5.90   0
   4  10  10   98.17    6.04   0
   5 -10  10  116.30    6.03   0
   5  10  10  119.16    6.06   0
   6  10  10   81.03    5.85   0
   6 -10  10   78.38    4.38   0
   7  10  10   20.58    5.88   0
   7  10  10   23.95    5.89   0
   7 -10  10   23.33    5.80   0
   8  10  10  110.10    6.34   0
   8  10  10  115.58    6.30   0
   9  10  10   70.61    6.60   0
   9  10  10   67.68    4.85   0
   9  11 -10   20.22    6.21   0
   9 -11 -10   13.65    8.68   0
  -9  11  10    8.92    7.54   0
   8  11 -10   24.60    5.80   0
  -8  11  10   17.95    7.63   0
   8 -11 -10   20.65    8.68   0
   7 -11 -10   13.03    7.57   0
   7  11 -10   18.07    5.92   0
  -7  11  10   19.65    7.66   0
   7  11 -10   10.71    5.71   0
   6  11 -10   33.43    5.84   0
   6 -11 -10   31.92    8.55   0
  -6  11  10   30.46    7.72   0
   6  11 -10   35.74    5.76   0
   5  11 -10   47.65    6.17   0
  -5  11  10   45.62    7.43   0
   5  11 -10   39.39    5.82   0
   4  11 -10   29.65    5.94   0
  -4  11  10   22.01    7.96   0
   4  11 -10   29.38    5.75   0
   3  11 -10   25.16    6.03   0
  -3  11  10   25.58    5.96   0
   3  11 -10   19.29    5.85   0
   2  11 -10   -1.03    5.69   0
  -2  11  10   -0.58    5.92   0
   2  11 -10    8.29    5.61   0
  -1  11  10   26.53    5.97   0
   1  11 -10   23.86    5.90   0
   0  11 -10    2.65    7.02   0
   0  11  10   10.05    5.95   0
  -1  11 -10  242.70    8.54   0
   1  11  10  234.64    6.64   0
   2  11  10   72.38    6.21   0
  -2  11 -10   83.56    9.00   0
  -3  11 -10   25.34   14.84   0
   3  11  10   24.75   11.21   0
   3 -11  10   17.51    5.68   0
  -3  11 -10   25.69   14.38   0
   3  11  10   31.24    5.96   0
   4 -11  10   11.77    6.04   0
   4  11  10    6.91    8.32   0
   4  11  10   13.15    5.94   0
   5 -11  10   55.11    5.91   0
   5  11  10   51.80    5.55   0
   6  11  10    6.63    5.77   0
   6  11  10    6.31    5.75   0
   6 -11  10   10.60    5.82   0
   7 -11  10   13.03    5.81   0
   7  11  10   16.15    5.71   0
   7  11  10   12.07    5.70   0
   8 -11  10   26.11    4.44   0
   8  11  10   37.65    6.03   0
   8  11  10   40.19    6.00   0
   8  12 -10   -3.59    5.87   0
  -8  12  10    1.74    7.65   0
   8 -12 -10    5.16    8.75   0
   8  12 -10    4.06    6.12   0
  -7  12  10    0.04    7.48   0
   7  12 -10   11.10    5.93   0
   7 -12 -10    5.27    9.57   0
   7  12 -10    6.18    5.87   0
   6  12 -10  197.61    6.97   0
  -6  12  10  196.35    8.79   0
   6  12 -10  194.54    6.75   0
   5  12 -10   47.53    5.94   0
   5  12 -10   35.37    5.75   0
  -5  12  10   38.58    7.73   0
   4  12 -10   35.25    5.94   0
  -4  12  10   21.63    7.69   0
   4  12 -10   32.24    5.85   0
   3  12 -10   -3.27    7.24   0
  -3  12  10    2.07    5.93   0
   3  12 -10    1.53    5.70   0
   2  12 -10  111.76    6.20   0
  -2  12  10  105.24    6.72   0
  -1  12  10  385.23    7.81   0
   1  12 -10  392.76    7.94   0
   0  12 -10    2.90    7.10   0
   0  12  10   -1.79    5.88   0
  -1  12 -10    7.29    7.21   0
   1  12  10    5.53    5.65   0
  -2  12 -10   25.42    9.68   0
   2  12  10   17.10    5.99   0
   3 -12  10   15.17    5.77   0
   3  12  10   21.12    4.18   0
   4 -12  10   87.12    6.22   0
   4  12  10   85.37   10.28   0
   4  12  10   92.15    6.27   0
   5  12  10  102.93    4.81   0
   5  12  10  115.16    6.40   0
   5 -12  10  102.28    6.57   0
   5  12  10   97.44    9.32   0
   6 -12  10   73.27    6.23   0
   6  12  10   70.02    6.10   0
   6  12  10   57.45    6.32   0
   7  12  10    4.81    5.85   0
   7  12  10    4.50    5.93   0
   7 -12  10    2.75    6.10   0
   6  13 -10    7.73    6.00   0
   6  13 -10   12.65    6.28   0
  -6  13  10    9.15    7.67   0
   5  13 -10   45.98    6.60   0
  -5  13  10   40.40    7.96   0
   5  13 -10   56.35    6.16   0
   4  13 -10   12.32    7.27   0
  -4  13  10    2.04    6.23   0
   4  13 -10   -3.04    7.14   0
   3  13 -10   62.54    7.72   0
  -3  13  10   75.29    6.48   0
   3  13 -10   61.35    6.14   0
  -2  13  10    4.64    6.11   0
   2  13 -10    6.64    5.91   0
  -1  13  10   18.54    6.35   0
   1  13 -10   14.21    5.85   0
   0  13 -10    6.23    7.31   0
   0  13  10    7.30    6.11   0
   1  13  10   12.74    6.06   0
  -1  13 -10    6.64    8.44   0
  -2  13 -10  106.14    9.68   0
   2  13  10  107.42    6.53   0
  -2  13 -10  109.20   10.74   0
   3  13  10    5.91    5.91   0
   4  13  10    2.72    5.92   0
   4 -13  10   -4.15    5.95   0
   4  13  10    8.26    5.95   0
   5  13  10   -1.09    5.98   0
   5 -13  10   -1.18    5.99   0
   5  13  10   -6.30    5.96   0
   5  13  10   -3.01    8.70   0
   6 -13  10   16.39    6.12   0
   6  13  10   21.99    5.74   0
   6  13  10   15.11    7.62   0
   6  13  10   17.92    5.91   0
   4  14 -10    4.48    6.34   0
   4  14 -10    6.18    6.33   0
  -4  14  10    6.38    7.71   0
  -3  14  10   67.40    6.68   0
   3  14 -10   59.15    7.77   0
  -2  14  10   14.52    6.10   0
   2  14 -10    6.21    7.66   0
  -1  14  10   10.09    6.24   0
   1  14 -10    1.76    7.45   0
   0  14  10   31.62    6.60   0
   0  14 -10   41.38    7.50   0
  -1  14 -10    1.52    7.56   0
  -1  14 -10   -2.27    7.45   0
   1  14  10    9.11    6.03   0
  -2  14 -10  141.75   12.41   0
  -2  14 -10  160.28   12.64   0
   2  14  10  133.99    6.94   0
   3  14  10    4.15    6.18   0
   3  14  10    1.63    5.87   0
   4  14  10    8.99    5.98   0
   4  14  10   18.61    6.21   0
  13   0 -11    5.41    5.89   0
 -13   0  11    5.74    5.89   0
 -12   0  11    4.65    5.65   0
  12   0 -11    0.97    5.78   0
 -11   0  11   -4.37    5.90   0
  11   0 -11    0.24    6.02   0
 -10   0  11    1.41    5.66   0
  10   0 -11    5.67    5.67   0
  -9   0  11    3.40    5.79   0
   9   0 -11    4.58    5.63   0
   8   0 -11    8.83    5.81   0
  -8   0  11    0.17    5.60   0
  -7   0  11    2.26    5.64   0
   7   0 -11   -6.88    5.65   0
  -6   0  11   -2.18    5.67   0
   6   0 -11    1.20    5.87   0
  -5   0  11    7.59    5.99   0
   5   0 -11    0.60    6.09   0
  -4   0  11    2.45    4.54   0
   4   0 -11   -1.07    6.24   0
   3   0 -11   -0.28    6.64   0
  -3   0  11    4.24    6.68   0
   2   0 -11   -2.22    5.05   0
   2   0 -11    9.65    6.25   0
  -2   0  11    2.15    4.95   0
   1   0 -11   -0.33    6.89   0
  -1   0  11    1.62    6.75   0
   1   0 -11    4.37    6.42   0
   0   0 -11    1.62    6.68   0
   0   0  11   -4.37    6.50   0
   0   0  11    2.72    6.54   0
   1   0  11    0.29    6.87   0
   1   0  11    1.75    6.47   0
  -1   0 -11   -5.63    7.03   0
   2   0  11   11.11    6.54   0
  -2   0 -11    7.40    6.57   0
  -3   0 -11    4.19    6.27   0
   3   0  11    3.71    6.29   0
  -4   0 -11    1.44    6.03   0
   4   0  11   13.15    6.26   0
   5   0  11    5.53    6.36   0
   6   0  11    6.57    6.31   0
   7   0  11    4.49    6.25   0
   8   0  11   -1.46    5.86   0
   9   0  11    5.29    5.67   0
   9   0  11    6.91    5.39   0
  10   0  11    3.96    6.08   0
  10   0  11   12.26    7.01   0
  11   0  11    1.74    5.90   0
  11   0  11    5.96    6.26   0
  12   0  11    2.38    6.07   0
  12   0  11   -3.69    6.04   0
  13   0  11   -6.65    7.77   0
  13   0  11    9.58    7.83   0
  13  -1 -11   62.71    6.44   0
 -13   1  11   72.89    6.46   0
  13   1 -11   71.62    4.89   0
 -13  -1  11   83.58    6.41   0
 -12   1  11  156.98    7.72   0
 -12  -1  11  156.84    6.05   0
  12  -1 -11  155.04    6.65   0
  12   1 -11  153.77    6.37   0
 -11   1  11   11.18    5.69   0
  11  -1 -11   10.17    6.16   0
  11   1 -11    6.98    5.94   0
 -11  -1  11   17.88    4.19   0
 -10   1  11    7.65    5.61   0
 -10  -1  11    0.04    5.52   0
  10  -1 -11   -6.98    5.70   0
  10   1 -11    8.63    5.47   0
  -9  -1  11  179.96    6.09   0
   9  -1 -11  181.47    6.59   0
   9   1 -11  182.83    6.29   0
  -9   1  11  164.05    5.15   0
  -8  -1  11  649.92    7.75   0
  -8   1  11  632.88    8.08   0
   8  -1 -11  650.50    8.12   0
   8   1 -11  622.40    7.75   0
   7  -1 -11  120.42    6.43   0
  -7   1  11  105.82    5.91   0
  -7  -1  11  117.64    6.12   0
   7   1 -11  118.54    6.38   0
  -6   1  11  241.52    5.36   0
   6  -1 -11  251.29    6.88   0
   6   1 -11  261.16    6.82   0
  -6  -1  11  254.45    6.78   0
  -5   1  11  809.07    9.07   0
   5  -1 -11  800.87    7.98   0
  -5  -1  11  806.22    9.06   0
   5   1 -11  823.41    9.22   0
  -4  -1  11  103.46    6.71   0
   4   1 -11  102.75    6.86   0
   4  -1 -11  101.34    6.71   0
  -4   1  11   99.55    6.57   0
   3  -1 -11   20.64    6.59   0
   3   1 -11   21.30    6.81   0
  -3   1  11   20.16    6.39   0
  -3  -1  11   18.83    6.91   0
   2  -1 -11   33.01    7.35   0
   2   1 -11   35.13    6.84   0
   2   1 -11   35.51    6.57   0
   2  -1 -11   32.06    7.08   0
  -2  -1  11   32.72    6.76   0
  -2   1  11   35.77    4.80   0
   1  -1 -11 1248.31   13.98   0
   1  -1 -11 1238.18   10.23   0
   1   1 -11 1281.50   11.31   0
   1   1 -11 1264.56   11.75   0
  -1   1  11 1268.12   11.21   0
  -1  -1  11 1260.61   11.15   0
   0   1 -11 4965.73   20.24   0
   0   1  11 5012.86   19.14   0
   0  -1  11 5030.10   20.05   0
   0  -1  11 5136.45   20.44   0
   0   1  11 5095.36   24.01   0
   0  -1 -11 4948.63   19.43   0
  -1   1 -11    2.82    6.78   0
   1   1  11    4.60    6.64   0
   1  -1  11    5.47    6.64   0
   1  -1  11    5.44    6.60   0
   1   1  11    9.80    6.67   0
  -1  -1 -11    9.23    6.79   0
   2   1  11   29.14    6.81   0
   2  -1  11   28.20    6.58   0
  -2  -1 -11   29.30    6.62   0
  -2   1 -11   27.37    6.61   0
   3  -1  11 2063.95   13.85   0
  -3  -1 -11 2134.23   13.18   0
   3   1  11 2104.30   12.30   0
  -3   1 -11 2134.32   14.81   0
  -4   1 -11  911.19   10.15   0
   4   1  11  893.75    9.84   0
   4  -1  11  876.18   10.02   0
   5  -1  11   99.46    8.04   0
   5   1  11   99.56    6.74   0
   6  -1  11  784.11    9.44   0
   6   1  11  764.78   10.23   0
   7   1  11  151.11    6.63   0
   7  -1  11  157.33    6.99   0
   8   1  11  125.96    6.53   0
   8  -1  11  129.23    8.30   0
   9  -1  11  131.26    6.76   0
   9  -1  11  132.16    7.78   0
   9   1  11  132.36    6.40   0
   9   1  11  134.03    6.36   0
  10   1  11    9.23    5.97   0
  10  -1  11   10.83    7.25   0
  10  -1  11   17.77    6.22   0
  10   1  11   19.48    6.19   0
  11   1  11  283.39    7.21   0
  11   1  11  287.23    7.12   0
  11  -1  11  299.64    8.68   0
  11  -1  11  312.69    7.58   0
  12  -1  11   64.34    7.86   0
  12  -1  11   76.17    6.31   0
  12   1  11   65.34    6.29   0
  12   1  11   63.24    6.25   0
  13  -1  11   11.10    6.43   0
  13  -1  11    7.00    6.28   0
  13   1  11    0.54    7.74   0
  13   1  11    6.09    7.74   0
  13  -2 -11   71.06    6.65   0
 -13  -2  11   53.99    6.39   0
  13   2 -11   80.37    6.16   0
 -13   2  11   59.10    6.72   0
  12   2 -11  340.86    7.13   0
  12  -2 -11  306.45    7.63   0
 -12  -2  11  321.99    6.89   0
 -12   2  11  299.27    7.13   0
 -11   2  11    0.14    5.79   0
  11  -2 -11    9.94    5.98   0
  11   2 -11    5.43    4.14   0
 -11  -2  11    3.68    3.89   0
 -10   2  11   -3.36    5.54   0
  10   2 -11   -6.35    5.59   0
  10  -2 -11   10.37    6.15   0
 -10  -2  11   10.81    5.74   0
   9  -2 -11    8.43    5.76   0
   9   2 -11    9.50    5.54   0
  -9   2  11    4.67    5.87   0
  -9  -2  11   15.60    5.41   0
  -8  -2  11  151.66    6.35   0
   8  -2 -11  151.37    6.36   0
  -8   2  11  155.78    6.44   0
   8   2 -11  133.85    4.77   0
  -7   2  11  237.71    6.70   0
   7  -2 -11  236.78    6.86   0
   7   2 -11  226.41    5.42   0
  -7  -2  11  236.29    6.88   0
  -6   2  11  778.89    8.79   0
   6  -2 -11  757.76    9.02   0
  -6  -2  11  752.75    8.42   0
   6   2 -11  780.64    8.60   0
   5  -2 -11   41.03    6.30   0
   5   2 -11   53.12    6.38   0
  -5  -2  11   46.45    6.16   0
  -5   2  11   43.65    6.37   0
  -4   2  11 1218.48   10.53   0
   4  -2 -11 1211.26   10.59   0
  -4  -2  11 1278.11   10.47   0
   4   2 -11 1230.83   10.60   0
  -3  -2  11   38.71    6.46   0
   3  -2 -11   33.23    6.44   0
   3   2 -11   23.00    6.69   0
  -3   2  11   29.22    6.50   0
   2  -2 -11  199.67    7.58   0
   2   2 -11  208.66    7.40   0
  -2   2  11  203.84    7.40   0
   2   2 -11  209.28    7.52   0
   2  -2 -11  189.82    9.46   0
  -2  -2  11  208.53    7.39   0
  -1   2  11  399.41    8.54   0
   1   2 -11  371.22    6.92   0
   1  -2 -11  384.84    9.67   0
   1   2 -11  401.58    8.18   0
  -1  -2  11  391.82    8.31   0
   1  -2 -11  381.20    8.45   0
   0  -2 -11  226.30    8.04   0
   0   2  11  217.55    8.04   0
   0   2 -11  225.42    7.76   0
   0  -2  11  232.54    7.37   0
   0   2  11  220.42    9.91   0
   0  -2  11  220.89    7.62   0
   1   2  11   12.05    4.58   0
  -1   2 -11    8.22    6.51   0
   1  -2  11    7.22    6.46   0
   1  -2  11    6.39    6.71   0
  -1  -2 -11    8.01    6.94   0
   1   2  11    3.32    7.15   0
   2  -2  11  567.88    8.64   0
   2  -2  11  548.54   10.76   0
  -2  -2 -11  590.46    8.74   0
  -2   2 -11  575.72    9.82   0
   2   2  11  573.11    8.77   0
   3  -2  11  169.81    8.92   0
  -3   2 -11  168.45    7.43   0
  -3  -2 -11  186.15    6.98   0
   3   2  11  161.83    7.01   0
   4  -2  11  496.51    9.34   0
  -4   2 -11  501.68    9.12   0
   4   2  11  525.51    8.37   0
   5  -2  11  375.75    8.27   0
   5   2  11  382.47    7.62   0
   6   2  11   76.50    5.97   0
   6  -2  11   76.16    6.55   0
   7   2  11  568.77    7.87   0
   7  -2  11  551.20    8.89   0
   8   2  11   56.15    6.34   0
   8  -2  11   56.73    6.39   0
   9  -2  11    0.60    5.57   0
   9  -2  11    2.93    6.07   0
   9   2  11    8.24    5.87   0
   9   2  11   -1.72    5.76   0
  10  -2  11   39.57    6.05   0
  10   2  11   41.94    5.71   0
  10  -2  11   44.23    6.20   0
  10   2  11   33.15    5.66   0
  11  -2  11    3.25    6.05   0
  11  -2  11   10.94    6.02   0
  11   2  11   10.84    5.76   0
  11   2  11    7.95    5.75   0
  12  -2  11   90.55    7.88   0
  12  -2  11   89.87    6.61   0
  12   2  11   94.49    6.51   0
  12   2  11   78.14    6.50   0
  13   2  11  112.02    6.88   0
  13   2  11  112.12    6.90   0
  13  -2  11   79.33    8.55   0
  13  -2  11   84.27    8.50   0
 -13   3  11   43.35    6.55   0
  13  -3 -11   48.63    6.50   0
 -13  -3  11   31.94    6.06   0
  13   3 -11   48.35    6.21   0
  12  -3 -11   26.26    6.08   0
 -12   3  11   31.06    6.10   0
  12   3 -11   30.36    5.74   0
 -12  -3  11   39.16    5.81   0
 -11  -3  11  172.65    5.01   0
 -11   3  11  166.09    6.95   0
  11  -3 -11  188.70    6.78   0
  11   3 -11  177.18    6.48   0
 -10   3  11  157.35    6.33   0
  10  -3 -11  140.57    6.50   0
 -10  -3  11  147.62    6.07   0
  10   3 -11  149.85    6.11   0
  -9   3  11  110.82    6.12   0
   9   3 -11  101.08    6.15   0
  -9  -3  11  108.24    5.91   0
   9  -3 -11  102.54    6.45   0
   8  -3 -11  473.75    7.79   0
  -8   3  11  511.35    7.72   0
  -8  -3  11  514.61    7.40   0
   8   3 -11  498.72    7.53   0
  -7  -3  11  164.32    6.56   0
  -7   3  11  162.13    6.57   0
   7  -3 -11  153.80    6.74   0
   7   3 -11  161.95    5.02   0
  -6   3  11  354.65    8.70   0
  -6  -3  11  345.74    6.94   0
   6  -3 -11  347.87    7.64   0
   6   3 -11  347.68    7.18   0
   5  -3 -11  176.36    7.23   0
  -5  -3  11  175.64    6.58   0
   5   3 -11  178.62    6.75   0
  -5   3  11  179.20    6.71   0
  -4  -3  11  728.57    8.87   0
   4  -3 -11  738.50    9.03   0
  -4   3  11  708.83    8.94   0
   4   3 -11  723.76    7.77   0
   3  -3 -11  742.59    9.36   0
  -3  -3  11  765.66    9.07   0
   3   3 -11  772.94    9.16   0
  -3   3  11  772.49    9.33   0
   2  -3 -11 2749.61   14.62   0
  -2  -3  11 2814.63   14.65   0
  -2   3  11 2719.92   14.28   0
   2   3 -11 2812.33   14.21   0
   2   3 -11 2740.38   13.85   0
   2  -3 -11 2771.13   20.71   0
  -1   3  11 1844.51   12.57   0
   1   3 -11 1883.79   12.42   0
   1   3 -11 1876.20   12.82   0
   1  -3 -11 1794.32   12.40   0
  -1  -3  11 1797.88   12.49   0
   0   3  11  274.66    7.63   0
   0   3 -11  271.92    7.58   0
   0  -3  11  294.01    7.47   0
   0  -3 -11  264.91    7.65   0
   0  -3  11  278.40    7.47   0
   1   3  11 1398.61   11.13   0
  -1   3 -11 1380.39   12.68   0
   1   3  11 1368.99   15.43   0
   1  -3  11 1407.86   11.13   0
  -1  -3 -11 1446.79   11.20   0
   1  -3  11 1361.00   12.52   0
   2   3  11  211.57    7.17   0
   2  -3  11  214.44    7.90   0
   2  -3  11  205.28    7.15   0
  -2  -3 -11  210.66    7.14   0
  -2   3 -11  224.41    8.07   0
   3  -3  11 1224.63   12.54   0
  -3  -3 -11 1289.09   10.55   0
  -3   3 -11 1237.02   13.69   0
   3   3  11 1301.01   10.62   0
   4  -3  11  237.19    9.13   0
  -4   3 -11  253.69    8.18   0
   4   3  11  240.88    7.13   0
   5  -3  11  251.23    8.94   0
   5   3  11  264.81    6.88   0
   6  -3  11    1.60    7.72   0
   6   3  11    3.11    4.14   0
   7   3  11  661.05    8.22   0
   7  -3  11  646.13    9.48   0
   8   3  11  229.50    6.73   0
   8  -3  11  224.79    8.05   0
   8  -3  11  224.07    8.15   0
   9  -3  11  115.27    7.59   0
   9   3  11  103.63    6.10   0
   9   3  11  107.76    6.04   0
   9  -3  11  111.98    7.48   0
  10   3  11  413.99    7.58   0
  10  -3  11  458.28    8.42   0
  10  -3  11  433.40    8.14   0
  10   3  11  448.29    7.07   0
  11  -3  11  184.27    7.14   0
  11   3  11  176.36    6.97   0
  11   3  11  187.64    6.67   0
  11  -3  11  195.17    8.42   0
  12  -3  11    5.34    7.35   0
  12   3  11   18.86    5.95   0
  12   3  11   12.81    5.96   0
  12  -3  11   11.85    6.16   0
 -13   4  11    0.74    6.33   0
  13  -4 -11   -0.79    6.51   0
 -13  -4  11    3.30    5.88   0
  13   4 -11    2.34    6.03   0
  12  -4 -11   63.82    6.25   0
 -12  -4  11   48.38    5.82   0
 -12   4  11   39.61    6.25   0
  12   4 -11   48.61    6.18   0
  11  -4 -11    4.42    5.85   0
 -11   4  11    7.71    6.03   0
 -11  -4  11    6.69    5.56   0
  11   4 -11   17.11    5.84   0
 -10   4  11   32.71    7.29   0
 -10  -4  11   36.45    5.65   0
  10  -4 -11   31.84    6.24   0
  10   4 -11   34.20    5.88   0
  -9   4  11  474.45    8.91   0
   9  -4 -11  447.12    8.77   0
  -9  -4  11  469.37    7.47   0
   9   4 -11  474.16    6.18   0
   8  -4 -11    9.92    5.95   0
  -8   4  11   -0.55    5.76   0
  -8  -4  11    7.42    5.48   0
   8   4 -11    2.01    4.03   0
  -7   4  11   -3.54    6.35   0
  -7  -4  11   -1.12    5.73   0
   7  -4 -11    5.27    6.53   0
   7   4 -11   15.69    6.22   0
  -6  -4  11  851.25    8.70   0
   6  -4 -11  790.06    9.46   0
   6   4 -11  876.59    8.80   0
  -6   4  11  823.51    9.54   0
   5  -4 -11   65.17    6.64   0
  -5   4  11   66.35    6.59   0
   5   4 -11   64.39    6.33   0
  -5  -4  11   69.95    4.45   0
   4  -4 -11   11.46    6.10   0
  -4   4  11    1.81    5.97   0
  -4  -4  11    3.59    4.22   0
   4   4 -11    6.87    6.02   0
   3  -4 -11   96.74    6.56   0
   3   4 -11   95.56    6.54   0
  -3   4  11   91.05    6.37   0
  -3  -4  11   85.47    6.29   0
   3   4 -11   85.54    6.41   0
   2   4 -11  130.62    6.57   0
  -2   4  11  120.92    6.79   0
  -2  -4  11  129.74    6.82   0
   2  -4 -11  125.53    9.32   0
   2   4 -11  119.67    6.99   0
   2  -4 -11  124.82    5.13   0
  -1   4  11  693.35    9.11   0
  -1  -4  11  676.26    8.79   0
   1   4 -11  688.94    8.65   0
   1  -4 -11  690.80    9.00   0
   1   4 -11  683.01    9.30   0
   0  -4  11   71.12    6.50   0
   0   4  11   68.82    6.80   0
   0  -4  11   81.73    5.23   0
   0   4 -11   74.30    7.01   0
   0  -4 -11   77.52    6.63   0
   1  -4  11  733.33    9.10   0
   1   4  11  734.20    9.06   0
  -1   4 -11  719.17   10.21   0
  -1  -4 -11  750.45    9.07   0
   1   4  11  709.61   13.67   0
   1  -4  11  705.73   11.19   0
  -2   4 -11   25.06    8.47   0
   2  -4  11   23.86    6.47   0
  -2  -4 -11   20.02    6.57   0
   2   4  11   24.22    6.49   0
   2  -4  11   23.52    8.17   0
  -3   4 -11   15.83    8.07   0
   3  -4  11   13.59    6.44   0
   3   4  11   19.88    6.41   0
   4  -4  11  119.57    8.09   0
  -4   4 -11  114.63    8.19   0
   4   4  11  122.27    6.56   0
   5  -4  11   20.45    7.67   0
   5   4  11   13.79    5.87   0
   6  -4  11  481.18   10.22   0
   6   4  11  475.52    7.75   0
   7   4  11  281.74    6.96   0
   7  -4  11  272.51    8.96   0
   8  -4  11   34.07    8.29   0
   8  -4  11   26.99    7.34   0
   8   4  11   24.73    5.79   0
   9  -4  11    1.32    6.91   0
   9   4  11    2.46    5.60   0
   9   4  11    0.76    5.68   0
   9  -4  11    0.37    6.85   0
  10   4  11   74.95    6.32   0
  10   4  11   64.39    6.29   0
  10  -4  11   69.03    7.65   0
  10  -4  11   65.07    7.68   0
  11  -4  11   17.24    7.05   0
  11   4  11   13.27    5.65   0
  11   4  11   12.71    6.05   0
  11  -4  11   15.18    7.18   0
  12  -4  11    1.28    7.46   0
  12   4  11    2.41    6.05   0
  12  -4  11   -2.83    7.60   0
  12   4  11    3.98    6.03   0
 -12  -5  11  123.26    6.15   0
  12  -5 -11  119.41    8.16   0
 -12   5  11  132.47    6.92   0
  12   5 -11  124.55    4.83   0
 -11  -5  11  138.83    6.10   0
  11  -5 -11  129.83    6.46   0
 -11   5  11  129.90    8.17   0
  11   5 -11  126.30    6.40   0
  10   5 -11   21.70    5.99   0
 -10  -5  11   36.23    5.85   0
  10  -5 -11   33.31    6.26   0
 -10   5  11   35.27    6.16   0
   9   5 -11  578.33    7.56   0
  -9  -5  11  558.28    7.46   0
   9  -5 -11  527.01    8.41   0
  -9   5  11  561.62    8.37   0
  -8   5  11   66.93    6.54   0
   8   5 -11   64.05    5.88   0
   8  -5 -11   63.61    6.25   0
  -8  -5  11   62.56    5.77   0
   7   5 -11   34.78    5.88   0
   7  -5 -11   16.93    6.23   0
  -7   5  11   19.70    7.34   0
  -7  -5  11   21.46    5.76   0
   6  -5 -11  144.12    6.83   0
  -6  -5  11  148.13    6.47   0
  -6   5  11  154.79    6.77   0
   6   5 -11  158.35    6.57   0
   5  -5 -11  893.14    9.95   0
  -5   5  11  946.84    9.96   0
  -5  -5  11  948.77    9.03   0
   5   5 -11  936.29    9.20   0
  -4   5  11  926.27    9.68   0
  -4  -5  11  927.07    9.06   0
   4   5 -11  912.29    9.24   0
   4  -5 -11  909.04    9.99   0
  -3   5  11   88.80    6.50   0
   3   5 -11   94.55    4.76   0
  -3  -5  11   80.92    6.33   0
   3   5 -11   80.49    6.39   0
   3  -5 -11   85.76    6.47   0
  -2   5  11   31.96    6.17   0
   2   5 -11   25.41    5.99   0
  -2  -5  11   19.18    6.05   0
   2   5 -11   17.07    4.31   0
   2  -5 -11   22.56    6.25   0
   1  -5 -11  963.97    9.72   0
  -1   5  11  961.57    8.53   0
   1   5 -11  964.39   10.12   0
   1   5 -11  934.27    9.59   0
  -1  -5  11  922.78    9.89   0
   0   5  11  348.62    7.82   0
   0   5 -11  349.18    8.04   0
   0  -5  11  354.22    7.87   0
   0  -5  11  354.65    7.58   0
   0  -5 -11  361.56    7.71   0
   1  -5  11   38.55    6.58   0
  -1   5 -11   40.25    8.38   0
   1   5  11   35.44    9.70   0
[truncated: 1,545,135 more chars]
