# Supplementary material for: Crystal structures of (aceto­nitrile-κN)tris­(pyridine-4-thio­amide-κN)bis­(thio­cyanate-κN)cobalt(II) aceto­nitrile disolvate and tetra­kis­(pyridine-4-thio­amide-κN)bis­(thio­cyanate-κN)nickel(II) methanol penta­solvate
Source: Acta Crystallogr E Crystallogr Commun. 2018 Jun 12;74(Pt 7):964–9. doi: 10.1107/S2056989018007612 (PMC6038621; doi:10.1107/S2056989018007612)
Supplement: Supplementary file 2 [file e-74-00964-Compound1sup2.hkl]

data_Compound1                                                                  
_shelx_title ' Co(NCS)2(4-Pyridinethioamide)3(Acetonitril)-bis(acetonitrile solv
_shelx_refln_list_code          4                                               
_shelx_F_calc_maximum      216.96                                               
_exptl_crystal_F_000      1468.00                                               
_reflns_d_resolution_high  0.7826                                               
                                                                                
loop_                                                                           
 _space_group_symop_operation_xyz                                               
 'x, y, z'                                                                      
 '-x, y+1/2, -z+1/2'                                                            
 '-x, -y, -z'                                                                   
 'x, -y-1/2, z-1/2'                                                             
                                                                                
_cell_length_a    11.3566                                                       
_cell_length_b    12.3251                                                       
_cell_length_c    23.7557                                                       
_cell_angle_alpha  90.000                                                       
_cell_angle_beta   93.273                                                       
_cell_angle_gamma  90.000                                                       
                                                                                
_shelx_F_squared_multiplier     1.000                                           
                                                                                
loop_                                                                           
 _refln_index_h                                                                 
 _refln_index_k                                                                 
 _refln_index_l                                                                 
 _refln_F_squared_calc                                                          
 _refln_F_squared_meas                                                          
 _refln_F_squared_sigma                                                         
 _refln_observed_status                                                         
   1   0   0       3112.10       3967.08       105.69 o                         
   2   0   0        357.87        511.85        48.73 o                         
   3   0   0         14.22         14.85        34.94 o                         
   4   0   0       1516.67       1341.52        43.34 o                         
   5   0   0       8558.83       8144.72        92.15 o                         
   6   0   0        340.61        205.28        34.85 o                         
   7   0   0       3631.94       3369.16        42.76 o                         
   8   0   0       6673.85       6571.05        51.04 o                         
   9   0   0        122.15        150.98        29.45 o                         
  10   0   0        347.91        358.64        28.15 o                         
  11   0   0        909.04        896.22        36.11 o                         
  12   0   0       1901.18       1880.28        35.59 o                         
  13   0   0         10.59         18.42        33.17 o                         
  14   0   0        257.41        218.87        29.55 o                         
   1   1   0        456.87        502.36        78.54 o                         
   2   1   0       1629.87       1824.76        37.04 o                         
   3   1   0       8870.09       9064.21        77.16 o                         
   4   1   0       1139.80       1235.96        22.48 o                         
   5   1   0       5527.73       5567.75        48.92 o                         
   6   1   0        237.86        201.22        17.86 o                         
   7   1   0       5805.55       5703.02        35.60 o                         
   8   1   0          5.51         40.97        19.26 o                         
   9   1   0       1430.49       1368.78        77.03 o                         
  10   1   0        242.54        254.93        20.44 o                         
  11   1   0         99.21        118.47        19.66 o                         
  12   1   0       1107.74       1174.93        25.10 o                         
  13   1   0        478.39        491.50        28.89 o                         
  14   1   0         39.54         53.39        20.52 o                         
   0   2   0       2595.12       2709.47        68.23 o                         
   1   2   0      17735.26      19084.16       134.60 o                         
   2   2   0       2932.15       3107.14        64.53 o                         
   3   2   0      19067.47      18896.70        96.96 o                         
   4   2   0      19270.30      19167.33        74.60 o                         
   5   2   0       5072.02       4886.66        50.51 o                         
   6   2   0         26.00         55.83        17.51 o                         
   7   2   0        926.49        938.04        25.13 o                         
   8   2   0       5133.09       5072.05       127.63 o                         
   9   2   0       1093.95       1051.83        22.70 o                         
  10   2   0        850.52        866.34        22.29 o                         
  11   2   0       2310.29       2392.22        25.84 o                         
  12   2   0        492.31        530.64        21.00 o                         
  13   2   0        153.05        140.68        21.63 o                         
  14   2   0          0.39         19.60        21.47 o                         
   1   3   0       7475.49       7593.73       265.72 o                         
   2   3   0        301.25        281.09        33.75 o                         
   3   3   0          1.73         17.80        26.63 o                         
   4   3   0       2242.36       2442.59        31.54 o                         
   5   3   0       1170.54       1099.48        24.14 o                         
   6   3   0        723.33        697.54        21.56 o                         
   7   3   0        689.89        729.01        23.75 o                         
   8   3   0        341.37        334.49        17.60 o                         
   9   3   0         71.43         83.87        27.20 o                         
  10   3   0        672.87        696.37        22.28 o                         
  11   3   0          4.38         26.68        18.84 o                         
  12   3   0       1300.04       1305.72        23.26 o                         
  13   3   0          8.60         16.92        19.52 o                         
  14   3   0          1.03         -2.40        20.94 o                         
   1   4   0        686.49        804.04        28.78 o                         
   2   4   0       4430.11       4297.31        48.54 o                         
   3   4   0       1166.63        907.79        25.42 o                         
   4   4   0      18010.79      17223.65        75.00 o                         
   5   4   0        631.36        771.52        23.94 o                         
   6   4   0        889.50        850.70        22.90 o                         
   7   4   0       2030.01       1975.89        27.41 o                         
   8   4   0       3157.88       3261.40        88.17 o                         
   9   4   0       3895.43       3810.81        91.01 o                         
  10   4   0        964.52        922.57        23.08 o                         
  11   4   0       2278.64       2313.17        73.84 o                         
  12   4   0        962.57        950.48        50.04 o                         
  13   4   0         75.18        100.04        28.96 o                         
  14   4   0          0.34          1.13        25.66 o                         
   1   5   0        152.42        157.88        17.95 o                         
   2   5   0       2392.23       2316.42        36.49 o                         
   3   5   0         26.48          4.86        26.54 o                         
   4   5   0        888.70        986.36        27.51 o                         
   5   5   0         18.63         24.57        20.69 o                         
   6   5   0        132.93         74.42        18.27 o                         
   7   5   0        366.97        352.58        23.62 o                         
   8   5   0       1045.52       1095.13        27.03 o                         
   9   5   0        363.24        352.19        22.18 o                         
  10   5   0         34.87         49.67        18.22 o                         
  11   5   0          1.06         27.65        20.75 o                         
  12   5   0        684.34        715.29        34.94 o                         
  13   5   0        260.41        218.84        23.12 o                         
   0   6   0      22447.71      21284.56       273.12 o                         
   1   6   0       1216.42       1059.25        19.61 o                         
   2   6   0        662.98        663.21        20.50 o                         
   3   6   0       1308.43       1218.04        29.50 o                         
   4   6   0       2270.57       2201.73        34.49 o                         
   5   6   0         26.07         35.41        26.71 o                         
   6   6   0       1869.97       1806.51       108.36 o                         
   7   6   0        533.42        521.94        26.04 o                         
   8   6   0       1462.71       1573.75        71.65 o                         
   9   6   0        445.62        460.15        24.35 o                         
  10   6   0        416.42        500.42        31.06 o                         
  11   6   0         19.14         20.74        16.50 o                         
  12   6   0        265.84        266.25        23.55 o                         
  13   6   0         62.34         41.51        23.53 o                         
   1   7   0        409.85        405.49        14.96 o                         
   2   7   0        603.42        611.24        18.56 o                         
   3   7   0       2007.76       1895.01        27.07 o                         
   4   7   0         86.84         68.41        23.55 o                         
   5   7   0        219.25        249.30        27.78 o                         
   6   7   0        114.78         68.16        28.10 o                         
   7   7   0        416.74        375.20        27.78 o                         
   8   7   0       1062.50       1024.12        29.36 o                         
   9   7   0       1265.24       1283.99        23.50 o                         
  10   7   0        482.77        492.12        26.05 o                         
  11   7   0          1.36         10.07        21.25 o                         
  12   7   0        132.83        123.25        21.89 o                         
   0   8   0      10492.33      10836.52       328.62 o                         
   1   8   0       1973.92       2047.92        26.41 o                         
   2   8   0         26.70         29.16        13.08 o                         
   3   8   0       4085.50       3960.89        62.18 o                         
   4   8   0        126.63        114.17        16.75 o                         
   5   8   0       1692.58       1801.60        32.29 o                         
   6   8   0          0.54        -18.94        26.47 o                         
   7   8   0        137.80        133.44        19.31 o                         
   8   8   0        486.01        506.36        27.96 o                         
   9   8   0         29.75         40.48        26.33 o                         
  10   8   0        127.85        100.69        27.03 o                         
  11   8   0         10.40          9.17        26.61 o                         
  12   8   0        214.62        209.79        21.54 o                         
   1   9   0        589.36        564.79        16.42 o                         
   2   9   0        337.73        385.32        14.56 o                         
   3   9   0        656.65        608.79        15.72 o                         
   4   9   0        151.83        169.13        18.17 o                         
   5   9   0         27.10         55.46        19.03 o                         
   6   9   0        208.86        213.75        25.82 o                         
   7   9   0        752.74        783.57        27.92 o                         
   8   9   0       1051.44        988.34        29.96 o                         
   9   9   0         88.99         92.92        27.36 o                         
  10   9   0         95.90        145.35        27.31 o                         
  11   9   0         90.61         95.20        20.43 o                         
   0  10   0       2045.38       2043.40        29.28 o                         
   1  10   0         18.98         40.23        15.89 o                         
   2  10   0         76.39         81.33        14.95 o                         
   3  10   0       4024.49       4036.98        64.94 o                         
   4  10   0       2235.54       2283.70        37.86 o                         
   5  10   0       1176.48       1175.91        36.36 o                         
   6  10   0          8.97         42.71        25.17 o                         
   7  10   0         10.70         24.15        26.15 o                         
   8  10   0        282.64        273.35        26.71 o                         
   9  10   0        222.66        254.55        28.20 o                         
  10  10   0        176.84        129.58        28.29 o                         
  11  10   0        742.29        703.73        30.99 o                         
   1  11   0        142.01        143.28        16.00 o                         
   2  11   0        234.59        233.00        16.13 o                         
   3  11   0          0.48          2.44        13.91 o                         
   4  11   0        112.95        116.90        16.06 o                         
   5  11   0        167.34        188.05        19.28 o                         
   6  11   0        483.67        513.96        25.06 o                         
   7  11   0        128.19        137.12        26.24 o                         
   8  11   0        101.20        133.81        26.33 o                         
   9  11   0        145.64        173.78        26.85 o                         
  10  11   0        334.20        309.92        28.75 o                         
   0  12   0       1442.07       1492.51        77.31 o                         
   1  12   0        362.35        363.16        14.93 o                         
   2  12   0         27.76         30.09        14.04 o                         
   3  12   0         69.22         81.47        16.66 o                         
   4  12   0       1155.51       1224.59        19.88 o                         
   5  12   0        122.53        128.46        15.58 o                         
   6  12   0        214.84        216.91        21.36 o                         
   7  12   0         52.17         69.05        20.30 o                         
   8  12   0        562.74        593.22        22.12 o                         
   9  12   0        577.83        468.07        30.48 o                         
   1  13   0         58.86         60.30        14.37 o                         
   2  13   0         88.10        102.56        15.64 o                         
   3  13   0       1159.74       1174.63        17.42 o                         
   4  13   0          4.58        -10.14        15.86 o                         
   5  13   0        198.54        211.67        19.75 o                         
   6  13   0        116.78        141.19        16.39 o                         
   7  13   0         31.50         27.52        17.19 o                         
   8  13   0         58.93         63.75        20.87 o                         
   0  14   0       1205.66       1238.80        26.81 o                         
   1  14   0       1236.81       1340.17        18.81 o                         
   2  14   0        124.29        112.67        16.09 o                         
   3  14   0          2.03         -2.37        17.75 o                         
   4  14   0         39.59         38.43        16.56 o                         
   5  14   0        208.60        231.22        16.88 o                         
   6  14   0          0.45          7.32        15.04 o                         
   1  15   0        173.29        180.14        15.70 o                         
   2  15   0         31.34         17.21        17.48 o                         
   3  15   0         82.99         83.57        17.62 o                         
   4  15   0         23.58         54.76        20.45 o                         
 -14   1   1          3.54         33.50        20.18 o                         
 -13   1   1         38.03         64.14        19.47 o                         
 -12   1   1         71.52         94.66        18.97 o                         
 -11   1   1       1237.62       1312.08        22.98 o                         
 -10   1   1       3723.40       3929.53        44.88 o                         
  -9   1   1         33.45         29.39        19.21 o                         
  -8   1   1        103.43        121.05        15.85 o                         
  -7   1   1       5238.13       5014.97        24.56 o                         
  -6   1   1         41.97         36.72        15.55 o                         
  -5   1   1       1018.20        971.54        19.92 o                         
  -4   1   1       4337.42       4206.17        29.82 o                         
  -3   1   1      19693.84      19530.05       161.72 o                         
  -2   1   1       6359.35       6638.12        60.82 o                         
  -1   1   1       9209.29      10152.71       134.15 o                         
   0   1   1       2441.16       2977.10        43.38 o                         
   3   1   1          0.97         30.53        32.11 o                         
   4   1   1       6063.32       5699.20       276.51 o                         
   5   1   1      23771.28      23490.34       105.73 o                         
   6   1   1       2140.81       2007.75        28.88 o                         
   7   1   1         72.80         66.44        19.46 o                         
   8   1   1       1275.91       1252.02        23.65 o                         
   9   1   1        768.14        821.54        25.73 o                         
  10   1   1       5030.94       5242.09        32.76 o                         
  11   1   1        869.40        851.94        24.08 o                         
  12   1   1       1702.38       1745.25        38.06 o                         
  13   1   1       2181.30       2084.57        26.69 o                         
  14   1   1          4.87         20.55        20.28 o                         
 -14   2   1        218.31        241.69        21.65 o                         
 -13   2   1        138.93        133.35        19.94 o                         
 -12   2   1        183.64        237.72        21.87 o                         
 -11   2   1        243.24        237.76        19.84 o                         
 -10   2   1        215.70        219.47        19.42 o                         
  -9   2   1        361.64        368.79        20.29 o                         
  -8   2   1         97.42        111.34        17.12 o                         
  -7   2   1        248.68        209.63        19.12 o                         
  -6   2   1       1022.26       1137.00        18.09 o                         
  -5   2   1       3135.36       3157.24        23.81 o                         
  -4   2   1         54.97         76.50        19.72 o                         
  -3   2   1        289.55        268.64        23.57 o                         
  -2   2   1      32508.79      33564.80       267.28 o                         
  -1   2   1         72.11         83.11        30.58 o                         
   0   2   1         98.47        122.24        25.75 o                         
   2   2   1        764.94        764.54       102.41 o                         
   3   2   1       9252.77       9162.73        64.60 o                         
   4   2   1         94.62        104.67        29.29 o                         
   5   2   1       4410.69       4423.01        39.06 o                         
   6   2   1       4364.69       3958.84        47.39 o                         
   7   2   1       2564.49       2315.86        29.00 o                         
   8   2   1       4375.55       4275.89        46.92 o                         
   9   2   1       4681.66       4736.46        35.11 o                         
  10   2   1          4.86         31.28        19.16 o                         
  11   2   1         81.31        110.72        19.65 o                         
  12   2   1         11.92         23.35        19.54 o                         
  13   2   1         76.29         84.60        27.08 o                         
  14   2   1         12.66         15.64        20.16 o                         
 -14   3   1       1131.24       1205.29        46.60 o                         
 -13   3   1        271.41        288.78        24.03 o                         
 -12   3   1          5.88          4.94        19.40 o                         
 -11   3   1        596.46        578.53        22.26 o                         
 -10   3   1          4.67         24.78        20.66 o                         
  -9   3   1        967.30        894.53        21.92 o                         
  -8   3   1        209.12        203.34        17.27 o                         
  -7   3   1       5848.62       5788.78        37.17 o                         
  -6   3   1      32532.06      31458.13        99.20 o                         
  -5   3   1         68.88         84.71        20.31 o                         
  -4   3   1        859.13        831.91        20.32 o                         
  -3   3   1       6764.75       6828.23       100.23 o                         
  -2   3   1       2765.81       2800.21        32.41 o                         
  -1   3   1       2094.10       2143.70        36.95 o                         
   0   3   1      17556.65      18383.91       225.22 o                         
   3   3   1       1303.67       1128.84        37.76 o                         
   4   3   1      14470.89      14106.49        75.47 o                         
   5   3   1        589.76        543.96        26.42 o                         
   6   3   1       4292.73       4351.43        35.93 o                         
   7   3   1        999.36       1031.97        24.95 o                         
   8   3   1       1804.61       1757.33        26.14 o                         
   9   3   1       3139.85       3152.21        29.08 o                         
  10   3   1         64.68         77.88        21.23 o                         
  11   3   1       2360.29       2293.37        26.54 o                         
  12   3   1        566.40        622.28        22.45 o                         
  13   3   1          2.74         30.56        21.30 o                         
  14   3   1        391.09        458.54        32.69 o                         
 -14   4   1         16.59         11.81        22.21 o                         
 -13   4   1        274.93        273.00        25.73 o                         
 -12   4   1         51.22         62.65        18.80 o                         
 -11   4   1         43.58         48.62        19.56 o                         
 -10   4   1        141.09        122.66        22.38 o                         
  -9   4   1        696.41        685.41        22.22 o                         
  -8   4   1        284.31        295.01        18.07 o                         
  -7   4   1        526.11        497.45        19.30 o                         
  -6   4   1        464.60        439.61        20.47 o                         
  -5   4   1       9625.54       9501.99       116.21 o                         
  -4   4   1        322.94        315.39        23.63 o                         
  -3   4   1       3156.89       3365.34        36.35 o                         
  -2   4   1        626.54        679.51        29.32 o                         
  -1   4   1          0.61          3.83        23.57 o                         
   0   4   1         45.75         74.18        26.00 o                         
   1   4   1       4774.91       4814.88        93.66 o                         
   2   4   1        564.11        609.25        52.96 o                         
   3   4   1       1035.54        972.29        38.06 o                         
   4   4   1        298.81        322.74        29.34 o                         
   5   4   1       1531.81       1609.87        37.22 o                         
   6   4   1       2384.54       2279.65        31.15 o                         
   7   4   1       1312.50       1265.76        25.55 o                         
   8   4   1         59.43         87.35        20.54 o                         
   9   4   1       1135.21       1233.48        42.06 o                         
  10   4   1         71.42         87.75        20.75 o                         
  11   4   1         68.22         89.99        20.98 o                         
  12   4   1        665.64        618.94        19.35 o                         
  13   4   1         42.44         86.66        27.01 o                         
 -13   5   1          1.18         11.45        21.46 o                         
 -12   5   1         99.83        123.74        21.95 o                         
 -11   5   1        822.34        830.47        32.83 o                         
 -10   5   1       1147.18       1098.62        24.29 o                         
  -9   5   1       3304.05       3324.66        61.35 o                         
  -8   5   1        361.93        352.11        23.10 o                         
  -7   5   1       2391.69       2472.78        32.23 o                         
  -6   5   1       2368.50       2350.21        27.09 o                         
  -5   5   1         53.44         29.94        19.81 o                         
  -4   5   1         12.65         16.06        21.56 o                         
  -3   5   1       8349.60       8119.86       107.89 o                         
  -2   5   1       2138.81       2205.64        34.55 o                         
  -1   5   1       3155.49       3052.25        43.98 o                         
   0   5   1         18.40         51.91        17.81 o                         
   1   5   1      16781.13      16236.04       194.04 o                         
   2   5   1       7375.16       7167.06        49.16 o                         
   3   5   1       1762.34       1841.98        38.57 o                         
   4   5   1       1487.55       1397.32        34.57 o                         
   5   5   1         32.82         57.65        29.08 o                         
   6   5   1       2990.07       2618.31        32.63 o                         
   7   5   1          0.07         -4.89        23.14 o                         
   8   5   1          4.39          0.85        20.87 o                         
   9   5   1       1621.10       1759.02        23.65 o                         
  10   5   1        500.87        463.41        22.47 o                         
  11   5   1        160.54        171.65        21.78 o                         
  12   5   1         67.43         63.75        20.78 o                         
  13   5   1        214.25        203.15        22.50 o                         
 -13   6   1        323.77        258.08        24.52 o                         
 -12   6   1         93.28         75.32        22.98 o                         
 -11   6   1         12.10         16.41        20.57 o                         
 -10   6   1        171.07        166.54        22.11 o                         
  -9   6   1        142.88        143.16        22.37 o                         
  -8   6   1         59.53         68.87        21.81 o                         
  -7   6   1         47.68         51.05        19.41 o                         
  -6   6   1       1481.80       1415.29        24.80 o                         
  -5   6   1        583.01        593.25        23.25 o                         
  -4   6   1        155.21        142.49        24.19 o                         
  -3   6   1        784.57        903.08        27.43 o                         
  -2   6   1       1036.17        834.72        22.26 o                         
  -1   6   1       2702.26       2521.03        25.06 o                         
   0   6   1        792.11        815.63        23.26 o                         
   1   6   1       2931.52       3003.52        31.15 o                         
   2   6   1        333.71        273.20        18.83 o                         
   3   6   1       4904.82       5092.31        51.77 o                         
   4   6   1       3475.85       3341.29        40.48 o                         
   5   6   1        266.28        311.32        21.03 o                         
   6   6   1          4.95         22.05        25.64 o                         
   7   6   1        181.64        176.34        26.13 o                         
   8   6   1        472.87        510.60        25.88 o                         
   9   6   1        191.50        193.53        23.05 o                         
  10   6   1        381.11        379.99        24.19 o                         
  11   6   1         71.27         60.06        21.53 o                         
  12   6   1         16.45         23.94        20.10 o                         
  13   6   1         12.10         22.24        19.79 o                         
 -12   7   1         45.84         51.27        17.83 o                         
 -11   7   1         96.27         91.87        23.28 o                         
 -10   7   1       3222.07       3539.31       170.41 o                         
  -9   7   1        112.27         95.38        23.10 o                         
  -8   7   1         54.00         88.67        23.05 o                         
  -7   7   1        507.36        501.67        25.92 o                         
  -6   7   1        382.55        352.71        25.42 o                         
  -5   7   1        239.49        272.11        25.17 o                         
  -4   7   1        308.94        271.31        24.97 o                         
  -3   7   1      11189.86      10489.92        51.62 o                         
  -2   7   1      12293.36      12353.72       116.69 o                         
  -1   7   1        298.48        313.53        17.07 o                         
   0   7   1       3337.10       3455.31        94.26 o                         
   1   7   1        517.94        456.70        15.92 o                         
   2   7   1       3309.32       3208.96        35.60 o                         
   3   7   1        228.65        262.77        22.50 o                         
   4   7   1        507.37        439.45        29.17 o                         
   5   7   1       3824.36       3804.19        40.20 o                         
   6   7   1          5.69        -26.99        26.99 o                         
   7   7   1         81.14        105.71        27.54 o                         
   8   7   1        109.21        101.90        26.10 o                         
   9   7   1        678.10        697.22        29.50 o                         
  10   7   1        917.25        923.90        30.15 o                         
  11   7   1        549.23        532.56        29.31 o                         
  12   7   1        431.67        374.78        24.95 o                         
 -12   8   1         92.49        105.52        27.82 o                         
 -11   8   1          2.36         23.08        27.64 o                         
 -10   8   1       1183.83       1275.74        31.55 o                         
  -9   8   1         14.21          7.86        26.06 o                         
  -8   8   1          5.18         77.05        26.71 o                         
  -7   8   1        438.02        515.57        28.20 o                         
  -6   8   1        322.70        299.50        27.78 o                         
  -5   8   1       1992.31       1970.25        31.79 o                         
  -4   8   1        145.79        117.16        23.67 o                         
  -3   8   1         76.05         49.06        19.08 o                         
  -2   8   1       3381.37       3328.46        23.72 o                         
  -1   8   1        101.72         77.56        18.43 o                         
   0   8   1        302.54        292.54        19.84 o                         
   1   8   1         70.06         82.39        16.16 o                         
   2   8   1          9.42         19.96        13.35 o                         
   3   8   1          4.91         14.70        16.34 o                         
   4   8   1          0.61         -4.23        25.26 o                         
   5   8   1        360.28        290.94        27.96 o                         
   6   8   1       2323.74       2368.49        35.17 o                         
   7   8   1         33.96         52.48        26.29 o                         
   8   8   1        333.26        352.40        28.06 o                         
   9   8   1        221.13        279.35        20.10 o                         
  10   8   1          0.28         33.13        27.73 o                         
  11   8   1        204.27        205.37        27.92 o                         
  12   8   1          1.56        -17.49        27.36 o                         
 -11   9   1          4.23         27.54        28.10 o                         
 -10   9   1       1005.97        914.69        31.50 o                         
  -9   9   1          0.44        -26.89        26.89 o                         
  -8   9   1         88.72         45.27        19.17 o                         
  -7   9   1        925.13        938.93        30.15 o                         
  -6   9   1        690.27        755.19        26.94 o                         
  -5   9   1        300.55        306.11        20.98 o                         
  -4   9   1          2.07          7.39        15.82 o                         
  -3   9   1        171.55        173.78        14.02 o                         
  -2   9   1       3686.77       3705.85        22.64 o                         
  -1   9   1          4.58         31.59        15.84 o                         
   0   9   1       2955.35       2832.74        25.39 o                         
   1   9   1        639.75        687.98        15.03 o                         
   2   9   1       3323.48       3273.32        49.66 o                         
   3   9   1       2620.95       2563.41        20.62 o                         
   4   9   1        292.27        307.37        31.22 o                         
   5   9   1        325.73        378.46        27.92 o                         
   6   9   1         20.28         35.78        25.82 o                         
   7   9   1        126.62         93.24        27.36 o                         
   8   9   1       1779.14       1742.18        32.38 o                         
   9   9   1        784.47        819.49        30.38 o                         
  10   9   1        902.82        826.75        29.92 o                         
  11   9   1          0.04          7.40        28.20 o                         
 -11  10   1         43.58        -26.33        27.59 o                         
 -10  10   1          0.36         31.50        27.08 o                         
  -9  10   1        815.31        853.50        30.24 o                         
  -8  10   1          1.13         18.70        25.45 o                         
  -7  10   1        417.13        457.93        27.96 o                         
  -6  10   1        512.73        576.85        28.01 o                         
  -5  10   1        853.75        811.33        44.81 o                         
  -4  10   1         34.66         36.46        14.10 o                         
  -3  10   1        542.69        542.30        14.92 o                         
  -2  10   1        215.67        242.03        15.54 o                         
  -1  10   1        107.62         99.33        17.77 o                         
   0  10   1        236.02        270.76        14.91 o                         
   1  10   1       1792.00       1864.83        25.79 o                         
   2  10   1        146.30        129.56        13.43 o                         
   3  10   1       2824.87       2846.92        22.20 o                         
   4  10   1        243.48        226.45        21.92 o                         
   5  10   1        386.36        423.48        20.05 o                         
   6  10   1         35.16         29.82        25.40 o                         
   7  10   1          2.40         43.69        25.17 o                         
   8  10   1         60.22         56.48        26.10 o                         
   9  10   1          0.05          9.49        26.89 o                         
  10  10   1        143.60        169.36        28.85 o                         
  11  10   1          1.08         18.52        28.34 o                         
 -10  11   1         37.62         20.84        19.63 o                         
  -9  11   1        115.51        128.37        26.94 o                         
  -8  11   1        116.52        106.04        26.43 o                         
  -7  11   1        258.47        258.51        27.96 o                         
  -6  11   1       1843.60       1881.69        98.34 o                         
  -5  11   1         26.96         51.95        15.43 o                         
  -4  11   1         10.15          4.50        13.76 o                         
  -3  11   1        723.69        707.03        15.11 o                         
  -2  11   1          6.57         22.47        14.96 o                         
  -1  11   1        376.15        407.11        16.80 o                         
   0  11   1         11.44         24.01        16.10 o                         
   1  11   1       2879.58       3044.37        37.59 o                         
   2  11   1        712.36        731.64        15.01 o                         
   3  11   1       1834.04       1867.16        26.18 o                         
   4  11   1        111.24        130.54        15.53 o                         
   5  11   1        382.52        391.45        19.74 o                         
   6  11   1       2666.62       2622.72        26.31 o                         
   7  11   1          0.03         -7.72        24.33 o                         
   8  11   1        490.47        520.46        28.10 o                         
   9  11   1        318.82        262.18        28.66 o                         
  10  11   1          9.02         -1.63        28.20 o                         
  -9  12   1         18.27         57.32        29.64 o                         
  -8  12   1         88.95         88.73        20.21 o                         
  -7  12   1        446.51        484.42        23.66 o                         
  -6  12   1        897.69        884.84        24.85 o                         
  -5  12   1        348.28        352.40        17.53 o                         
  -4  12   1          9.01         14.71        14.10 o                         
  -3  12   1         86.67        107.59        16.87 o                         
  -2  12   1        179.63        198.73        13.34 o                         
  -1  12   1         30.75         43.66        14.53 o                         
   0  12   1         85.48         95.01        14.75 o                         
   1  12   1        115.78        144.18        15.48 o                         
   2  12   1        491.24        532.20        16.97 o                         
   3  12   1        402.02        436.67        15.26 o                         
   4  12   1        610.48        601.74        19.17 o                         
   5  12   1        779.04        773.45        19.69 o                         
   6  12   1          2.52         11.60        20.85 o                         
   7  12   1         61.14         70.76        16.38 o                         
   8  12   1        133.39        128.32        21.78 o                         
   9  12   1        112.60        114.46        28.15 o                         
  -8  13   1        154.85        116.20        22.41 o                         
  -7  13   1         95.53         70.30        17.29 o                         
  -6  13   1         31.28         21.96        16.58 o                         
  -5  13   1        160.88        182.23        18.56 o                         
  -4  13   1         25.38         38.33        16.30 o                         
  -3  13   1       1143.23       1188.97        24.53 o                         
  -2  13   1       1222.00       1286.52        21.67 o                         
  -1  13   1         15.30         33.04        15.11 o                         
   0  13   1         56.78         60.25        13.66 o                         
   1  13   1        235.37        276.25        16.23 o                         
   2  13   1         43.25         47.60        14.59 o                         
   3  13   1          1.39          8.44        14.48 o                         
   4  13   1        312.45        303.82        16.57 o                         
   5  13   1        726.66        720.41        15.77 o                         
   6  13   1        141.91        136.88        16.20 o                         
   7  13   1          7.93         -0.04        17.11 o                         
   8  13   1        295.09        233.78        21.65 o                         
  -6  14   1        124.68        102.92        18.07 o                         
  -5  14   1         86.28        115.58        22.23 o                         
  -4  14   1         49.60         44.09        15.52 o                         
  -3  14   1          6.34         11.56        17.21 o                         
  -2  14   1         31.61         44.89        15.89 o                         
  -1  14   1        449.03        491.71        16.99 o                         
   0  14   1        313.37        316.72        16.40 o                         
   1  14   1         92.32        108.41        16.45 o                         
   2  14   1        255.00        262.67        17.29 o                         
   3  14   1         61.05         65.80        17.00 o                         
   4  14   1         47.49         71.01        17.77 o                         
   5  14   1        189.88        196.23        14.65 o                         
   6  14   1         27.07         34.15        15.09 o                         
  -4  15   1        129.31        141.32        33.29 o                         
  -3  15   1         72.54         72.95        16.97 o                         
  -2  15   1        105.36        109.72        16.62 o                         
  -1  15   1         43.12         38.81        19.89 o                         
   0  15   1        293.21        303.98        16.00 o                         
   1  15   1         16.77         21.42        16.40 o                         
   2  15   1        194.66        184.13        17.72 o                         
   3  15   1        363.03        303.43        21.94 o                         
   4  15   1        377.12        344.11        21.66 o                         
 -14   0   2        238.78        233.71        30.48 o                         
 -13   0   2        282.88        390.51        30.20 o                         
 -12   0   2        754.37        817.54        30.85 o                         
 -11   0   2         16.55         45.04        26.43 o                         
 -10   0   2       1768.64       1736.32        33.97 o                         
  -9   0   2        139.27        137.74        20.63 o                         
  -8   0   2       1780.67       1705.83        25.73 o                         
  -7   0   2          0.05         14.66        19.71 o                         
  -6   0   2      13937.88      12954.78        72.26 o                         
  -5   0   2       6195.80       5599.19        92.89 o                         
  -4   0   2      11885.33      11996.57       209.58 o                         
  -3   0   2       8724.31       8446.44        58.69 o                         
  -2   0   2       4225.66       4775.00        59.38 o                         
  -1   0   2       3563.81       4178.09       120.25 o                         
   0   0   2      24965.00      29103.62       198.66 o                         
   1   0   2       2870.93       2980.95        66.52 o                         
   4   0   2      28687.83      28509.59       121.95 o                         
   5   0   2        252.44        187.41        31.69 o                         
   6   0   2        560.90        450.53        30.66 o                         
   7   0   2       2704.50       2482.99        39.04 o                         
   8   0   2          2.02        -18.42        28.10 o                         
   9   0   2       1547.27       1552.58        34.80 o                         
  10   0   2       2564.45       2619.69        38.39 o                         
  11   0   2       3222.47       3361.67        40.39 o                         
  12   0   2        466.66        398.97        29.22 o                         
  13   0   2         32.51         48.95        27.78 o                         
  14   0   2       1471.41       1307.57        37.08 o                         
 -14   1   2        140.63        139.17        20.88 o                         
 -13   1   2          0.51         -6.88        21.64 o                         
 -12   1   2          0.03          3.08        26.82 o                         
 -11   1   2          4.37          7.76        34.76 o                         
 -10   1   2       1828.49       1846.89        39.99 o                         
  -9   1   2       2578.13       2449.86        22.60 o                         
  -8   1   2       4268.81       4034.28        44.14 o                         
  -7   1   2         20.06         40.84        14.69 o                         
  -6   1   2        473.64        507.39        15.87 o                         
  -5   1   2        827.51        680.39        18.23 o                         
  -4   1   2       8109.78       7909.52        62.11 o                         
  -3   1   2       2044.03       2078.03        28.88 o                         
  -2   1   2      11391.89      12546.70       119.53 o                         
  -1   1   2       5350.45       5524.94       100.39 o                         
   0   1   2        473.93        525.10        29.47 o                         
   1   1   2        947.18       1181.23        48.85 o                         
   4   1   2        207.27        197.21        26.73 o                         
   5   1   2       1006.75        882.33        28.65 o                         
   6   1   2       7176.69       7091.14        73.44 o                         
   7   1   2        112.71        115.62        20.17 o                         
   8   1   2        407.09        389.06        20.70 o                         
   9   1   2        812.33        772.81        25.33 o                         
  10   1   2         13.01         28.58        19.06 o                         
  11   1   2         88.42         89.36        20.18 o                         
  12   1   2         59.61        105.93        19.97 o                         
  13   1   2          0.51         -1.43        20.00 o                         
  14   1   2          3.10         18.82        22.81 o                         
 -14   2   2         15.24         40.65        20.30 o                         
 -13   2   2        434.09        435.17        28.87 o                         
 -12   2   2        328.28        355.18        30.75 o                         
 -11   2   2          0.01         -2.90        20.87 o                         
 -10   2   2         17.93          5.19        18.50 o                         
  -9   2   2        730.32        748.05        18.58 o                         
  -8   2   2       1378.73       1506.18        17.11 o                         
  -7   2   2         20.34         31.60        14.58 o                         
  -6   2   2       4020.07       3897.80        25.74 o                         
  -5   2   2      15994.61      15298.05       108.17 o                         
  -4   2   2       1603.69       1473.58        21.82 o                         
  -3   2   2       3062.43       3107.36        26.67 o                         
  -2   2   2        356.01        336.51        24.53 o                         
  -1   2   2      31998.40      32797.21       161.31 o                         
   0   2   2       5493.40       5960.84        39.25 o                         
   1   2   2       1303.15       1295.95        73.37 o                         
   2   2   2        518.77        538.70        91.15 o                         
   3   2   2       8913.81       8713.84       117.30 o                         
   4   2   2       7883.75       7474.11        51.21 o                         
   5   2   2       2577.62       2585.30        33.29 o                         
   6   2   2       9111.93       8855.18        45.90 o                         
   7   2   2       2617.97       2548.21        29.79 o                         
   8   2   2        438.36        424.12        20.51 o                         
   9   2   2        122.80        135.46        19.13 o                         
  10   2   2         60.26         91.93        21.55 o                         
  11   2   2       3031.47       3116.19        38.52 o                         
  12   2   2        228.08        246.55        20.03 o                         
  13   2   2        576.24        564.75        24.29 o                         
  14   2   2        236.87        180.60        28.68 o                         
 -14   3   2         38.20         38.28        20.53 o                         
 -13   3   2          5.21         -3.85        23.73 o                         
 -12   3   2       1016.19       1018.99        28.99 o                         
 -11   3   2         55.29         63.65        28.50 o                         
 -10   3   2        463.62        483.38        22.44 o                         
  -9   3   2         52.64         51.34        15.73 o                         
  -8   3   2         76.30         80.43        19.57 o                         
  -7   3   2         97.48         87.19        14.14 o                         
  -6   3   2        862.80        891.25        18.48 o                         
  -5   3   2        446.28        589.83        16.59 o                         
  -4   3   2       1167.08       1215.53        21.07 o                         
  -3   3   2        195.05        184.43        21.28 o                         
  -2   3   2        349.26        399.97        24.61 o                         
   0   3   2      19848.59      20348.33       249.48 o                         
   1   3   2         77.60         96.73        44.11 o                         
   4   3   2       3374.75       3604.93        40.60 o                         
   5   3   2        196.18        175.09        24.85 o                         
   6   3   2        580.88        553.69        25.10 o                         
   7   3   2        103.66        141.87        22.20 o                         
   8   3   2        905.27        904.75        22.11 o                         
   9   3   2        725.34        723.28        19.27 o                         
  10   3   2        282.73        270.64        19.55 o                         
  11   3   2         33.78         19.83        21.13 o                         
  12   3   2        321.03        355.05        21.80 o                         
  13   3   2        234.45        232.76        22.41 o                         
  14   3   2         21.81         19.80        20.13 o                         
 -14   4   2        197.74        169.89        29.82 o                         
 -13   4   2         13.87         41.47        21.04 o                         
 -12   4   2        137.02        115.64        21.24 o                         
 -11   4   2        989.79        949.81        41.92 o                         
 -10   4   2        310.54        320.19        21.36 o                         
  -9   4   2       7568.48       7774.50        88.94 o                         
  -8   4   2       1408.26       1472.74        22.16 o                         
  -7   4   2         35.77         46.57        16.94 o                         
  -6   4   2         45.92         52.94        15.53 o                         
  -5   4   2       1657.99       1571.06        20.68 o                         
  -4   4   2      10565.58      10516.99        90.43 o                         
  -3   4   2        659.70        530.23        20.16 o                         
  -2   4   2       7594.91       7544.14        74.07 o                         
  -1   4   2       8829.89       8638.91        80.20 o                         
   0   4   2        206.42        139.99        19.65 o                         
   1   4   2       1995.82       2067.60        41.78 o                         
   4   4   2      12376.81      11871.35        66.72 o                         
   5   4   2       6785.27       6449.38       100.71 o                         
   6   4   2        165.19        192.92        23.44 o                         
   7   4   2       5184.49       5079.29        37.59 o                         
   8   4   2        484.29        460.63        21.88 o                         
   9   4   2        613.24        587.23        19.09 o                         
  10   4   2       1920.01       1812.99        40.90 o                         
  11   4   2        576.59        646.26        18.26 o                         
  12   4   2         23.50         37.91        18.98 o                         
  13   4   2        117.20         96.39        22.00 o                         
 -13   5   2         29.81         16.78        21.46 o                         
 -12   5   2         38.38         43.91        21.08 o                         
 -11   5   2        131.18        133.78        16.93 o                         
 -10   5   2          0.13         -4.97        20.80 o                         
  -9   5   2        265.07        254.62        18.01 o                         
  -8   5   2       7288.70       7342.04       116.95 o                         
  -7   5   2          0.39         15.31        18.22 o                         
  -6   5   2        134.88        115.55        16.47 o                         
  -5   5   2        186.67        132.99        18.71 o                         
  -4   5   2       2431.14       2393.31        28.29 o                         
  -3   5   2       3415.68       3338.46        32.82 o                         
  -2   5   2       9811.53       9906.35       125.37 o                         
  -1   5   2       7042.53       7011.22        74.69 o                         
   0   5   2       2850.44       2771.11        32.64 o                         
   1   5   2         18.69         21.25        25.84 o                         
   2   5   2       3688.01       3823.00        73.05 o                         
   4   5   2        362.99        267.30        29.96 o                         
   5   5   2        534.44        516.83        23.78 o                         
   6   5   2       2745.48       2590.52        47.71 o                         
   7   5   2         12.82         15.33        23.38 o                         
   8   5   2        606.84        613.40        24.26 o                         
   9   5   2       2962.57       2892.45        30.23 o                         
  10   5   2       1050.91       1028.69        25.00 o                         
  11   5   2          2.30          9.55        20.19 o                         
  12   5   2         28.08         26.98        20.92 o                         
  13   5   2         51.94         40.76        15.84 o                         
 -13   6   2       1372.27       1429.30       119.44 o                         
 -12   6   2        337.46        353.81        23.31 o                         
 -11   6   2         30.71         54.89        20.51 o                         
 -10   6   2        740.49        679.11        54.90 o                         
  -9   6   2        308.11        320.48        25.29 o                         
  -8   6   2       1808.07       1723.38        33.44 o                         
  -7   6   2        385.90        377.91        20.75 o                         
  -6   6   2       3692.31       3495.70        29.84 o                         
  -5   6   2        429.28        454.60        21.49 o                         
  -4   6   2       1382.01       1435.92        25.02 o                         
  -3   6   2       1765.35       1573.59        29.32 o                         
  -2   6   2        618.22        456.43        20.80 o                         
  -1   6   2       4973.50       4728.67        28.61 o                         
   0   6   2          2.55          7.87        18.36 o                         
   1   6   2        294.60        266.71        21.43 o                         
   2   6   2       8460.87       8148.11       244.43 o                         
   3   6   2      13526.95      13163.19        67.70 o                         
   4   6   2        303.62        252.37        30.38 o                         
   5   6   2        105.00         96.13        27.68 o                         
   6   6   2        690.74        655.95        29.03 o                         
   7   6   2       3007.91       3146.76        37.64 o                         
   8   6   2        108.95        125.71        23.05 o                         
   9   6   2        210.31        200.97        21.88 o                         
  10   6   2        117.24        108.23        20.18 o                         
  11   6   2        143.62        172.77        19.95 o                         
  12   6   2        182.76        198.28        20.35 o                         
  13   6   2         32.62         45.20        20.14 o                         
 -12   7   2         31.33         31.49        22.72 o                         
 -11   7   2        351.12        317.78        24.35 o                         
 -10   7   2         68.55         78.61        23.16 o                         
  -9   7   2        182.65        224.95        22.34 o                         
  -8   7   2        155.89        135.77        17.38 o                         
  -7   7   2        882.44        944.91        23.10 o                         
  -6   7   2       1147.61       1165.02        24.40 o                         
  -5   7   2       3198.84       3252.90        41.13 o                         
  -4   7   2        344.89        427.72        24.78 o                         
  -3   7   2        436.60        379.81        24.52 o                         
  -2   7   2       1388.10       1427.75        19.28 o                         
  -1   7   2          6.67          8.98        17.62 o                         
   0   7   2         28.27         37.99        20.65 o                         
   1   7   2          2.09         15.93        14.98 o                         
   2   7   2          0.06         10.79        19.85 o                         
   3   7   2          9.42         33.58        24.31 o                         
   4   7   2         60.25         86.59        27.27 o                         
   5   7   2        195.69        160.89        27.08 o                         
   6   7   2       1158.98       1169.66        31.03 o                         
   7   7   2       1091.32       1065.53        30.06 o                         
   8   7   2        179.95        183.41        26.10 o                         
   9   7   2        110.58        125.35        27.45 o                         
  10   7   2         28.49         77.56        26.43 o                         
  11   7   2        115.22        160.52        26.66 o                         
  12   7   2        429.22        470.58        29.68 o                         
 -12   8   2        410.19        384.74        30.38 o                         
 -11   8   2        293.98        304.57        29.17 o                         
 -10   8   2        305.58        300.29        28.61 o                         
  -9   8   2       1580.45       1671.60        32.29 o                         
  -8   8   2        338.67        353.80        20.94 o                         
  -7   8   2        139.70        115.11        26.33 o                         
  -6   8   2       1201.73       1192.59        27.65 o                         
  -5   8   2       4785.63       4782.69        37.18 o                         
  -4   8   2       1130.51       1172.48        26.77 o                         
  -3   8   2         67.73         60.12        18.22 o                         
  -2   8   2        301.36        296.15        15.07 o                         
  -1   8   2        254.37        220.78        17.46 o                         
   0   8   2      10685.12      10680.74       184.78 o                         
   1   8   2       1831.00       1728.88        31.26 o                         
   2   8   2       2257.03       2148.72        27.85 o                         
   3   8   2       2042.91       2043.90        23.16 o                         
   4   8   2         45.70         81.75        25.17 o                         
   5   8   2        629.70        537.67        29.78 o                         
   6   8   2       1023.71       1065.02        31.22 o                         
   7   8   2          4.84         43.50        26.33 o                         
   8   8   2        510.81        473.09        28.61 o                         
   9   8   2       1061.69       1048.04        30.38 o                         
  10   8   2        474.24        457.04        28.61 o                         
  11   8   2        253.30        255.02        20.70 o                         
  12   8   2        111.23        111.53        27.22 o                         
 -11   9   2          2.71         14.94        27.36 o                         
 -10   9   2         78.60         46.11        27.50 o                         
  -9   9   2          4.15        -26.94        26.94 o                         
  -8   9   2        204.60        216.91        27.31 o                         
  -7   9   2        231.54        239.90        28.38 o                         
  -6   9   2        443.98        447.46        27.73 o                         
  -5   9   2         54.43         60.82        22.78 o                         
  -4   9   2       1037.14       1038.02        17.93 o                         
  -3   9   2         99.15        120.94        15.50 o                         
  -2   9   2       1433.34       1391.94        24.85 o                         
  -1   9   2       1657.57       1664.16        26.62 o                         
   0   9   2         38.45         39.99        16.42 o                         
   1   9   2         12.06         14.20        13.94 o                         
   2   9   2        335.41        324.90        13.56 o                         
   3   9   2       3070.69       2975.49        26.59 o                         
   4   9   2        158.51        203.80        24.26 o                         
   5   9   2        566.90        562.98        29.13 o                         
   6   9   2        252.08        266.84        26.06 o                         
   7   9   2        456.96        470.16        28.10 o                         
   8   9   2        118.83        163.78        26.80 o                         
   9   9   2          9.50         -1.16        26.57 o                         
  10   9   2          2.21        -26.94        26.94 o                         
  11   9   2          7.80         -3.82        28.20 o                         
 -11  10   2         36.34          9.40        27.40 o                         
 -10  10   2        103.98        133.81        28.01 o                         
  -9  10   2       1196.09       1273.18        31.55 o                         
  -8  10   2        429.31        406.14        19.36 o                         
  -7  10   2        796.91        809.12        29.08 o                         
  -6  10   2        136.82        151.35        25.73 o                         
  -5  10   2       1146.64       1176.67        29.76 o                         
  -4  10   2       1487.19       1435.40        17.77 o                         
  -3  10   2       1145.93       1211.48        20.87 o                         
  -2  10   2       2646.34       2597.09        21.84 o                         
  -1  10   2        853.56        894.69        27.96 o                         
   0  10   2          2.82         20.61        16.78 o                         
   1  10   2         74.89         96.70        14.95 o                         
   2  10   2         10.05         26.65        12.15 o                         
   3  10   2       3225.27       3140.22        41.30 o                         
   4  10   2        799.33        815.35        21.52 o                         
   5  10   2       1009.94       1006.03        21.80 o                         
   6  10   2        482.68        542.23        27.64 o                         
   7  10   2         80.05         97.29        18.80 o                         
   8  10   2        287.69        306.62        28.24 o                         
   9  10   2          8.18         29.55        27.31 o                         
  10  10   2        251.22        272.47        29.17 o                         
  11  10   2        246.01        160.33        29.64 o                         
 -10  11   2          1.46        -12.52        19.91 o                         
  -9  11   2          4.98         22.33        26.94 o                         
  -8  11   2         40.14         43.60        26.01 o                         
  -7  11   2        582.83        649.81        28.38 o                         
  -6  11   2         52.64         65.40        19.19 o                         
  -5  11   2        945.24        982.05        17.54 o                         
  -4  11   2         21.58         16.21        14.14 o                         
  -3  11   2        135.96        133.10        16.93 o                         
  -2  11   2         64.83         69.92        14.49 o                         
  -1  11   2        323.04        354.48        17.83 o                         
   0  11   2        618.60        630.28        15.94 o                         
   1  11   2        539.92        545.12        16.36 o                         
   2  11   2          7.77         15.27        13.43 o                         
   3  11   2       1456.29       1480.50        20.74 o                         
   4  11   2         54.12         67.41        16.67 o                         
   5  11   2          3.64         -3.49        18.51 o                         
   6  11   2        513.65        532.39        30.45 o                         
   7  11   2          0.31          2.70        25.87 o                         
   8  11   2       1049.42       1088.05        31.69 o                         
   9  11   2         44.44         42.90        26.43 o                         
  10  11   2         61.47         41.64        28.20 o                         
  -9  12   2        335.39        315.13        30.15 o                         
  -8  12   2          1.24         16.94        27.78 o                         
  -7  12   2         24.38         20.06        20.98 o                         
  -6  12   2       1049.98       1103.40        35.71 o                         
  -5  12   2         57.34         73.83        16.09 o                         
  -4  12   2        233.26        231.52        14.85 o                         
  -3  12   2        520.57        543.29        16.36 o                         
  -2  12   2       1384.98       1395.03        24.63 o                         
  -1  12   2        770.05        826.67        16.21 o                         
   0  12   2        257.42        268.32        16.82 o                         
   1  12   2        349.45        408.98        16.02 o                         
   2  12   2       2777.64       3003.41        29.30 o                         
   3  12   2        290.36        310.70        15.46 o                         
   4  12   2         70.70         72.05        12.58 o                         
   5  12   2        838.37        866.73        17.51 o                         
   6  12   2        173.65        173.40        21.70 o                         
   7  12   2        617.09        563.32        23.08 o                         
   8  12   2          0.70         41.07        19.67 o                         
   9  12   2         91.00         89.71        28.43 o                         
  -8  13   2          1.48         13.67        25.38 o                         
  -7  13   2          1.27         15.43        16.15 o                         
  -6  13   2         73.30         62.41        14.47 o                         
  -5  13   2          1.33          3.94        16.73 o                         
  -4  13   2          4.72         24.26        16.41 o                         
  -3  13   2        125.78        147.54        15.51 o                         
  -2  13   2        332.51        332.01        16.94 o                         
  -1  13   2        181.92        192.45        15.94 o                         
   0  13   2         25.22         30.19        15.04 o                         
   1  13   2          0.56         11.82        15.14 o                         
   2  13   2        143.92        160.07        15.93 o                         
   3  13   2         11.16         19.03        15.08 o                         
   4  13   2         61.24         68.32        14.04 o                         
   5  13   2          4.90         15.79        14.57 o                         
   6  13   2         88.90         95.30        13.21 o                         
   7  13   2        439.79        459.60        37.18 o                         
   8  13   2        153.59        159.73        16.55 o                         
  -6  14   2        129.13        106.74        17.64 o                         
  -5  14   2        623.03        558.66        22.59 o                         
  -4  14   2         53.11         54.70        16.84 o                         
  -3  14   2        182.31        200.95        16.32 o                         
  -2  14   2        259.96        259.54        15.83 o                         
  -1  14   2       1171.25       1190.05        36.04 o                         
   0  14   2        604.65        620.47        16.15 o                         
   1  14   2        708.01        714.65        19.09 o                         
   2  14   2        602.48        627.35        17.73 o                         
   3  14   2          1.98         22.15        16.82 o                         
   4  14   2         17.31         25.62        16.99 o                         
   5  14   2          7.87          7.33        15.42 o                         
   6  14   2        349.49        316.30        15.10 o                         
  -4  15   2        114.95         95.88        15.63 o                         
  -3  15   2        652.24        526.62        24.70 o                         
  -2  15   2         81.13         66.79        17.40 o                         
  -1  15   2        622.09        581.84        19.45 o                         
   0  15   2         15.81         15.01        15.06 o                         
   1  15   2          7.26         17.84        16.79 o                         
   2  15   2         23.45         30.82        15.96 o                         
   3  15   2         38.07         52.69        19.94 o                         
   4  15   2        192.66        162.45        21.91 o                         
 -14   1   3          0.53          7.90        20.32 o                         
 -13   1   3         52.49         47.49        22.03 o                         
 -12   1   3        697.81        676.74        21.77 o                         
 -11   1   3        526.10        549.27        20.43 o                         
 -10   1   3        578.62        545.91        17.28 o                         
  -9   1   3        123.43        117.69        14.00 o                         
  -8   1   3       1242.64       1231.55        16.68 o                         
  -7   1   3       4016.57       4022.24        22.17 o                         
  -6   1   3        445.68        430.03        14.48 o                         
  -5   1   3        381.97        412.32        16.65 o                         
  -4   1   3       2324.83       2065.56        22.36 o                         
  -3   1   3        278.98        311.24        24.20 o                         
  -2   1   3       2117.52       2231.72        32.54 o                         
  -1   1   3      12837.79      13651.91       213.52 o                         
   0   1   3      19133.16      20697.32       229.40 o                         
   1   1   3         23.57         14.95        27.76 o                         
   2   1   3        346.39        398.65        67.98 o                         
   4   1   3      20530.74      18520.94       109.29 o                         
   5   1   3       8526.73       8558.81       138.33 o                         
   6   1   3        925.41        964.37        24.29 o                         
   7   1   3        318.88        326.27        27.24 o                         
   8   1   3        889.72        865.17        24.04 o                         
   9   1   3        474.03        455.66        21.05 o                         
  10   1   3        878.16        879.47        46.76 o                         
  11   1   3       4158.50       4218.31        30.72 o                         
  12   1   3       1390.69       1448.05        24.19 o                         
  13   1   3        676.19        729.54        24.67 o                         
  14   1   3          5.70        -18.43        23.00 o                         
 -14   2   3        443.79        409.19        22.33 o                         
 -13   2   3        117.51        115.63        19.95 o                         
 -12   2   3         35.51         31.93        20.83 o                         
 -11   2   3        996.59       1027.30        22.15 o                         
 -10   2   3         73.50         95.02        16.72 o                         
  -9   2   3         32.05         43.34        13.90 o                         
  -8   2   3      11171.98      10832.91        57.08 o                         
  -7   2   3        568.96        544.47        15.84 o                         
  -6   2   3       2951.01       2863.24        25.20 o                         
  -5   2   3       3893.97       3588.09        24.44 o                         
  -4   2   3       5320.55       5418.48        29.94 o                         
  -3   2   3       8697.08       8802.60        56.68 o                         
  -2   2   3       2179.58       2107.97        30.64 o                         
  -1   2   3      13511.71      14081.28       165.34 o                         
   0   2   3      10286.33      10457.18        84.08 o                         
   1   2   3       2248.02       2251.27       106.41 o                         
   2   2   3       1931.51       2072.90        86.12 o                         
   3   2   3       9633.49      10092.17       117.62 o                         
   5   2   3        158.93         99.47        22.47 o                         
   6   2   3         62.05         73.60        21.13 o                         
   7   2   3       2881.51       2946.71        26.65 o                         
   8   2   3        229.71        243.81        20.37 o                         
   9   2   3       2066.29       1877.41        78.61 o                         
  10   2   3       1267.84       1312.80        39.71 o                         
  11   2   3        484.44        523.33        23.54 o                         
  12   2   3        465.45        530.26        23.07 o                         
  13   2   3         29.06         55.21        21.30 o                         
  14   2   3        176.63        106.11        20.70 o                         
 -14   3   3         91.86         45.61        20.52 o                         
 -13   3   3         81.43        101.78        19.76 o                         
 -12   3   3        296.52        348.47        16.83 o                         
 -11   3   3        942.03       1009.78        27.50 o                         
 -10   3   3        162.17        157.53        14.40 o                         
  -9   3   3        168.41        148.27        18.16 o                         
  -8   3   3       1948.59       1876.49        18.45 o                         
  -7   3   3       6026.13       5921.57        76.37 o                         
  -6   3   3        352.82        356.51        15.56 o                         
  -5   3   3       1326.33       1185.43        19.19 o                         
  -4   3   3       8482.84       8344.84        63.80 o                         
  -3   3   3      15411.32      14461.03        70.94 o                         
  -1   3   3      13157.00      13527.55        86.72 o                         
   0   3   3        475.86        410.87        20.02 o                         
   3   3   3       2289.59       2109.21        69.44 o                         
   4   3   3       1349.60       1679.47        46.23 o                         
   5   3   3       2986.16       2908.83        33.67 o                         
   6   3   3         99.81        106.19        17.79 o                         
   7   3   3       8013.09       7526.39       137.70 o                         
   8   3   3       4458.16       4490.11        32.75 o                         
   9   3   3        740.41        800.65        23.14 o                         
  10   3   3        337.01        336.27        23.22 o                         
  11   3   3         45.95         75.17        22.05 o                         
  12   3   3        475.59        477.41        20.99 o                         
  13   3   3        141.81        135.04        20.31 o                         
  14   3   3         14.59         26.52        18.05 o                         
 -14   4   3        102.20        100.76        20.92 o                         
 -13   4   3        142.82        150.65        21.93 o                         
 -12   4   3          8.82          9.41        20.48 o                         
 -11   4   3        605.61        620.86        20.98 o                         
 -10   4   3        102.55         87.41        16.55 o                         
  -9   4   3         76.47        102.24        17.99 o                         
  -8   4   3       1281.55       1270.89        22.98 o                         
  -7   4   3          0.16          8.90        12.82 o                         
  -6   4   3        404.13        384.95        15.41 o                         
  -5   4   3       2513.38       2457.26        34.72 o                         
  -4   4   3       1528.90       1365.65        20.78 o                         
  -3   4   3       2070.58       2135.06        23.52 o                         
  -2   4   3        800.65        772.28        19.89 o                         
  -1   4   3         52.82         63.59        16.13 o                         
   0   4   3       3039.91       3128.40        39.65 o                         
   1   4   3        679.71        686.72        23.37 o                         
   2   4   3         16.80         19.22        73.56 o                         
   5   4   3        916.85        865.17        25.68 o                         
   6   4   3       1313.20       1315.98        24.99 o                         
   7   4   3        503.67        548.71        24.42 o                         
   8   4   3        231.24        213.67        22.03 o                         
   9   4   3          0.78         12.83        20.44 o                         
  10   4   3        953.19       1021.63        23.69 o                         
  11   4   3       1396.07       1488.31        25.71 o                         
  12   4   3          5.31         32.17        20.88 o                         
  13   4   3          8.50          1.90        14.61 o                         
 -13   5   3         67.98         71.59        19.97 o                         
 -12   5   3        714.64        683.09        54.69 o                         
 -11   5   3        494.36        511.71        22.31 o                         
 -10   5   3        129.41        166.30        18.05 o                         
  -9   5   3         47.50         48.76        17.44 o                         
  -8   5   3       3102.00       2958.92        26.16 o                         
  -7   5   3       2341.84       2342.11        22.91 o                         
  -6   5   3       2475.48       2337.24        58.37 o                         
  -5   5   3       3523.43       3270.65        23.17 o                         
  -4   5   3       6274.83       6105.43        29.14 o                         
  -3   5   3       2432.53       2339.49        22.54 o                         
  -2   5   3        923.47        872.73        19.73 o                         
  -1   5   3         13.96         25.23        15.74 o                         
   0   5   3       9890.00       9449.04       137.96 o                         
   1   5   3       2022.92       2048.21        28.19 o                         
   2   5   3       3421.84       3545.36        96.17 o                         
   5   5   3       1781.57       1713.38        36.15 o                         
   6   5   3        184.11        215.47        28.15 o                         
   7   5   3       2190.34       2248.51        28.60 o                         
   8   5   3        202.15        223.78        20.69 o                         
   9   5   3        560.29        544.29        21.09 o                         
  10   5   3        165.29        179.47        19.18 o                         
  11   5   3          2.26          1.40        17.39 o                         
  12   5   3       1125.08       1146.79        21.99 o                         
  13   5   3         63.58         76.40        18.44 o                         
 -13   6   3        136.07         76.95        34.43 o                         
 -12   6   3        148.70        174.99        21.54 o                         
 -11   6   3         67.67         78.76        22.04 o                         
 -10   6   3        232.58        198.47        21.74 o                         
  -9   6   3          0.45         11.29        18.28 o                         
  -8   6   3         85.48         96.49        17.74 o                         
  -7   6   3          0.17        -10.98        17.72 o                         
  -6   6   3       2498.55       2558.90        29.21 o                         
  -5   6   3        460.70        521.19        21.16 o                         
  -4   6   3       4136.80       4167.03        31.16 o                         
  -3   6   3       2045.79       1986.51        37.65 o                         
  -2   6   3          7.98         -0.14        19.07 o                         
  -1   6   3        566.46        516.24        19.91 o                         
   0   6   3        184.93        200.57        17.50 o                         
   1   6   3       2337.61       2352.60        48.58 o                         
   2   6   3        818.22        698.83        24.41 o                         
   4   6   3        347.68        323.97        29.78 o                         
   5   6   3        355.49        389.30        28.80 o                         
   6   6   3        206.70        203.09        27.36 o                         
   7   6   3       3913.04       3776.37        34.85 o                         
   8   6   3          0.08         -0.28        18.01 o                         
   9   6   3        127.75        127.95        17.14 o                         
  10   6   3          1.11          1.47        16.15 o                         
  11   6   3        101.71        139.69        20.66 o                         
  12   6   3        187.90        193.82        20.49 o                         
  13   6   3         30.37         45.70        20.50 o                         
 -12   7   3        197.39        148.66        23.69 o                         
 -11   7   3        117.94        113.60        22.77 o                         
 -10   7   3       2009.93       1896.26        36.41 o                         
  -9   7   3        496.24        521.21        20.80 o                         
  -8   7   3        803.18        898.20        23.94 o                         
  -7   7   3        414.57        443.10        17.18 o                         
  -6   7   3        285.03        323.55        20.52 o                         
  -5   7   3        237.35        231.44        20.23 o                         
  -4   7   3       7486.72       7377.45        87.91 o                         
  -3   7   3       7549.43       7501.78        43.16 o                         
  -2   7   3       1732.52       1679.26        19.61 o                         
  -1   7   3       7033.06       6950.40        89.24 o                         
   0   7   3        138.99        182.34        21.31 o                         
   1   7   3        356.89        362.55        16.63 o                         
   2   7   3        402.22        427.29        17.55 o                         
   3   7   3        972.08        823.07        31.73 o                         
   4   7   3       9359.31       9070.66        54.11 o                         
   5   7   3       1283.04       1252.94        31.03 o                         
   6   7   3        582.97        672.05        29.82 o                         
   7   7   3         13.98         55.55        26.01 o                         
   8   7   3        167.90        212.96        26.24 o                         
   9   7   3        377.40        347.19        27.82 o                         
  10   7   3        566.68        579.60        28.61 o                         
  11   7   3        478.39        537.30        28.24 o                         
  12   7   3        267.45        329.79        28.47 o                         
 -12   8   3          2.12         18.40        24.08 o                         
 -11   8   3        155.91        158.90        24.56 o                         
 -10   8   3        230.76        229.34        24.30 o                         
  -9   8   3        609.30        636.89        25.48 o                         
  -8   8   3       2463.03       2500.90        28.28 o                         
  -7   8   3       1643.47       1729.18        57.96 o                         
  -6   8   3         57.69         76.59        19.96 o                         
  -5   8   3       1112.19       1030.36        26.56 o                         
  -4   8   3        579.44        562.49        23.90 o                         
  -3   8   3        678.54        629.29        16.54 o                         
  -2   8   3          0.32         19.02        14.88 o                         
  -1   8   3        149.25        179.70        17.44 o                         
   0   8   3       1315.83       1216.26        31.78 o                         
   1   8   3        328.65        368.36        17.22 o                         
   2   8   3       1945.77       1965.11        26.90 o                         
   3   8   3       1993.67       1869.90        28.38 o                         
   4   8   3        144.35         98.64        25.78 o                         
   5   8   3        148.87        172.11        20.38 o                         
   6   8   3        577.24        518.55        28.71 o                         
   7   8   3        123.00        129.11        26.15 o                         
   8   8   3        224.73        213.10        26.89 o                         
   9   8   3        210.23        219.15        27.54 o                         
  10   8   3        101.38         51.65        27.45 o                         
  11   8   3        308.56        276.75        28.85 o                         
  12   8   3          0.67        -22.80        28.52 o                         
 -11   9   3        116.72        147.21        27.96 o                         
 -10   9   3        153.18        167.31        20.01 o                         
  -9   9   3        602.42        527.95        29.82 o                         
  -8   9   3       1058.63       1133.65        30.48 o                         
  -7   9   3       1810.95       1976.58        30.15 o                         
  -6   9   3        428.52        454.60        24.24 o                         
  -5   9   3         66.44         91.67        22.85 o                         
  -4   9   3       1363.79       1327.13        33.51 o                         
  -3   9   3        678.57        705.42        17.55 o                         
  -2   9   3       1059.34       1015.39        19.68 o                         
  -1   9   3        210.76        224.88        17.41 o                         
   0   9   3        143.33        124.32        23.77 o                         
   1   9   3       7694.25       7501.19       183.22 o                         
   2   9   3        321.54        342.02        14.72 o                         
   3   9   3        626.36        616.66        16.70 o                         
   4   9   3        135.35        141.04        19.25 o                         
   5   9   3       1143.94       1197.67        30.38 o                         
   6   9   3        327.58        327.42        19.63 o                         
   7   9   3        764.11        894.96        29.17 o                         
   8   9   3       1620.54       1589.48        26.06 o                         
   9   9   3        318.13        342.16        28.24 o                         
  10   9   3          5.43         20.47        18.89 o                         
  11   9   3         41.22         35.55        28.06 o                         
 -11  10   3        300.71        240.41        21.26 o                         
 -10  10   3         32.91         42.25        27.87 o                         
  -9  10   3        117.98        116.32        26.94 o                         
  -8  10   3        296.47        325.69        27.78 o                         
  -7  10   3        308.31        294.94        19.68 o                         
  -6  10   3         25.68         32.90        23.24 o                         
  -5  10   3         51.67         68.73        14.34 o                         
  -4  10   3         23.33         28.59        15.41 o                         
  -3  10   3         18.54         34.02        13.56 o                         
  -2  10   3       1550.96       1461.34        20.23 o                         
  -1  10   3        424.73        440.10        18.05 o                         
   0  10   3        424.90        413.40        22.56 o                         
   1  10   3        372.73        392.24        16.16 o                         
   2  10   3        118.41        113.82        12.66 o                         
   3  10   3        192.13        219.69        14.27 o                         
   4  10   3        126.26        131.15        15.45 o                         
   5  10   3        128.12        160.97        27.10 o                         
   6  10   3       1089.96       1091.35        30.10 o                         
   7  10   3        359.74        386.55        27.17 o                         
   8  10   3        283.95        353.05        27.68 o                         
   9  10   3         10.74          4.89        27.31 o                         
  10  10   3        221.22        178.43        29.13 o                         
  11  10   3         36.22         31.45        28.89 o                         
 -10  11   3        117.19        137.12        27.73 o                         
  -9  11   3          6.44         38.62        27.59 o                         
  -8  11   3        974.91        812.47        30.48 o                         
  -7  11   3         49.13         63.74        25.73 o                         
  -6  11   3        765.67        769.95        22.08 o                         
  -5  11   3       3361.02       3447.79        36.85 o                         
  -4  11   3        404.21        416.51        14.30 o                         
  -3  11   3         53.90         58.82        15.12 o                         
  -2  11   3         75.26         62.47        14.21 o                         
  -1  11   3         79.84         96.87        16.97 o                         
   0  11   3       2232.07       2380.63        31.55 o                         
   1  11   3        207.52        227.20        16.29 o                         
   2  11   3        130.13        148.62        13.86 o                         
   3  11   3       1340.89       1371.17        15.48 o                         
   4  11   3        284.33        303.72        14.79 o                         
   5  11   3         64.99         93.30        18.13 o                         
   6  11   3         69.43         82.99        19.63 o                         
   7  11   3        781.35        780.53        32.15 o                         
   8  11   3        803.86        814.75        30.06 o                         
   9  11   3         83.70         80.21        28.43 o                         
  10  11   3        176.57        147.45        28.99 o                         
  -9  12   3        159.11        185.37        29.50 o                         
  -8  12   3        710.04        636.59        23.96 o                         
  -7  12   3        824.70        760.34        23.73 o                         
  -6  12   3        207.15        235.56        17.36 o                         
  -5  12   3         15.48         24.26        14.60 o                         
  -4  12   3        284.59        308.67        15.15 o                         
  -3  12   3        423.42        432.19        17.18 o                         
  -2  12   3        553.47        556.93        15.98 o                         
  -1  12   3        365.38        379.75        18.59 o                         
   0  12   3        186.87        220.35        15.27 o                         
   1  12   3        529.53        559.11        17.05 o                         
   2  12   3          0.69          8.94        15.24 o                         
   3  12   3         34.12         41.87        14.87 o                         
   4  12   3         84.38        118.15        14.17 o                         
   5  12   3          4.58          8.38        16.26 o                         
   6  12   3        177.22        181.73        22.81 o                         
   7  12   3        324.71        319.51        16.71 o                         
   8  12   3          0.13         22.69        14.36 o                         
   9  12   3        201.40        200.39        28.71 o                         
  -8  13   3        471.35        437.02        35.54 o                         
  -7  13   3        175.43        134.14        18.74 o                         
  -6  13   3         45.07         33.67        15.74 o                         
  -5  13   3        375.10        386.64        16.78 o                         
  -4  13   3        111.49        112.31        17.50 o                         
  -3  13   3        583.14        606.77        17.00 o                         
  -2  13   3         48.83         66.82        17.95 o                         
  -1  13   3        354.17        383.69        15.93 o                         
   0  13   3       1147.54       1165.76        23.91 o                         
   1  13   3        190.28        195.25        15.49 o                         
   2  13   3         94.42         91.99        16.09 o                         
   3  13   3        331.73        334.39        15.49 o                         
   4  13   3       1025.99       1062.93        33.54 o                         
   5  13   3        201.84        214.15        14.79 o                         
   6  13   3          3.30          8.21        13.69 o                         
   7  13   3         17.27         30.03        16.46 o                         
  -6  14   3         84.02         52.52        16.53 o                         
  -5  14   3        224.69        250.85        20.41 o                         
  -4  14   3         95.68        100.41        16.38 o                         
  -3  14   3         10.88         14.48        18.09 o                         
  -2  14   3        286.19        300.44        15.91 o                         
  -1  14   3        484.97        499.38        17.48 o                         
   0  14   3        129.20        132.38        15.02 o                         
   1  14   3        158.99        146.09        17.31 o                         
   2  14   3        585.02        617.12        18.96 o                         
   3  14   3         54.68         53.73        18.11 o                         
   4  14   3         38.76         33.36        16.48 o                         
   5  14   3         13.03         11.74        14.79 o                         
   6  14   3         13.44         38.47        14.96 o                         
  -4  15   3        348.04        335.28        20.61 o                         
  -3  15   3        314.91        281.11        18.23 o                         
  -2  15   3          2.69         13.65        16.67 o                         
  -1  15   3       1157.79       1117.43        35.54 o                         
   0  15   3         77.68         48.75        15.15 o                         
   1  15   3        385.13        363.46        25.41 o                         
   2  15   3         18.66         33.61        16.68 o                         
   3  15   3          9.05          8.58        24.67 o                         
   4  15   3        486.59        373.69        44.46 o                         
 -14   0   4        125.98         94.45        28.10 o                         
 -13   0   4        278.76        277.30        29.55 o                         
 -12   0   4         83.30         74.91        27.64 o                         
 -11   0   4       6105.52       6285.11        34.33 o                         
 -10   0   4        111.90        110.55        19.58 o                         
  -9   0   4        131.96        165.74        19.65 o                         
  -8   0   4       2062.43       1934.13        25.23 o                         
  -7   0   4       1265.77       1197.87        24.12 o                         
  -6   0   4       7415.81       7285.56        56.97 o                         
  -5   0   4      19567.24      18501.74        60.70 o                         
  -4   0   4        119.63        118.23        27.34 o                         
  -3   0   4       2516.56       2879.97        40.60 o                         
  -2   0   4       5127.82       6060.57        56.83 o                         
  -1   0   4        429.83        445.25        42.58 o                         
   0   0   4       3079.75       3169.32        40.45 o                         
   1   0   4      24556.40      27813.25       130.39 o                         
   2   0   4        424.57        416.97        40.20 o                         
   3   0   4       3923.70       4029.53        63.70 o                         
   5   0   4       4593.94       4636.06        53.13 o                         
   6   0   4         41.80        100.41        31.03 o                         
   7   0   4       3612.96       3514.23        47.92 o                         
   8   0   4        486.94        497.47        30.75 o                         
   9   0   4       2824.37       2767.98        39.08 o                         
  10   0   4          5.22         34.52        26.57 o                         
  11   0   4        754.23        821.49        30.48 o                         
  12   0   4          8.17         44.90        33.78 o                         
  13   0   4        125.75        130.84        29.36 o                         
  14   0   4        170.69         92.03        30.43 o                         
 -14   1   4         76.78         68.19        20.85 o                         
 -13   1   4         19.73         39.59        19.82 o                         
 -12   1   4        371.83        333.79        20.13 o                         
 -11   1   4       1256.98       1305.67        19.50 o                         
 -10   1   4       1375.30       1313.71        19.37 o                         
  -9   1   4         38.22         70.44        14.07 o                         
  -8   1   4         22.39         27.62        13.70 o                         
  -7   1   4         17.64         12.28        13.81 o                         
  -6   1   4       3919.98       4163.71        26.70 o                         
  -5   1   4       5702.27       5388.82        26.25 o                         
  -4   1   4       1064.72       1114.07        21.67 o                         
  -3   1   4       6056.47       6003.81        41.98 o                         
  -2   1   4       2885.91       3108.71        40.60 o                         
  -1   1   4         84.88        101.01        26.04 o                         
   0   1   4       3178.86       3327.91        28.98 o                         
   1   1   4        335.83        378.63        30.27 o                         
   2   1   4          3.68         10.92        30.02 o                         
   3   1   4       1126.32       1318.31        58.07 o                         
   5   1   4       4463.37       4377.18        61.51 o                         
   6   1   4       1385.72       1420.75        27.20 o                         
   7   1   4        433.30        444.68        21.54 o                         
   8   1   4       3183.85       3108.23        30.47 o                         
   9   1   4          2.11         -7.54        19.13 o                         
  10   1   4          5.45         39.90        25.80 o                         
  11   1   4          3.53         32.28        19.00 o                         
  12   1   4          2.17         19.68        19.51 o                         
  13   1   4         73.25        110.97        24.80 o                         
  14   1   4        445.57        340.83        24.61 o                         
 -14   2   4        296.82        279.78        21.14 o                         
 -13   2   4         69.32         73.62        19.98 o                         
 -12   2   4         44.58         54.31        19.40 o                         
 -11   2   4        497.75        500.34        17.76 o                         
 -10   2   4        793.96        837.25        15.17 o                         
  -9   2   4         93.94         95.47        14.07 o                         
  -8   2   4        404.06        426.93        14.41 o                         
  -7   2   4       1178.23       1054.77        17.22 o                         
  -6   2   4       4546.66       4395.36        23.58 o                         
  -5   2   4         19.21         18.89        16.03 o                         
  -4   2   4        119.59        159.37        16.35 o                         
  -3   2   4      23386.21      23365.55       230.58 o                         
  -2   2   4       6655.96       6707.06        75.81 o                         
  -1   2   4       3112.91       3290.27        52.75 o                         
   0   2   4          9.92         14.45        19.37 o                         
   1   2   4       2316.19       2549.13        39.34 o                         
   2   2   4       2858.92       3276.82        52.58 o                         
   3   2   4       2072.21       2186.71        72.58 o                         
   4   2   4       7231.37       6948.16        81.70 o                         
   5   2   4       5329.41       5259.39        66.35 o                         
   6   2   4      10745.38      10773.79        49.22 o                         
   7   2   4        126.26        117.90        20.32 o                         
   8   2   4       1298.46       1336.66        25.83 o                         
   9   2   4        227.00        220.95        21.30 o                         
  10   2   4        490.28        556.05        20.40 o                         
  11   2   4          0.13          6.95        20.54 o                         
  12   2   4         31.16         44.98        19.53 o                         
  13   2   4        265.35        247.85        22.64 o                         
  14   2   4        631.82        558.29        37.31 o                         
 -14   3   4          1.79         29.67        26.26 o                         
 -13   3   4         51.45         49.46        19.90 o                         
 -12   3   4        119.59        115.09        19.49 o                         
 -11   3   4         20.68         16.63        15.53 o                         
 -10   3   4         10.31         18.10        15.69 o                         
  -9   3   4          4.25         13.89        13.19 o                         
  -8   3   4       1653.25       1618.21        17.94 o                         
  -7   3   4        605.72        562.92        15.23 o                         
  -6   3   4         69.23         71.98        16.35 o                         
  -5   3   4         11.28          3.93        17.16 o                         
  -4   3   4         13.35         22.83        17.24 o                         
  -3   3   4      18331.12      18004.57       109.30 o                         
  -2   3   4        260.99        309.44        21.82 o                         
  -1   3   4       2165.22       2087.52        24.74 o                         
   0   3   4       8322.94       8336.93        47.20 o                         
   1   3   4      33006.29      32340.86       128.09 o                         
   2   3   4      10757.98      11152.87        77.28 o                         
   3   3   4        211.88        248.64        58.81 o                         
   4   3   4       2361.72       2544.78        48.83 o                         
   5   3   4       1330.92       1470.87        36.38 o                         
   6   3   4        469.97        465.59        19.96 o                         
   7   3   4         10.82         24.14        21.17 o                         
   8   3   4        267.16        213.26        23.38 o                         
   9   3   4        558.58        598.50        22.20 o                         
  10   3   4        111.25        113.39        19.18 o                         
  11   3   4          1.14         -3.83        38.50 o                         
  12   3   4         48.81         64.61        16.75 o                         
  13   3   4        176.03        182.04        18.00 o                         
 -13   4   4          1.83         19.23        21.24 o                         
 -12   4   4        203.68        239.73        27.17 o                         
 -11   4   4        247.10        284.90        16.16 o                         
 -10   4   4       1424.94       1360.76        22.38 o                         
  -9   4   4       1643.20       1723.00        36.26 o                         
  -8   4   4         74.79         76.71        14.67 o                         
  -7   4   4       3420.17       3492.78        27.07 o                         
  -6   4   4          6.78         26.33        14.34 o                         
  -5   4   4         46.61         57.29        16.74 o                         
  -4   4   4       1270.33       1389.05        19.79 o                         
  -3   4   4       6060.51       5658.10        31.19 o                         
  -2   4   4      14024.42      13357.70       126.72 o                         
  -1   4   4        632.58        732.42        18.80 o                         
   0   4   4      11153.02      10953.65        58.07 o                         
   1   4   4        525.72        509.24        22.03 o                         
   2   4   4       7414.27       7072.61        50.94 o                         
   6   4   4       4169.59       4182.32        88.09 o                         
   7   4   4       2416.86       2409.19        70.53 o                         
   8   4   4       1149.49       1123.23        20.92 o                         
   9   4   4          8.26         31.26        14.40 o                         
  10   4   4       2964.59       2995.52        47.03 o                         
  11   4   4         21.89         17.74        17.25 o                         
  12   4   4       1117.49       1138.37        18.70 o                         
  13   4   4        616.81        605.35        20.11 o                         
 -13   5   4        315.81        302.53        23.07 o                         
 -12   5   4        210.03        191.62        19.72 o                         
 -11   5   4       1438.93       1588.44        31.91 o                         
 -10   5   4        763.97        780.39        18.85 o                         
  -9   5   4        571.23        580.80        16.23 o                         
  -8   5   4          3.08         -5.07        18.54 o                         
  -7   5   4        984.33        971.85        17.95 o                         
  -6   5   4         21.55         32.12        15.07 o                         
  -5   5   4       1741.77       1705.03        19.87 o                         
  -4   5   4       1084.13       1112.23        18.63 o                         
  -3   5   4       4763.55       4325.59        33.24 o                         
  -2   5   4       3200.10       3376.21        24.67 o                         
  -1   5   4        721.34        758.41        15.83 o                         
   0   5   4        578.99        581.07        16.93 o                         
   1   5   4        215.35        204.34        18.93 o                         
   2   5   4       1848.93       1812.90        33.95 o                         
   5   5   4          0.26          8.14        20.10 o                         
   6   5   4        994.78        998.34        30.85 o                         
   7   5   4        121.40        122.22        21.40 o                         
   8   5   4       2413.56       2418.40        31.87 o                         
   9   5   4        477.55        524.55        20.65 o                         
  10   5   4        307.68        249.06        15.94 o                         
  11   5   4        339.29        350.45        20.47 o                         
  12   5   4          0.15          0.08        18.09 o                         
  13   5   4        598.66        615.77        22.79 o                         
 -13   6   4        712.06        633.34        38.92 o                         
 -12   6   4         11.94         31.24        21.24 o                         
 -11   6   4        568.43        560.46        22.91 o                         
 -10   6   4        597.50        592.39        19.36 o                         
  -9   6   4         53.81         71.13        17.48 o                         
  -8   6   4        162.30        201.05        18.49 o                         
  -7   6   4        205.88        214.05        18.81 o                         
  -6   6   4       3689.78       3640.27        34.14 o                         
  -5   6   4       4458.24       4236.00        26.40 o                         
  -4   6   4        468.01        466.20        16.80 o                         
  -3   6   4       5074.07       4869.07        38.80 o                         
  -2   6   4        197.48        168.75        13.03 o                         
  -1   6   4       3873.99       3641.85        38.78 o                         
   0   6   4        336.83        378.54        18.16 o                         
   1   6   4      29206.74      27936.55       861.76 o                         
   2   6   4      19221.99      19422.92       595.74 o                         
   5   6   4       2177.69       2173.03        34.90 o                         
   6   6   4        959.68       1039.75        30.57 o                         
   7   6   4          0.52         -8.70        27.73 o                         
   8   6   4        471.50        518.69        28.71 o                         
   9   6   4       3364.64       3316.82        34.90 o                         
  10   6   4        121.06        121.78        17.01 o                         
  11   6   4         96.08         86.39        16.57 o                         
  12   6   4        176.88        152.83        17.22 o                         
  13   6   4        490.60        349.24        18.95 o                         
 -12   7   4         17.31         17.44        22.99 o                         
 -11   7   4         41.94         31.24        17.32 o                         
 -10   7   4        349.41        371.21        20.32 o                         
  -9   7   4          4.17          1.81        17.76 o                         
  -8   7   4       3177.14       3341.50        27.82 o                         
  -7   7   4         73.60         82.71        18.38 o                         
  -6   7   4        289.86        316.78        19.73 o                         
  -5   7   4        120.89        141.84        15.43 o                         
  -4   7   4        618.23        649.69        20.18 o                         
  -3   7   4       2021.32       2006.67        30.42 o                         
  -2   7   4       3798.64       3774.44        24.34 o                         
  -1   7   4        174.08        199.01        17.18 o                         
   0   7   4        722.63        722.03        24.93 o                         
   1   7   4        192.53        215.18        16.17 o                         
   2   7   4         69.39         50.06        17.99 o                         
   3   7   4        497.00        522.70        21.29 o                         
   5   7   4        609.79        592.30        29.64 o                         
   6   7   4       1464.44       1505.40        26.47 o                         
   7   7   4        199.51        205.84        26.71 o                         
   8   7   4        227.18        221.89        26.99 o                         
   9   7   4         86.18        106.78        26.24 o                         
  10   7   4        409.53        381.34        28.38 o                         
  11   7   4         22.44         34.29        18.15 o                         
  12   7   4         54.02        104.50        28.47 o                         
 -12   8   4          0.21         31.59        24.15 o                         
 -11   8   4        805.39        828.52        26.31 o                         
 -10   8   4        663.97        625.81        23.15 o                         
  -9   8   4       1123.44       1171.30        23.46 o                         
  -8   8   4         43.01         52.87        19.10 o                         
  -7   8   4       1594.18       1576.11        24.09 o                         
  -6   8   4       2977.55       3124.03        38.92 o                         
  -5   8   4       1186.23       1286.87        19.56 o                         
  -4   8   4        796.96        787.87        24.36 o                         
  -3   8   4        249.56        239.34        15.70 o                         
  -2   8   4       8228.05       8006.53        32.03 o                         
  -1   8   4         91.54         95.60        16.72 o                         
   0   8   4        245.70        248.99        20.92 o                         
   1   8   4       2917.04       2832.43        39.51 o                         
   2   8   4       6172.70       6151.81       120.77 o                         
   3   8   4       2617.76       2497.68        79.10 o                         
   4   8   4       4070.51       4079.73        39.41 o                         
   5   8   4        236.20        224.22        27.73 o                         
   6   8   4        879.28        878.16        29.17 o                         
   7   8   4        212.21        182.81        26.38 o                         
   8   8   4        198.74        198.77        19.87 o                         
   9   8   4       1861.27       1671.92        32.20 o                         
  10   8   4         35.35         54.11        26.94 o                         
  11   8   4         81.07         35.73        27.96 o                         
  12   8   4        186.44        143.17        27.82 o                         
 -11   9   4         77.15         85.70        28.06 o                         
 -10   9   4         58.96         34.48        27.13 o                         
  -9   9   4        191.57        233.04        25.49 o                         
  -8   9   4          0.07          7.70        22.93 o                         
  -7   9   4       1065.82       1116.27        30.20 o                         
  -6   9   4         98.92         90.17        22.66 o                         
  -5   9   4       2497.51       2499.81        30.54 o                         
  -4   9   4        145.10        137.37        18.84 o                         
  -3   9   4        627.73        610.66        16.72 o                         
  -2   9   4       1497.86       1403.13        19.77 o                         
  -1   9   4         93.77        109.63        17.00 o                         
   0   9   4       1624.99       1606.18        31.94 o                         
   1   9   4        208.16        204.51        23.12 o                         
   2   9   4       2182.58       2111.55        29.03 o                         
   3   9   4        203.71        220.20        15.45 o                         
   4   9   4       1314.05       1344.93        46.43 o                         
   5   9   4          7.96         -2.79        19.31 o                         
   6   9   4         67.14         65.70        26.06 o                         
   7   9   4        864.04        894.59        30.34 o                         
   8   9   4        393.86        425.68        21.17 o                         
   9   9   4          0.97        -26.94        26.94 o                         
  10   9   4         50.49         60.95        27.03 o                         
  11   9   4         10.65         26.94        27.45 o                         
 -11  10   4         54.71         28.20        20.01 o                         
 -10  10   4        906.26        842.62        31.03 o                         
  -9  10   4        939.73        899.75        24.05 o                         
  -8  10   4         20.07         71.33        26.89 o                         
  -7  10   4        242.32        227.68        23.50 o                         
  -6  10   4       2132.80       2248.72        70.91 o                         
  -5  10   4          2.88         10.69        15.37 o                         
  -4  10   4        246.35        265.33        15.73 o                         
  -3  10   4       4384.97       4419.72        47.08 o                         
  -2  10   4       5698.88       5710.92       103.59 o                         
  -1  10   4        159.47        196.67        17.94 o                         
   0  10   4         56.75         68.04        19.61 o                         
   1  10   4        667.27        638.62        45.83 o                         
   2  10   4         66.44         86.13        12.48 o                         
   3  10   4        230.27        243.16        13.71 o                         
   4  10   4        163.48        175.98        15.88 o                         
   5  10   4       1767.52       1895.04        53.98 o                         
   6  10   4       2767.68       2773.37        36.34 o                         
   7  10   4         17.69         81.98        25.64 o                         
   8  10   4         60.02         68.58        27.78 o                         
   9  10   4         59.92         80.21        27.59 o                         
  10  10   4        249.83        193.51        29.13 o                         
 -10  11   4         92.38        134.98        29.31 o                         
  -9  11   4        112.71        126.00        28.20 o                         
  -8  11   4        214.01        195.51        27.68 o                         
  -7  11   4        228.42        278.61        27.87 o                         
  -6  11   4        508.30        501.10        20.77 o                         
  -5  11   4        129.78        137.80        15.51 o                         
  -4  11   4         11.63         31.71        14.68 o                         
  -3  11   4          2.71          4.93        15.81 o                         
  -2  11   4         99.49        135.59        15.54 o                         
  -1  11   4        384.59        372.20        22.39 o                         
   0  11   4        297.21        317.34        24.78 o                         
   1  11   4        151.42        171.62        15.14 o                         
   2  11   4        509.22        541.17        15.48 o                         
   3  11   4        268.57        250.16        13.68 o                         
   4  11   4        828.44        813.83        15.56 o                         
   5  11   4        354.13        361.59        16.11 o                         
   6  11   4         21.61         30.33        13.07 o                         
   7  11   4        186.49        203.75        16.59 o                         
   8  11   4          0.16         33.76        18.68 o                         
   9  11   4         65.13         78.26        27.78 o                         
  10  11   4         20.11         20.15        27.61 o                         
  -9  12   4        151.91        169.36        29.68 o                         
  -8  12   4        253.79        239.01        27.68 o                         
  -7  12   4        677.05        575.25        22.02 o                         
  -6  12   4        486.47        451.84        16.60 o                         
  -5  12   4        297.14        335.05        15.04 o                         
  -4  12   4          1.44         10.45        14.87 o                         
  -3  12   4        590.38        609.52        17.23 o                         
  -2  12   4          3.07          8.94        14.05 o                         
  -1  12   4        310.49        336.07        18.54 o                         
   0  12   4        823.75        863.39        17.70 o                         
   1  12   4       1283.81       1369.80        38.21 o                         
   2  12   4       1026.64       1075.62        19.09 o                         
   3  12   4         71.75         91.24        13.18 o                         
   4  12   4        169.01        195.36        14.31 o                         
   5  12   4       2561.27       2648.78        19.16 o                         
   6  12   4         33.68         43.38        16.13 o                         
   7  12   4         21.01         26.97        15.73 o                         
   8  12   4        226.00        206.59        12.87 o                         
   9  12   4        102.76         49.49        20.71 o                         
  -8  13   4        744.20        574.18        27.10 o                         
  -7  13   4         78.33         58.99        16.50 o                         
  -6  13   4         12.08         28.71        16.88 o                         
  -5  13   4        387.80        388.42        17.58 o                         
  -4  13   4          1.74         -0.39        15.92 o                         
  -3  13   4         65.45         80.59        17.11 o                         
  -2  13   4         18.78         38.52        19.37 o                         
  -1  13   4        119.93        150.17        18.09 o                         
   0  13   4        323.69        346.23        15.25 o                         
   1  13   4        274.32        276.22        15.63 o                         
   2  13   4        297.31        301.92        16.79 o                         
   3  13   4        275.32        273.05        20.27 o                         
   4  13   4       1069.62       1005.98        31.21 o                         
   5  13   4        142.13        142.29        14.67 o                         
   6  13   4         11.81         28.32        14.46 o                         
   7  13   4         66.01         66.79        16.33 o                         
  -6  14   4        645.71        607.39        26.68 o                         
  -5  14   4          7.40          9.09        19.07 o                         
  -4  14   4         83.49         88.15        16.46 o                         
  -3  14   4         12.67         12.20        18.23 o                         
  -2  14   4        104.64        107.12        16.37 o                         
  -1  14   4         44.04         53.88        15.45 o                         
   0  14   4         84.19        103.71        15.61 o                         
   1  14   4       1285.63       1325.64        20.98 o                         
   2  14   4       1843.74       1814.44        25.92 o                         
   3  14   4        250.25        230.93        21.03 o                         
   4  14   4        479.93        425.05        25.58 o                         
   5  14   4         33.80         34.01        14.65 o                         
   6  14   4        342.25        276.50        14.33 o                         
  -4  15   4         20.80          8.78        17.26 o                         
  -3  15   4         97.63         65.50        16.85 o                         
  -2  15   4          1.68          8.94        15.62 o                         
  -1  15   4          0.87         16.75        16.06 o                         
   0  15   4        278.57        301.76        17.34 o                         
   1  15   4         89.45         98.09        16.67 o                         
   2  15   4         43.76         45.45        18.02 o                         
   3  15   4         18.18         31.64        19.96 o                         
 -14   1   5        186.21        177.17        23.36 o                         
 -13   1   5        191.48        225.57        44.27 o                         
 -12   1   5        200.41        209.85        17.51 o                         
 -11   1   5          0.32         12.32        19.72 o                         
 -10   1   5         45.08         53.68        15.10 o                         
  -9   1   5       1138.68       1091.01        18.05 o                         
  -8   1   5       3415.77       3343.11        31.45 o                         
  -7   1   5        692.38        752.66        15.58 o                         
  -6   1   5         42.15         25.04        14.15 o                         
  -5   1   5       3804.54       3906.96        23.22 o                         
  -4   1   5       8378.23       7973.22        64.38 o                         
  -3   1   5        273.12        274.10        20.56 o                         
  -2   1   5       1392.56       1312.88        26.87 o                         
  -1   1   5      27623.87      29136.86       116.82 o                         
   0   1   5       8965.01       9459.55        59.63 o                         
   1   1   5         99.83        135.18        24.78 o                         
   2   1   5        770.50        818.81        25.67 o                         
   3   1   5         16.04         29.52        23.23 o                         
   4   1   5       5145.62       5283.53        43.33 o                         
   5   1   5       1517.51       1514.52        42.53 o                         
   6   1   5       2920.29       2716.73        29.13 o                         
   7   1   5       1241.91       1195.01        24.28 o                         
   8   1   5        394.47        431.19        26.73 o                         
   9   1   5          3.30         17.62        24.08 o                         
  10   1   5        111.47        110.12        21.49 o                         
  11   1   5        490.87        489.75        26.71 o                         
  12   1   5          2.25         21.40        21.37 o                         
  13   1   5         22.89         31.38        16.64 o                         
  14   1   5        209.63        174.65        18.37 o                         
 -14   2   5          9.19         36.30        23.75 o                         
 -13   2   5         33.23         47.98        19.67 o                         
 -12   2   5        777.14        811.70        18.12 o                         
 -11   2   5        219.04        285.22        13.80 o                         
 -10   2   5        107.06        131.93        14.18 o                         
  -9   2   5        315.55        321.60        15.00 o                         
  -8   2   5       1350.03       1441.74        16.24 o                         
  -7   2   5       1316.24       1253.83        16.84 o                         
  -6   2   5         36.91         63.64        13.13 o                         
  -5   2   5         39.01         23.54        12.14 o                         
  -4   2   5       2038.66       1894.34        21.27 o                         
  -3   2   5        939.27        961.95        21.17 o                         
  -2   2   5      20298.38      20560.07       319.57 o                         
  -1   2   5      10849.66      11222.99       106.12 o                         
   0   2   5       5598.83       5937.93        43.37 o                         
   1   2   5      14293.10      14405.51       309.20 o                         
   2   2   5       7956.02       8241.51        98.31 o                         
   3   2   5       4412.78       4120.59        43.11 o                         
   4   2   5         26.43         22.98        42.25 o                         
   5   2   5         25.58         23.59        39.46 o                         
   6   2   5        289.62        289.21        20.00 o                         
   7   2   5       7619.71       7451.50        80.04 o                         
   8   2   5       3446.64       3394.83        29.98 o                         
   9   2   5       1011.55       1009.72        24.06 o                         
  10   2   5          8.17          6.60        19.82 o                         
  11   2   5         24.66         81.35        19.06 o                         
  12   2   5        112.55         95.52        17.31 o                         
  13   2   5        112.30        131.72        17.68 o                         
  14   2   5          2.90         24.40        19.15 o                         
 -14   3   5         34.84         27.46        33.17 o                         
 -13   3   5        638.63        646.25        27.45 o                         
 -12   3   5        740.59        825.56        18.25 o                         
 -11   3   5        275.07        281.42        17.73 o                         
 -10   3   5        387.79        381.29        15.26 o                         
  -9   3   5          8.35         12.60        13.49 o                         
  -8   3   5         71.04         72.74        13.77 o                         
  -7   3   5        313.54        303.36        13.97 o                         
  -6   3   5       1851.03       1861.90        19.50 o                         
  -5   3   5      35878.23      33476.82       167.66 o                         
  -4   3   5        588.97        663.06        16.14 o                         
  -3   3   5        129.00        134.18        14.40 o                         
  -2   3   5       5106.80       5084.67        65.18 o                         
  -1   3   5        135.71         66.07        18.65 o                         
   0   3   5       5740.47       5517.99        34.62 o                         
   1   3   5      31134.53      31559.64       687.53 o                         
   2   3   5       7935.52       8191.56        56.84 o                         
   3   3   5       2858.69       2409.10        59.00 o                         
   4   3   5       4391.51       4256.07        76.26 o                         
   5   3   5        196.28        269.43        27.17 o                         
   6   3   5        258.40        276.24        19.12 o                         
   7   3   5       2057.17       1963.57        23.71 o                         
   8   3   5        656.29        637.02        28.31 o                         
   9   3   5       1679.27       1725.93        22.18 o                         
  10   3   5       1519.07       1449.62        21.58 o                         
  11   3   5        755.93        769.57        18.82 o                         
  12   3   5        259.31        270.91        17.82 o                         
  13   3   5          0.54         10.08        18.34 o                         
 -13   4   5         50.45         52.74        19.63 o                         
 -12   4   5        115.95        108.87        16.76 o                         
 -11   4   5         17.01         46.33        13.54 o                         
 -10   4   5        248.71        228.85        22.02 o                         
  -9   4   5        464.63        484.84        15.15 o                         
  -8   4   5       1085.61       1028.11        17.43 o                         
  -7   4   5        366.16        319.72        13.43 o                         
  -6   4   5        639.72        665.69        16.24 o                         
  -5   4   5       1735.25       1638.50        27.06 o                         
  -4   4   5       1013.03       1028.06        18.95 o                         
  -3   4   5         12.43          8.31        16.58 o                         
  -2   4   5       2315.99       2469.21        23.66 o                         
  -1   4   5        951.01        973.76        18.34 o                         
   0   4   5        141.25        156.14        14.49 o                         
   1   4   5         64.34         66.69        19.61 o                         
   2   4   5          0.44          5.17        24.26 o                         
   3   4   5       2648.50       2716.66        33.24 o                         
   4   4   5       1641.59       1530.66        52.01 o                         
   5   4   5        931.69        901.22        37.43 o                         
   6   4   5       1037.54        945.61        23.70 o                         
   7   4   5       1035.59        991.14        22.50 o                         
   8   4   5       1301.85       1268.05        56.10 o                         
   9   4   5         15.48         21.99        17.08 o                         
  10   4   5       2107.45       1986.87        44.12 o                         
  11   4   5          1.08         16.90        17.71 o                         
  12   4   5        157.73        186.88        22.61 o                         
  13   4   5        168.64        172.53        19.40 o                         
 -13   5   5         66.55         83.40        22.19 o                         
 -12   5   5        285.63        308.34        22.45 o                         
 -11   5   5          0.49         31.44        15.95 o                         
 -10   5   5       1889.03       1946.97        27.82 o                         
  -9   5   5       1976.88       1989.16        51.89 o                         
  -8   5   5        785.35        866.87        15.71 o                         
  -7   5   5        883.23        882.72        23.49 o                         
  -6   5   5         41.02         47.63        15.20 o                         
  -5   5   5       4472.02       4331.23        37.01 o                         
  -4   5   5       3433.25       3436.89        23.24 o                         
  -3   5   5       1383.14       1346.13        19.61 o                         
  -2   5   5       8075.54       7829.04        32.86 o                         
  -1   5   5         79.49         85.46        13.99 o                         
   0   5   5       2430.43       2117.27        19.80 o                         
   1   5   5        407.31        463.37        18.68 o                         
   2   5   5       4327.75       3957.71        57.64 o                         
   3   5   5       2398.07       2119.89        38.39 o                         
   6   5   5        454.67        435.50        28.15 o                         
   7   5   5       4419.12       4481.27        34.59 o                         
   8   5   5        509.00        508.01        21.71 o                         
   9   5   5        152.67        165.62        19.21 o                         
  10   5   5       2314.21       2178.16        37.17 o                         
  11   5   5         67.02         88.42        19.51 o                         
  12   5   5        453.14        516.44        34.65 o                         
  13   5   5         12.09         -1.59        19.90 o                         
 -13   6   5        125.60         87.23        22.18 o                         
 -12   6   5        624.65        595.28        69.42 o                         
 -11   6   5          1.79         18.12        16.78 o                         
 -10   6   5        172.83        160.90        17.83 o                         
  -9   6   5          6.30         19.21        17.63 o                         
  -8   6   5       1435.23       1411.07        35.51 o                         
  -7   6   5        272.29        268.66        13.94 o                         
  -6   6   5        383.80        365.06        16.01 o                         
  -5   6   5        565.69        627.07        15.93 o                         
  -4   6   5        594.77        574.14        17.00 o                         
  -3   6   5         59.65         80.63        15.77 o                         
  -2   6   5       2446.31       2434.33        19.01 o                         
  -1   6   5        238.38        195.87        15.08 o                         
   0   6   5         55.27         83.26        15.78 o                         
   1   6   5        578.84        643.64        16.72 o                         
   2   6   5       1509.55       1438.09        46.41 o                         
   3   6   5       9882.36      10304.90        59.79 o                         
   6   6   5         40.90         54.48        27.68 o                         
   7   6   5       1274.92       1230.42        31.55 o                         
   8   6   5        968.93        983.64        29.78 o                         
   9   6   5          2.26         12.66        26.38 o                         
  10   6   5          7.69         12.66        21.05 o                         
  11   6   5        718.96        766.01        23.82 o                         
  12   6   5        141.70        140.26        22.25 o                         
  13   6   5         53.62         41.26        22.43 o                         
 -12   7   5         65.18         38.62        22.82 o                         
 -11   7   5        184.98        160.80        25.77 o                         
 -10   7   5        216.60        218.24        19.65 o                         
  -9   7   5       3076.12       3104.69        41.97 o                         
  -8   7   5       1833.69       1864.25        26.74 o                         
  -7   7   5        351.42        350.78        18.49 o                         
  -6   7   5        652.89        668.73        17.40 o                         
  -5   7   5        248.06        245.88        15.35 o                         
  -4   7   5       1888.34       1863.26        19.43 o                         
  -3   7   5         86.58         80.63        15.75 o                         
  -2   7   5       8446.53       8220.38        52.85 o                         
  -1   7   5      14811.93      14364.98       115.33 o                         
   0   7   5        786.74        777.07        25.92 o                         
   1   7   5         22.89         21.63        14.98 o                         
   2   7   5       2277.81       2294.55        27.58 o                         
   3   7   5       1055.99       1041.03        46.67 o                         
   4   7   5       5466.85       5479.89        45.60 o                         
   6   7   5       6247.44       6268.02        46.62 o                         
   7   7   5       2523.74       2416.18        34.85 o                         
   8   7   5        701.21        725.04        22.24 o                         
   9   7   5         44.18         51.04        26.43 o                         
  10   7   5          2.51         58.16        27.27 o                         
  11   7   5        291.99        264.46        28.20 o                         
  12   7   5          3.92          3.07        26.89 o                         
 -12   8   5          7.25         22.44        23.53 o                         
 -11   8   5         23.97          2.94        22.64 o                         
 -10   8   5          9.64         14.70        18.31 o                         
  -9   8   5         32.82         37.34        19.37 o                         
  -8   8   5        244.93        223.94        18.82 o                         
  -7   8   5       1040.02       1045.43        21.83 o                         
  -6   8   5        378.83        390.28        19.59 o                         
  -5   8   5        304.10        304.85        18.48 o                         
  -4   8   5        156.51        143.25        18.18 o                         
  -3   8   5        383.73        347.82        15.38 o                         
  -2   8   5        526.79        477.55        17.29 o                         
  -1   8   5        764.80        752.91        24.99 o                         
   0   8   5        602.83        639.76        50.16 o                         
   1   8   5       1206.68       1209.63        19.23 o                         
   2   8   5        610.36        586.87        17.43 o                         
   3   8   5         11.78         17.29        19.61 o                         
   4   8   5         10.16         32.71        19.00 o                         
   5   8   5       3329.30       3388.70        27.44 o                         
   6   8   5       1194.14       1284.02        30.66 o                         
   7   8   5       1916.64       1900.28        32.15 o                         
   8   8   5        152.26        178.67        27.40 o                         
   9   8   5        241.37        294.80        27.31 o                         
  10   8   5        479.40        431.54        29.22 o                         
  11   8   5          0.52        -27.13        27.13 o                         
  12   8   5          7.27         -7.03        28.01 o                         
 -11   9   5         22.29         -8.82        24.40 o                         
 -10   9   5          5.08         25.52        23.05 o                         
  -9   9   5       1989.80       1944.90        38.50 o                         
  -8   9   5         59.90         55.21        19.21 o                         
  -7   9   5        388.46        381.36        19.86 o                         
  -6   9   5        682.71        699.08        17.63 o                         
  -5   9   5       9064.39       9366.94        89.47 o                         
  -4   9   5       1802.18       1780.32        21.97 o                         
  -3   9   5         20.75         19.70        14.72 o                         
  -2   9   5         12.76          9.45        17.04 o                         
  -1   9   5       2464.63       2359.96        59.82 o                         
   0   9   5         89.54         90.83        20.26 o                         
   1   9   5        588.33        574.89        27.09 o                         
   2   9   5       3367.79       3399.58        39.39 o                         
   3   9   5       8472.72       8703.37       327.86 o                         
   4   9   5       3347.80       3480.34        75.31 o                         
   5   9   5        141.61        131.74        15.55 o                         
   6   9   5        618.85        617.01        75.05 o                         
   7   9   5        291.14        297.40        27.54 o                         
   8   9   5        411.17        419.31        21.17 o                         
   9   9   5        507.19        508.92        29.03 o                         
  10   9   5        376.08        391.67        28.75 o                         
  11   9   5        431.93        399.21        30.52 o                         
 -11  10   5          6.32        -28.15        28.15 o                         
 -10  10   5         93.94        119.67        28.57 o                         
  -9  10   5        210.50        250.09        28.43 o                         
  -8  10   5       1015.77       1024.57        35.69 o                         
  -7  10   5         18.88          9.55        22.11 o                         
  -6  10   5          6.48         17.68        21.34 o                         
  -5  10   5         13.29         12.26        15.13 o                         
  -4  10   5        665.03        660.68        17.49 o                         
  -3  10   5       1150.84       1154.83        22.83 o                         
  -2  10   5        736.97        747.27        17.93 o                         
  -1  10   5         50.58         69.23        15.68 o                         
   0  10   5          3.10          0.42        20.93 o                         
   1  10   5         44.60         16.21        27.78 o                         
   2  10   5         25.56         26.61        14.23 o                         
   3  10   5        604.99        608.60        15.35 o                         
   4  10   5       1822.51       1823.51        23.12 o                         
   5  10   5        156.39        158.77        15.89 o                         
   6  10   5         25.55         18.61        13.34 o                         
   7  10   5        110.28        114.89        15.41 o                         
   8  10   5          4.51         -2.42        22.87 o                         
   9  10   5        124.60        108.53        19.67 o                         
  10  10   5         21.55         -0.23        19.54 o                         
 -10  11   5        216.48        173.08        28.85 o                         
  -9  11   5          4.68         -4.89        25.87 o                         
  -8  11   5        352.50        385.30        28.43 o                         
  -7  11   5         51.97         40.42        24.17 o                         
  -6  11   5        341.62        380.17        16.67 o                         
  -5  11   5       4944.52       5025.68        51.30 o                         
  -4  11   5       1931.62       1945.65        22.24 o                         
  -3  11   5        162.07        172.37        16.93 o                         
  -2  11   5       1135.63       1149.08        20.71 o                         
  -1  11   5         68.15         92.89        19.40 o                         
   0  11   5       1483.93       1487.74        26.51 o                         
   1  11   5        201.50        190.88        23.77 o                         
   2  11   5       1894.00       2001.08        21.86 o                         
   3  11   5        909.03        917.46        15.95 o                         
   4  11   5         12.72         22.48        13.28 o                         
   5  11   5          4.41         28.05        15.32 o                         
   6  11   5        802.86        848.06        26.06 o                         
   7  11   5       1134.71       1198.96        25.28 o                         
   8  11   5         32.41         46.50        18.46 o                         
   9  11   5         64.11         46.04        13.89 o                         
  -9  12   5         27.69          4.19        29.13 o                         
  -8  12   5        718.08        694.05        29.64 o                         
  -7  12   5        161.81        145.81        16.94 o                         
  -6  12   5         99.67        113.43        15.91 o                         
  -5  12   5         38.63         54.55        14.85 o                         
  -4  12   5        357.82        377.21        19.68 o                         
  -3  12   5          5.19         24.57        16.87 o                         
  -2  12   5         23.17         20.76        18.21 o                         
  -1  12   5        101.49        107.59        23.93 o                         
   0  12   5         10.11          4.93        16.18 o                         
   1  12   5        346.64        351.45        15.53 o                         
   2  12   5          7.44         24.82        15.81 o                         
   3  12   5        152.36        175.94        18.84 o                         
   4  12   5         33.37         42.18        14.37 o                         
   5  12   5          2.17         -5.13        15.03 o                         
   6  12   5        444.92        417.11        19.25 o                         
   7  12   5          4.17        -12.34        13.67 o                         
   8  12   5          8.34         19.20        13.47 o                         
  -7  13   5         80.26         68.29        17.53 o                         
  -6  13   5         41.76         46.06        15.62 o                         
  -5  13   5         33.92         51.07        16.36 o                         
  -4  13   5         67.30         69.23        16.55 o                         
  -3  13   5         27.70         37.62        15.23 o                         
  -2  13   5       2042.10       2155.71        23.63 o                         
  -1  13   5       1311.78       1377.60        25.59 o                         
   0  13   5       1431.51       1509.24        41.88 o                         
   1  13   5         30.19         40.31        16.01 o                         
   2  13   5          2.73         15.28        16.21 o                         
   3  13   5        149.29        176.18        20.75 o                         
   4  13   5         48.05         27.81        14.76 o                         
   5  13   5         52.02         61.99        14.45 o                         
   6  13   5        763.94        647.20        27.64 o                         
   7  13   5         43.12         41.72        16.02 o                         
  -6  14   5          3.70         32.37        20.25 o                         
  -5  14   5          0.07         -0.45        16.76 o                         
  -4  14   5          3.94         13.42        16.91 o                         
  -3  14   5         24.18          8.27        18.45 o                         
  -2  14   5         11.71         21.15        17.02 o                         
  -1  14   5         57.29         61.89        15.38 o                         
   0  14   5          2.06         12.52        14.52 o                         
   1  14   5        228.75        237.89        17.34 o                         
   2  14   5        423.06        416.70        17.81 o                         
   3  14   5         55.36         67.80        19.81 o                         
   4  14   5         44.00         64.33        18.08 o                         
   5  14   5         96.32         92.52        15.95 o                         
   6  14   5         34.28         22.42        13.63 o                         
  -3  15   5          0.54          1.90        19.82 o                         
  -2  15   5         19.73         24.43        15.92 o                         
  -1  15   5       1271.06       1199.36        62.96 o                         
   0  15   5         56.30         66.24        15.82 o                         
   1  15   5         90.12         90.71        16.79 o                         
   2  15   5         12.64         27.94        17.30 o                         
   3  15   5        132.36        125.28        21.01 o                         
 -14   0   6        523.98        516.04        31.69 o                         
 -13   0   6        582.05        558.89        30.75 o                         
 -12   0   6        778.58        847.96        23.72 o                         
 -11   0   6       5548.45       5823.16        93.01 o                         
 -10   0   6          7.76         22.66        18.62 o                         
  -9   0   6        439.62        413.14        20.86 o                         
  -8   0   6        823.51        804.53        22.38 o                         
  -7   0   6       2139.60       1924.87        25.43 o                         
  -6   0   6       1136.94       1059.67        24.07 o                         
  -5   0   6       8065.06       7190.32        43.78 o                         
  -4   0   6       9111.45      10571.40       114.57 o                         
  -3   0   6        159.42        235.77        29.00 o                         
  -2   0   6       4125.51       4203.62        43.83 o                         
  -1   0   6      12289.32      12954.83        56.19 o                         
   0   0   6         56.97         53.97        32.68 o                         
   1   0   6       9595.46       9668.93        62.49 o                         
   2   0   6       8180.45       8507.05       197.93 o                         
   3   0   6      17173.59      16793.37        97.94 o                         
   4   0   6      19440.67      19308.42        93.94 o                         
   5   0   6       2182.14       2737.87        43.74 o                         
   6   0   6      10325.99      10613.10        65.46 o                         
   7   0   6        114.28        177.13        28.34 o                         
   8   0   6        422.10        415.03        29.31 o                         
   9   0   6       3717.82       3889.25        42.53 o                         
  10   0   6       1712.08       1698.91        34.94 o                         
  11   0   6        631.52        576.29        29.73 o                         
  12   0   6       1066.99       1031.81        41.53 o                         
  13   0   6          4.33          8.12        22.40 o                         
  14   0   6        270.77        216.13        42.15 o                         
 -14   1   6          5.15         14.06        22.75 o                         
 -13   1   6        180.92        187.62        20.13 o                         
 -12   1   6        117.48        118.92        13.76 o                         
 -11   1   6         28.96         34.38        13.20 o                         
 -10   1   6       1316.52       1271.87        14.99 o                         
  -9   1   6       1064.07       1013.01        15.42 o                         
  -8   1   6       1806.07       1713.78        23.06 o                         
  -7   1   6       6249.56       5977.20        36.72 o                         
  -6   1   6       1288.79       1318.49        17.04 o                         
  -5   1   6       2038.90       2163.56        19.71 o                         
  -4   1   6       2620.20       2619.85        28.91 o                         
  -3   1   6       3880.84       3776.44        45.50 o                         
  -2   1   6        424.82        478.19        22.82 o                         
  -1   1   6       2491.33       2535.48        26.80 o                         
   1   1   6       1706.92       1838.35        27.22 o                         
   2   1   6       1611.77       1606.68        25.59 o                         
   3   1   6      14279.94      14313.45       137.02 o                         
   4   1   6      12530.24      13055.81        58.14 o                         
   5   1   6         10.74         18.43        21.91 o                         
   6   1   6         28.82         41.27        31.50 o                         
   7   1   6       2172.97       1971.34        37.78 o                         
   8   1   6        471.69        445.27        18.36 o                         
   9   1   6        600.06        637.73        22.57 o                         
  10   1   6        603.86        618.63        19.47 o                         
  11   1   6        270.39        291.26        16.61 o                         
  12   1   6         55.94        109.12        15.92 o                         
  13   1   6         97.48         87.26        15.06 o                         
  14   1   6        193.68        205.63        15.98 o                         
 -14   2   6          7.32         38.34        21.73 o                         
 -13   2   6         90.80        112.15        33.59 o                         
 -12   2   6        571.51        594.16        17.32 o                         
 -11   2   6       1054.28       1044.91        16.03 o                         
 -10   2   6         36.85         56.23        13.67 o                         
  -9   2   6         30.07         44.78        13.19 o                         
  -8   2   6       1712.84       1685.60        23.98 o                         
  -7   2   6       1433.54       1357.62        23.07 o                         
  -6   2   6       1148.11       1056.53        20.76 o                         
  -5   2   6        750.03        868.52        17.90 o                         
  -4   2   6       5385.77       5016.19        25.95 o                         
  -3   2   6       5488.80       5330.67        55.04 o                         
  -2   2   6        134.11        150.46        20.56 o                         
  -1   2   6          2.85          4.39        19.57 o                         
   0   2   6      12242.47      12414.70        78.88 o                         
   1   2   6        147.42        117.76        19.36 o                         
   2   2   6          7.33         13.46        17.96 o                         
   3   2   6       1474.52       1602.75        25.10 o                         
   4   2   6       3959.39       3832.35        36.95 o                         
   5   2   6       2076.06       1771.94        29.92 o                         
   6   2   6        282.77        317.06        24.21 o                         
   7   2   6        881.48        830.18        19.52 o                         
   8   2   6       3400.74       3485.96        57.68 o                         
   9   2   6        266.38        314.83        17.23 o                         
  10   2   6        354.96        354.83        17.53 o                         
  11   2   6        799.43        877.79        19.39 o                         
  12   2   6        140.91        156.36        16.86 o                         
  13   2   6         29.35         43.96        14.16 o                         
 -14   3   6         80.89         69.91        20.56 o                         
 -13   3   6         99.14         79.20        20.13 o                         
 -12   3   6         14.52          9.31        15.69 o                         
 -11   3   6        128.94        134.97        13.95 o                         
 -10   3   6         80.66         94.67        13.62 o                         
  -9   3   6          1.87          4.93        12.60 o                         
  -8   3   6       1718.75       1607.06        24.19 o                         
  -7   3   6       1177.89       1186.90        16.77 o                         
  -6   3   6        112.71        108.49        15.23 o                         
  -5   3   6       1547.68       1726.01        24.76 o                         
  -4   3   6       2333.65       2220.97        19.67 o                         
  -3   3   6       6170.23       6033.25        46.73 o                         
  -2   3   6         66.68         92.09        18.96 o                         
  -1   3   6        127.59        109.06        16.92 o                         
   0   3   6         90.01        127.22        16.16 o                         
   1   3   6      18489.68      18602.15       108.87 o                         
   2   3   6         92.24         78.26        23.59 o                         
   3   3   6        105.58        111.23        21.63 o                         
   4   3   6         87.70         94.87        19.18 o                         
   5   3   6        103.55        109.79        24.55 o                         
   6   3   6        158.78        169.72        26.07 o                         
   7   3   6        267.45        291.39        18.61 o                         
   8   3   6         62.54         55.73        17.73 o                         
   9   3   6        128.65        165.46        18.02 o                         
  10   3   6         78.31         79.41        16.72 o                         
  11   3   6          0.24         10.63        17.51 o                         
  12   3   6         23.69        -13.35        17.94 o                         
  13   3   6         73.98         64.19        17.18 o                         
 -13   4   6         38.70         37.52        19.13 o                         
 -12   4   6        163.24        140.83        16.99 o                         
 -11   4   6         83.62         66.60        15.89 o                         
 -10   4   6         84.20         92.79        11.22 o                         
  -9   4   6       1525.14       1638.95        38.86 o                         
  -8   4   6        917.93        952.75        16.91 o                         
  -7   4   6       9502.64       9241.57        63.97 o                         
  -6   4   6         21.52         18.65        14.06 o                         
  -5   4   6         69.45         81.92        16.19 o                         
  -4   4   6       8317.94       8141.75        70.71 o                         
  -3   4   6       4722.01       4515.41        61.48 o                         
  -2   4   6        695.61        703.23        18.50 o                         
  -1   4   6        174.97        187.13        15.82 o                         
   0   4   6      18420.97      17807.07        66.48 o                         
   1   4   6       1463.53       1305.13        19.10 o                         
   2   4   6        163.28        187.00        23.15 o                         
   3   4   6        312.29        327.47        24.57 o                         
   4   4   6       1183.34       1415.58        31.41 o                         
   5   4   6       3916.43       3461.47        49.00 o                         
   6   4   6       2512.91       2449.31        41.99 o                         
   7   4   6        719.18        727.09        21.33 o                         
   8   4   6       1518.52       1475.85        21.78 o                         
   9   4   6         25.65         33.76        17.21 o                         
  10   4   6        314.69        314.31        18.36 o                         
  11   4   6        201.12        241.94        18.65 o                         
  12   4   6        682.01        659.76        21.11 o                         
  13   4   6        295.74        298.90        22.56 o                         
 -13   5   6        104.73         87.21        21.76 o                         
 -12   5   6        155.75        163.48        18.57 o                         
 -11   5   6        359.72        317.83        14.48 o                         
 -10   5   6       1595.02       1601.55        27.07 o                         
  -9   5   6        155.98        172.79        14.78 o                         
  -8   5   6       1169.54       1165.25        16.43 o                         
  -7   5   6       2850.21       2690.28        53.62 o                         
  -6   5   6         29.23         42.36        14.79 o                         
  -5   5   6         68.25         86.93        14.45 o                         
  -4   5   6        282.86        215.26        15.96 o                         
  -3   5   6       1297.43       1253.84        18.83 o                         
  -2   5   6       1291.02       1194.99        16.45 o                         
  -1   5   6       9410.99       9326.98        68.60 o                         
   0   5   6        823.40        808.94        14.53 o                         
   1   5   6        195.50        141.97        16.27 o                         
   2   5   6        723.19        727.05        17.52 o                         
   3   5   6       2811.89       2900.22        34.29 o                         
   4   5   6       5565.80       5723.65        48.16 o                         
   5   5   6        390.92        464.30        30.34 o                         
   6   5   6          0.11          4.57        41.50 o                         
   7   5   6       1434.00       1304.98        25.08 o                         
   8   5   6         52.27         62.62        20.01 o                         
   9   5   6        257.12        238.64        19.72 o                         
  10   5   6        477.53        565.06        20.64 o                         
  11   5   6         57.27         59.81        19.70 o                         
  12   5   6        418.12        403.60        20.52 o                         
  13   5   6        385.36        327.50        17.59 o                         
 -13   6   6          9.77         10.95        21.86 o                         
 -12   6   6        849.29        895.44        47.65 o                         
 -11   6   6        509.93        597.65        17.17 o                         
 -10   6   6        429.93        467.01        30.16 o                         
  -9   6   6        311.68        309.42        16.64 o                         
  -8   6   6        165.86        170.28        14.73 o                         
  -7   6   6         22.18         27.47        15.16 o                         
  -6   6   6         20.04         24.63        12.68 o                         
  -5   6   6       8193.04       8115.70        66.01 o                         
  -4   6   6       3112.32       3131.34        21.83 o                         
  -3   6   6       7328.44       7103.15        31.96 o                         
  -2   6   6       2301.61       2136.69        17.87 o                         
  -1   6   6      18387.46      18633.10       140.39 o                         
   0   6   6        144.43        220.17        15.43 o                         
   1   6   6        679.52        622.60        17.49 o                         
   2   6   6       2549.24       2303.33        28.78 o                         
   3   6   6       4202.67       4367.69       108.90 o                         
   4   6   6       6787.28       6697.84        48.67 o                         
   5   6   6         11.07         -2.23        27.03 o                         
   7   6   6        951.70        990.39        30.34 o                         
   8   6   6       1479.36       1619.77        31.50 o                         
   9   6   6        446.01        507.06        28.01 o                         
  10   6   6         82.78         87.01        17.31 o                         
  11   6   6        296.10        304.71        22.40 o                         
  12   6   6         58.24         27.76        22.01 o                         
 -12   7   6         89.28        106.88        22.40 o                         
 -11   7   6        321.89        334.66        19.03 o                         
 -10   7   6       1273.23       1347.93        40.32 o                         
  -9   7   6          2.88         19.20        18.21 o                         
  -8   7   6         72.30         82.07        17.87 o                         
  -7   7   6        575.49        560.32        20.22 o                         
  -6   7   6        605.04        622.67        16.48 o                         
  -5   7   6        983.56        926.33        15.19 o                         
  -4   7   6        147.00        154.47        15.04 o                         
  -3   7   6        355.40        337.69        13.66 o                         
  -2   7   6        787.09        731.66        14.31 o                         
  -1   7   6          1.12         26.53        15.43 o                         
   0   7   6         50.65         60.20        17.01 o                         
   1   7   6        440.48        439.05        17.08 o                         
   2   7   6          4.17         -2.52        17.72 o                         
   3   7   6        366.50        421.40        38.80 o                         
   4   7   6       1929.84       1962.12        35.27 o                         
   5   7   6          3.51          2.37        28.80 o                         
   6   7   6       2451.65       2487.59        74.56 o                         
   7   7   6        441.23        488.45        28.20 o                         
   8   7   6        464.61        477.51        29.31 o                         
   9   7   6          8.42         39.46        26.10 o                         
  10   7   6         13.10         66.21        26.61 o                         
  11   7   6        133.13        143.58        26.75 o                         
  12   7   6         94.65        119.11        19.96 o                         
 -12   8   6         25.50         31.95        23.53 o                         
 -11   8   6       1747.14       1771.93        54.57 o                         
 -10   8   6          0.88         20.95        19.54 o                         
  -9   8   6        199.79        186.42        19.88 o                         
  -8   8   6        550.92        612.50        19.74 o                         
  -7   8   6        499.85        533.20        19.37 o                         
  -6   8   6        600.57        585.31        19.32 o                         
  -5   8   6        144.13        146.92        17.56 o                         
  -4   8   6       3409.24       3314.41        26.62 o                         
  -3   8   6       1475.98       1550.11        15.32 o                         
  -2   8   6       1451.04       1424.37        19.95 o                         
  -1   8   6        177.86        190.16        16.53 o                         
   0   8   6       1749.94       1738.89        27.28 o                         
   1   8   6       8139.46       7939.11        43.26 o                         
   2   8   6        997.21        965.22        20.32 o                         
   3   8   6       1296.56       1277.61        75.82 o                         
   4   8   6       1856.44       1889.48        82.24 o                         
   5   8   6        789.05        860.99        23.64 o                         
   6   8   6       1273.15       1273.30        45.62 o                         
   7   8   6        864.47        824.98        21.04 o                         
   8   8   6       1514.72       1461.55        20.14 o                         
   9   8   6       1377.16       1491.86        25.59 o                         
  10   8   6        527.99        528.88        29.45 o                         
  11   8   6         54.72         56.50        44.97 o                         
 -11   9   6        703.45        615.66        26.41 o                         
 -10   9   6         62.19         46.01        20.16 o                         
  -9   9   6        111.42         97.21        19.88 o                         
  -8   9   6         23.83         31.84        17.89 o                         
  -7   9   6       1085.76       1164.15        21.73 o                         
  -6   9   6        468.47        500.95        20.12 o                         
  -5   9   6        175.38        203.64        18.33 o                         
  -4   9   6          1.38         16.97        13.96 o                         
  -3   9   6        553.09        589.65        16.86 o                         
  -2   9   6         32.91         32.00        17.46 o                         
  -1   9   6       1369.65       1389.86        20.59 o                         
   0   9   6       1490.96       1527.79        37.43 o                         
   1   9   6        131.80        152.64        21.92 o                         
   2   9   6       4615.66       4589.20        58.11 o                         
   3   9   6       1725.45       1716.84        92.26 o                         
   4   9   6        312.53        370.24        66.63 o                         
   5   9   6       1492.57       1447.00        60.47 o                         
   6   9   6        176.81        192.89        19.11 o                         
   7   9   6        138.71        158.27        19.14 o                         
   8   9   6        184.65        162.68        15.99 o                         
   9   9   6         48.02         54.83        13.63 o                         
  10   9   6        166.64        162.50        19.99 o                         
  11   9   6         63.53         73.72        20.10 o                         
 -10  10   6         19.63         49.65        27.92 o                         
  -9  10   6         24.12          2.92        37.27 o                         
  -8  10   6       1781.70       1917.80        29.33 o                         
  -7  10   6        642.91        674.31        33.38 o                         
  -6  10   6       1495.41       1601.86        26.47 o                         
  -5  10   6        126.04        139.32        14.76 o                         
  -4  10   6        194.17        206.77        14.81 o                         
  -3  10   6       3034.88       3069.78        56.82 o                         
  -2  10   6        798.23        873.39        18.33 o                         
  -1  10   6        841.90        871.10        26.58 o                         
   0  10   6       2397.95       2478.27        29.32 o                         
   1  10   6        404.01        422.21        24.76 o                         
   2  10   6          6.77         18.49        14.52 o                         
   3  10   6          2.09         -3.60        16.89 o                         
   4  10   6        293.58        322.29        15.68 o                         
   5  10   6       1775.90       1707.36        21.44 o                         
   6  10   6         79.10         75.96        13.33 o                         
   7  10   6       1218.91       1232.77        21.70 o                         
   8  10   6       1774.14       1768.01        23.72 o                         
   9  10   6        409.11        394.44        24.75 o                         
  10  10   6         23.95         -9.63        19.51 o                         
 -10  11   6         15.14         18.94        28.20 o                         
  -9  11   6         10.80          9.77        26.75 o                         
  -8  11   6         72.38         76.87        24.36 o                         
  -7  11   6        436.76        416.57        23.46 o                         
  -6  11   6       1003.88       1024.64        25.96 o                         
  -5  11   6         36.55         57.39        15.01 o                         
  -4  11   6        677.04        725.12        16.82 o                         
  -3  11   6        619.95        596.66        17.77 o                         
  -2  11   6          3.79          5.88        25.07 o                         
  -1  11   6        260.65        282.64        22.48 o                         
   0  11   6       1336.60       1380.40        28.42 o                         
   1  11   6        333.42        344.73        25.33 o                         
   2  11   6        147.05        146.52        21.58 o                         
   3  11   6       1506.32       1534.92        26.59 o                         
   4  11   6       2447.29       2432.94        25.06 o                         
   5  11   6          0.44         14.61        16.31 o                         
   6  11   6          8.19          9.22        14.79 o                         
   7  11   6         39.89         61.59        13.49 o                         
   8  11   6          7.15          6.88        19.12 o                         
   9  11   6        195.52        198.38        17.36 o                         
  -9  12   6         92.63          1.40        29.17 o                         
  -8  12   6          7.33         20.38        27.27 o                         
  -7  12   6        786.23        743.65        42.37 o                         
  -6  12   6          7.90         16.74        15.71 o                         
  -5  12   6        483.26        525.88        17.05 o                         
  -4  12   6        323.70        314.65        19.10 o                         
  -3  12   6       1849.10       1802.94        59.41 o                         
  -2  12   6       1221.28       1320.08        23.86 o                         
  -1  12   6        813.65        843.18        26.73 o                         
   0  12   6        754.18        778.51        24.22 o                         
   1  12   6         67.94         74.71        19.39 o                         
   2  12   6        820.84        866.27        18.69 o                         
   3  12   6        984.03       1039.29        34.63 o                         
   4  12   6        245.55        260.14        14.36 o                         
   5  12   6       1492.52       1423.71        17.27 o                         
   6  12   6         12.21         20.21        25.14 o                         
   7  12   6        141.44        136.50        16.09 o                         
   8  12   6        267.25        236.20        14.83 o                         
  -7  13   6        214.95        167.21        17.96 o                         
  -6  13   6         74.69         58.52        14.92 o                         
  -5  13   6          3.42         16.34        18.90 o                         
  -4  13   6         55.40         37.27        16.73 o                         
  -3  13   6        153.35        155.78        17.68 o                         
  -2  13   6       1415.17       1442.89        52.25 o                         
  -1  13   6         14.04         29.63        16.32 o                         
   0  13   6         28.49         42.32        16.77 o                         
   1  13   6        194.90        222.21        17.88 o                         
   2  13   6         41.21         42.50        16.31 o                         
   3  13   6        887.30        912.48        38.29 o                         
   4  13   6        253.99        230.26        15.66 o                         
   5  13   6         22.01         17.36        14.49 o                         
   6  13   6        339.15        337.00        15.33 o                         
   7  13   6          2.32          9.19        16.05 o                         
  -6  14   6         76.10         69.77        19.46 o                         
  -5  14   6         55.92         44.93        16.95 o                         
  -4  14   6       1592.58       1420.73        40.48 o                         
  -3  14   6         77.52         83.04        20.10 o                         
  -2  14   6        282.31        288.98        18.20 o                         
  -1  14   6        161.24        156.82        18.68 o                         
   0  14   6        386.07        387.56        16.97 o                         
   1  14   6        917.41        929.57        33.23 o                         
   2  14   6          5.78         17.98        16.56 o                         
   3  14   6         36.45         35.45        20.54 o                         
   4  14   6        655.35        567.32        22.28 o                         
   5  14   6        385.39        390.63        32.39 o                         
  -3  15   6         36.42         43.24        18.93 o                         
  -2  15   6         41.90         52.63        16.11 o                         
  -1  15   6        234.75        190.02        16.42 o                         
   0  15   6        377.40        313.22        18.79 o                         
   1  15   6          0.79         12.93        16.28 o                         
   2  15   6         33.63         36.97        19.23 o                         
   3  15   6         36.13         26.91        26.24 o                         
 -14   1   7        513.70        455.20        51.11 o                         
 -13   1   7        241.64        266.00        16.90 o                         
 -12   1   7        126.64        137.47        13.54 o                         
 -11   1   7       1102.69       1141.73        15.75 o                         
 -10   1   7        294.33        317.87        13.68 o                         
  -9   1   7        656.89        683.49        14.69 o                         
  -8   1   7       1328.23       1332.20        15.93 o                         
  -7   1   7       1750.39       1779.33        20.97 o                         
  -6   1   7       5213.46       4947.55        58.27 o                         
  -5   1   7        521.46        596.45        14.75 o                         
  -4   1   7         31.45         44.96        14.21 o                         
  -3   1   7       4331.59       4162.06        39.92 o                         
  -2   1   7       8313.52       8310.58        34.74 o                         
  -1   1   7      15406.16      15315.11        46.86 o                         
   0   1   7      31623.71      31908.88       195.32 o                         
   1   1   7       3538.04       3335.54        29.97 o                         
   2   1   7         18.57         14.19        19.89 o                         
   3   1   7       1758.67       1669.07        25.73 o                         
   4   1   7        317.07        415.50        26.16 o                         
   5   1   7       6613.94       6165.01        38.85 o                         
   6   1   7          8.97         30.48        21.06 o                         
   7   1   7       1603.04       1682.45        25.82 o                         
   8   1   7        147.02        145.84        14.87 o                         
   9   1   7         33.87         34.50        15.15 o                         
  10   1   7        105.05        141.21        14.51 o                         
  11   1   7        304.79        298.00        14.64 o                         
  12   1   7        542.93        624.87        17.54 o                         
  13   1   7        182.34        177.41        15.20 o                         
 -14   2   7         32.15         27.41        20.22 o                         
 -13   2   7        586.84        616.20        21.96 o                         
 -12   2   7          6.09         13.60        12.02 o                         
 -11   2   7        377.87        355.41        14.22 o                         
 -10   2   7       3540.41       3655.47        20.30 o                         
  -9   2   7        101.88        103.82        12.13 o                         
  -8   2   7       3440.63       3351.51        21.55 o                         
  -7   2   7       3772.10       3833.89        36.14 o                         
  -6   2   7         86.79         58.82        13.97 o                         
  -5   2   7          0.09         14.61        14.23 o                         
  -4   2   7        245.91        223.50        16.17 o                         
  -3   2   7       4324.68       4341.24        57.41 o                         
  -2   2   7      11676.84      11395.92       106.29 o                         
  -1   2   7       1023.69       1042.64        19.08 o                         
   0   2   7       1438.76       1445.34        17.83 o                         
   1   2   7      13738.11      13458.45        52.30 o                         
   2   2   7        805.13        813.80        21.48 o                         
   3   2   7         68.43         61.08        22.38 o                         
   4   2   7       3904.53       3803.62        64.53 o                         
   5   2   7        668.47        713.08        30.87 o                         
   6   2   7        836.06        664.83        28.06 o                         
   7   2   7       2650.55       2783.78        56.96 o                         
   8   2   7        629.24        614.06        15.94 o                         
   9   2   7         39.04         39.38        14.61 o                         
  10   2   7         22.26          1.55        23.78 o                         
  11   2   7         92.03        129.92        15.58 o                         
  12   2   7       1871.15       1889.03        19.29 o                         
  13   2   7          3.48          3.93        16.35 o                         
 -14   3   7        240.74        156.58        16.97 o                         
 -13   3   7        104.43         82.72        17.58 o                         
 -12   3   7        137.14        144.27        13.74 o                         
 -11   3   7        578.84        669.37        14.70 o                         
 -10   3   7       2350.41       2442.38        29.68 o                         
  -9   3   7          7.42         18.91        13.61 o                         
  -8   3   7        426.11        442.46        15.11 o                         
  -7   3   7       4229.85       4100.73        25.81 o                         
  -6   3   7        825.85        726.51        17.23 o                         
  -5   3   7       6426.30       6284.07        35.88 o                         
  -4   3   7        160.19        177.36        15.46 o                         
  -3   3   7       1620.25       1411.09        18.83 o                         
  -2   3   7       6097.88       5714.23        75.45 o                         
  -1   3   7       4502.76       4360.84        24.21 o                         
   0   3   7       4301.74       4256.54        48.09 o                         
   1   3   7         91.53         33.96        14.83 o                         
   2   3   7       5217.66       4325.80        28.41 o                         
   3   3   7         70.31         87.56        21.33 o                         
   4   3   7       5940.79       6102.36       105.97 o                         
   5   3   7        230.93        176.16        23.11 o                         
   6   3   7       7951.37       7997.07        52.91 o                         
   7   3   7        358.86        370.89        17.88 o                         
   8   3   7        764.90        772.65        20.07 o                         
   9   3   7       4081.35       4303.66        69.20 o                         
  10   3   7       2710.66       2718.51        40.48 o                         
  11   3   7        113.44        108.46        14.85 o                         
  12   3   7          4.55         33.17        14.50 o                         
  13   3   7          9.01          9.60        15.28 o                         
 -13   4   7        301.84        287.76        19.51 o                         
 -12   4   7         40.70         32.20        15.80 o                         
 -11   4   7        452.60        503.25        18.06 o                         
 -10   4   7        171.54        203.84        13.72 o                         
  -9   4   7        196.93        195.58        12.71 o                         
  -8   4   7        321.50        302.46        14.70 o                         
  -7   4   7       5119.88       5016.17        48.35 o                         
  -6   4   7       2354.84       2459.86        19.25 o                         
  -5   4   7         73.94         88.16        13.98 o                         
  -4   4   7         77.70        120.83        16.12 o                         
  -3   4   7        138.62        144.23        15.70 o                         
  -2   4   7       1272.15       1266.59        16.74 o                         
  -1   4   7       2970.21       3112.21        22.98 o                         
   0   4   7       1559.25       1397.96        17.08 o                         
   1   4   7      12395.80      13080.12        79.47 o                         
   2   4   7         96.46        110.30        21.36 o                         
   3   4   7       2479.83       2465.28        39.96 o                         
   4   4   7        752.06        678.44        26.71 o                         
   5   4   7       1019.47        976.37        44.06 o                         
   6   4   7         92.24        116.78        20.22 o                         
   7   4   7          7.30          8.85        18.84 o                         
   8   4   7          1.15         28.49        17.54 o                         
   9   4   7        281.69        282.59        18.76 o                         
  10   4   7        195.85        173.55        18.45 o                         
  11   4   7         19.99         44.65        14.85 o                         
  12   4   7          1.17          6.38        14.92 o                         
  13   4   7         31.89         20.62        15.58 o                         
 -13   5   7        234.06        234.66        18.52 o                         
 -12   5   7          4.50          1.04        15.92 o                         
 -11   5   7        165.17        157.95        24.78 o                         
 -10   5   7       1079.58       1081.08        15.58 o                         
  -9   5   7        211.91        213.07        12.90 o                         
  -8   5   7         22.99          9.65        14.24 o                         
  -7   5   7        429.10        433.29        15.24 o                         
  -6   5   7       3442.38       3220.27        42.15 o                         
  -5   5   7       2423.25       2303.79        18.88 o                         
  -4   5   7       1528.07       1368.15        15.88 o                         
  -3   5   7         63.06         68.60        15.08 o                         
  -2   5   7       3065.13       2818.43        19.30 o                         
  -1   5   7       2716.85       2649.52        20.25 o                         
   0   5   7          5.07          2.66        12.76 o                         
   1   5   7      10957.34      10888.30        40.21 o                         
   2   5   7        469.72        451.20        17.86 o                         
   3   5   7       1354.45       1219.23        22.23 o                         
   4   5   7       2642.66       2734.79        78.49 o                         
   5   5   7       2871.76       2806.21        32.34 o                         
   6   5   7        713.69        764.80        30.09 o                         
   7   5   7        149.20        203.71        17.10 o                         
   8   5   7         88.03        100.85        16.24 o                         
   9   5   7       2612.27       2646.78        26.82 o                         
  10   5   7        452.09        474.11        20.61 o                         
  11   5   7        192.72        195.43        15.75 o                         
  12   5   7        519.13        511.35        27.26 o                         
  13   5   7        400.03        346.76        32.58 o                         
 -13   6   7         67.68         76.06        22.37 o                         
 -12   6   7        185.36        195.62        17.37 o                         
 -11   6   7          2.88         27.33        20.01 o                         
 -10   6   7        150.19        174.29        18.38 o                         
  -9   6   7        323.90        322.96        14.19 o                         
  -8   6   7        362.62        381.84        12.38 o                         
  -7   6   7         56.84         68.94        14.35 o                         
  -6   6   7       1994.88       1975.82        30.50 o                         
  -5   6   7        748.78        707.40        16.08 o                         
  -4   6   7       2357.39       2346.35        19.74 o                         
  -3   6   7        194.58        163.35        15.00 o                         
  -2   6   7       1423.32       1491.26        15.88 o                         
  -1   6   7        545.07        500.17        14.76 o                         
   0   6   7       2617.49       2664.89        19.18 o                         
   1   6   7       3349.18       3280.55        25.68 o                         
   2   6   7       7030.37       7162.87       111.63 o                         
   3   6   7       1648.15       1627.11        20.13 o                         
   4   6   7        806.97        849.13        31.73 o                         
   5   6   7        664.11        691.03        30.62 o                         
   6   6   7        151.45        182.43        29.13 o                         
   7   6   7        917.35        971.30        28.45 o                         
   8   6   7       2090.41       2022.52        33.90 o                         
   9   6   7        162.73        145.75        18.96 o                         
  10   6   7          1.19         29.99        16.72 o                         
  11   6   7          0.16         22.72        17.21 o                         
  12   6   7        280.59        238.07        15.75 o                         
 -12   7   7         32.78         14.69        18.68 o                         
 -11   7   7        112.95        119.64        18.82 o                         
 -10   7   7        605.15        558.72        19.50 o                         
  -9   7   7        905.87        978.93        26.93 o                         
  -8   7   7        153.39        168.03        13.11 o                         
  -7   7   7          7.13          8.19        14.22 o                         
  -6   7   7        714.35        749.97        16.28 o                         
  -5   7   7          4.13         27.08        13.63 o                         
  -4   7   7          5.77         19.67        14.03 o                         
  -3   7   7       6113.86       6277.76        30.91 o                         
  -2   7   7       4864.25       4784.48        48.08 o                         
  -1   7   7       6011.57       5807.49        63.12 o                         
   0   7   7       2474.00       2334.80        78.83 o                         
   1   7   7       3782.27       3829.93        23.47 o                         
   2   7   7       5931.02       6211.09        79.00 o                         
   3   7   7        893.26        857.11        20.58 o                         
   4   7   7        360.11        290.01        28.38 o                         
   5   7   7        590.57        554.33        29.73 o                         
   6   7   7        380.57        447.64        28.89 o                         
   7   7   7        597.36        570.45        20.03 o                         
   8   7   7        150.84        156.51        19.50 o                         
   9   7   7        275.40        268.79        19.21 o                         
  10   7   7        110.07        115.34        34.17 o                         
  11   7   7         61.45         90.34        19.39 o                         
  12   7   7        118.69        109.05        20.16 o                         
 -12   8   7         90.81         61.14        18.82 o                         
 -11   8   7          0.05          6.32        15.01 o                         
 -10   8   7        253.14        315.95        24.94 o                         
  -9   8   7          0.48         21.01        17.99 o                         
  -8   8   7         88.64         97.78        18.42 o                         
  -7   8   7       1352.58       1408.99        21.41 o                         
  -6   8   7          1.55         24.76        14.27 o                         
  -5   8   7         46.76         49.97        13.18 o                         
  -4   8   7         80.39         98.58        12.99 o                         
  -3   8   7       1557.98       1454.54        17.42 o                         
  -2   8   7       2038.80       1903.71        18.49 o                         
  -1   8   7         60.35         46.39        14.12 o                         
   0   8   7        570.06        598.18        20.02 o                         
   1   8   7       3150.09       3157.39        25.10 o                         
   2   8   7         36.15         42.27        17.54 o                         
   3   8   7        523.30        520.18        19.71 o                         
   4   8   7       3151.94       3069.74        55.41 o                         
   5   8   7       1777.20       1752.60        33.50 o                         
   6   8   7         24.55         28.94        21.43 o                         
   7   8   7        271.77        280.35        24.75 o                         
   8   8   7         22.05         31.74        15.64 o                         
   9   8   7        684.41        732.56        20.68 o                         
  10   8   7          2.27         26.31        19.28 o                         
  11   8   7         50.52         38.33        19.28 o                         
 -11   9   7        216.35        191.95        21.28 o                         
 -10   9   7        651.06        687.13        24.85 o                         
  -9   9   7        541.44        604.12        21.05 o                         
  -8   9   7          0.34         16.46        17.04 o                         
  -7   9   7        619.44        650.77        19.79 o                         
  -6   9   7       1353.72       1421.46        21.79 o                         
  -5   9   7        113.19        118.10        16.54 o                         
  -4   9   7        480.27        497.81        14.61 o                         
  -3   9   7       3089.76       3062.40        44.33 o                         
  -2   9   7       2269.11       2341.68        21.62 o                         
  -1   9   7         26.54         40.37        15.88 o                         
   0   9   7        407.97        395.11        20.97 o                         
   1   9   7        611.28        649.59        33.73 o                         
   2   9   7       9783.59       9834.62        73.57 o                         
   3   9   7        203.97        192.92        18.41 o                         
   4   9   7        870.47        813.87        44.85 o                         
   5   9   7        261.46        250.51        16.41 o                         
   6   9   7       2137.16       2155.96        75.79 o                         
   7   9   7        448.50        467.59        19.85 o                         
   8   9   7         43.92         73.12        19.24 o                         
   9   9   7        537.18        535.20        20.66 o                         
  10   9   7        739.86        776.90        25.75 o                         
  11   9   7          0.76         -2.48        19.89 o                         
 -10  10   7        158.37        177.63        22.00 o                         
  -9  10   7        101.77        102.80        20.06 o                         
  -8  10   7        372.75        397.54        20.55 o                         
  -7  10   7        370.44        411.72        19.39 o                         
  -6  10   7        455.29        438.45        24.26 o                         
  -5  10   7        323.40        321.71        15.62 o                         
  -4  10   7        474.39        476.45        15.51 o                         
  -3  10   7        860.10        841.08        19.43 o                         
  -2  10   7         99.49         96.20        16.79 o                         
  -1  10   7        676.68        714.94        23.91 o                         
   0  10   7         73.41         74.56        19.61 o                         
   1  10   7         35.34         35.01        20.81 o                         
   2  10   7        624.59        617.13        17.53 o                         
   3  10   7       1608.74       1599.20        37.68 o                         
   4  10   7        798.69        932.32        23.60 o                         
   5  10   7         26.90         44.49        15.15 o                         
   6  10   7       1347.21       1363.59        21.09 o                         
   7  10   7       2041.32       2055.15        73.86 o                         
   8  10   7        240.85        253.72        16.79 o                         
   9  10   7        893.82       1075.14        22.17 o                         
  10  10   7          0.09        -19.79        19.79 o                         
 -10  11   7        775.75        556.10        24.43 o                         
  -9  11   7         14.74         34.19        17.69 o                         
  -8  11   7         58.04         46.39        23.23 o                         
  -7  11   7         64.14         70.53        22.14 o                         
  -6  11   7       1399.19       1394.70        18.62 o                         
  -5  11   7       2038.26       2065.83        23.55 o                         
  -4  11   7        540.01        558.85        28.50 o                         
  -3  11   7        559.47        554.36        16.99 o                         
  -2  11   7        897.40        891.62        20.50 o                         
  -1  11   7        405.83        400.94        22.40 o                         
   0  11   7         99.02        119.35        19.43 o                         
   1  11   7        928.03        999.40        25.18 o                         
   2  11   7        321.61        368.22        21.10 o                         
   3  11   7        471.21        493.55        18.86 o                         
   4  11   7         14.39         53.94        13.85 o                         
   5  11   7       1256.38       1316.65        21.11 o                         
   6  11   7       1294.58       1256.40        31.99 o                         
   7  11   7        817.97        743.21        27.56 o                         
   8  11   7         58.68         61.54        23.90 o                         
   9  11   7       1406.65       1214.25        24.94 o                         
  -8  12   7         71.69         60.84        18.73 o                         
  -7  12   7        229.93        215.55        16.08 o                         
  -6  12   7        511.80        491.39        20.40 o                         
  -5  12   7         98.64         97.03        17.37 o                         
  -4  12   7       1128.76       1134.13        19.81 o                         
  -3  12   7        167.00        175.50        16.85 o                         
  -2  12   7        730.73        738.63        23.09 o                         
  -1  12   7        259.21        269.04        22.72 o                         
   0  12   7        357.08        396.75        21.69 o                         
   1  12   7        666.11        671.70        23.48 o                         
   2  12   7         21.45         45.95        22.70 o                         
   3  12   7        697.69        679.85        16.28 o                         
   4  12   7        136.45        124.21        15.63 o                         
   5  12   7        569.55        503.95        22.22 o                         
   6  12   7          0.74         24.39        13.37 o                         
   7  12   7          1.24         10.84        15.42 o                         
   8  12   7        503.14        442.48        32.90 o                         
  -7  13   7        569.18        544.67        34.11 o                         
  -6  13   7         54.21         55.24        15.93 o                         
  -5  13   7        646.70        610.01        35.20 o                         
  -4  13   7          0.70          8.11        17.05 o                         
  -3  13   7          2.58          3.42        16.95 o                         
  -2  13   7       1678.67       1769.51        26.60 o                         
  -1  13   7        472.95        489.32        32.17 o                         
   0  13   7        114.50        132.50        24.85 o                         
   1  13   7        863.01        934.58        19.56 o                         
   2  13   7         34.88         33.69        16.32 o                         
   3  13   7        245.04        257.57        20.33 o                         
   4  13   7        596.35        581.74        16.60 o                         
   5  13   7        470.15        487.22        15.78 o                         
   6  13   7        276.57        263.66        15.22 o                         
   7  13   7          7.13         13.06        16.55 o                         
  -5  14   7        223.65        194.63        16.58 o                         
  -4  14   7        440.42        445.70        17.05 o                         
  -3  14   7          2.51         19.00        18.32 o                         
  -2  14   7        118.21        102.16        18.94 o                         
  -1  14   7          1.61         13.80        18.31 o                         
   0  14   7         69.84         79.10        15.55 o                         
   1  14   7         37.86         45.46        16.50 o                         
   2  14   7         36.19         35.42        16.88 o                         
   3  14   7        617.17        597.43        22.26 o                         
   4  14   7        245.72        246.89        20.40 o                         
   5  14   7          2.51          4.02        15.55 o                         
  -3  15   7        182.83        170.71        19.95 o                         
  -2  15   7       1219.00       1113.64       106.13 o                         
  -1  15   7         20.38         21.10        16.87 o                         
   0  15   7        177.01        155.79        18.26 o                         
   1  15   7         66.56         52.19        19.08 o                         
   2  15   7         80.69         68.07        19.34 o                         
 -14   0   8        106.60         79.75        29.03 o                         
 -13   0   8       1028.36        912.20        24.43 o                         
 -12   0   8        782.10        783.98        54.27 o                         
 -11   0   8        698.36        759.78        21.13 o                         
 -10   0   8        155.04        234.41        19.48 o                         
  -9   0   8        595.12        585.25        23.66 o                         
  -8   0   8       2527.56       2526.70        25.91 o                         
  -7   0   8        818.67        779.37        46.97 o                         
  -6   0   8          4.40          5.90        20.08 o                         
  -5   0   8       3381.34       3103.53        29.18 o                         
  -4   0   8      13209.97      11743.83       199.74 o                         
  -3   0   8        327.58        356.51        24.15 o                         
  -2   0   8       1757.64       1465.02        26.82 o                         
  -1   0   8      32487.58      32360.27       328.42 o                         
   0   0   8      20943.04      20624.21        60.32 o                         
   1   0   8       1461.34       1589.22        34.14 o                         
   2   0   8      24986.68      23805.92       262.39 o                         
   3   0   8      16047.15      16228.72        83.98 o                         
   4   0   8       5047.36       4420.64        49.51 o                         
   5   0   8       1616.08       1808.76        39.41 o                         
   6   0   8       3020.45       3345.11        42.53 o                         
   7   0   8        165.33        111.99        29.59 o                         
   8   0   8        630.62        657.25        21.59 o                         
   9   0   8        262.26        260.04        21.66 o                         
  10   0   8       4666.13       4965.79        82.77 o                         
  11   0   8        480.28        459.80        20.15 o                         
  12   0   8        904.77        983.47        27.50 o                         
  13   0   8        107.02        104.26        20.99 o                         
 -14   1   8        132.58        115.71        21.16 o                         
 -13   1   8        452.66        500.49        14.00 o                         
 -12   1   8         63.91         98.22        14.30 o                         
 -11   1   8         68.38         80.65        12.69 o                         
 -10   1   8        194.35        227.35        15.34 o                         
  -9   1   8        411.43        438.79        14.81 o                         
  -8   1   8        105.72        123.09        13.76 o                         
  -7   1   8         73.27         68.73        14.16 o                         
  -6   1   8        129.99        145.67        14.37 o                         
  -5   1   8       1209.48       1315.15        16.28 o                         
  -4   1   8        664.64        630.48        16.93 o                         
  -3   1   8        657.22        664.43        18.11 o                         
  -2   1   8       1029.58        950.85        20.52 o                         
  -1   1   8       2011.58       2161.48        20.17 o                         
   0   1   8          1.65         -0.76        13.26 o                         
   1   1   8        188.72        228.99        16.44 o                         
   2   1   8      10668.23      10898.58        64.19 o                         
   3   1   8        171.76        201.70        17.25 o                         
   4   1   8        753.90        769.00        26.93 o                         
   5   1   8        519.82        487.82        22.36 o                         
   6   1   8       5698.82       5638.26       101.01 o                         
   7   1   8        703.67        649.18        25.36 o                         
   8   1   8         37.68         44.85        13.73 o                         
   9   1   8       2082.66       2106.27        38.96 o                         
  10   1   8        114.55        114.80        13.69 o                         
  11   1   8         71.92         88.44        14.87 o                         
  12   1   8        361.23        354.67        16.08 o                         
  13   1   8        179.83        158.72        14.63 o                         
 -14   2   8         64.19         59.30        20.79 o                         
 -13   2   8       1168.58       1147.57        16.36 o                         
 -12   2   8        899.50        890.48        15.62 o                         
 -11   2   8         42.66         65.36        14.92 o                         
 -10   2   8        609.05        612.15        14.82 o                         
  -9   2   8          9.43         29.68        13.58 o                         
  -8   2   8       4219.86       4007.87        40.23 o                         
  -7   2   8        279.55        256.46        15.11 o                         
  -6   2   8       3080.65       3040.51        20.08 o                         
  -5   2   8        887.42        718.96        16.14 o                         
  -4   2   8         51.73         34.80        14.60 o                         
  -3   2   8        775.93        702.32        16.46 o                         
  -2   2   8       8069.50       8005.46        68.61 o                         
  -1   2   8      21197.43      20874.00        85.18 o                         
   0   2   8       6331.25       6191.50        45.20 o                         
   1   2   8         85.15        116.92        16.70 o                         
   2   2   8         42.61         42.62        15.63 o                         
   3   2   8        724.50        597.10        21.11 o                         
   4   2   8       1139.44       1074.77        26.13 o                         
   5   2   8         96.88         92.00        21.74 o                         
   6   2   8       2748.04       2779.32        30.90 o                         
   7   2   8       1436.74       1455.64        37.68 o                         
   8   2   8       1196.29       1227.93        17.06 o                         
   9   2   8         44.78         72.10        13.76 o                         
  10   2   8        114.64        112.61        14.63 o                         
  11   2   8       1209.60       1164.03        17.71 o                         
  12   2   8          9.24         18.00        13.42 o                         
  13   2   8         24.95         33.92        14.98 o                         
 -13   3   8        260.37        236.73        17.30 o                         
 -12   3   8         21.29         36.13        12.24 o                         
 -11   3   8         30.03         27.33        13.18 o                         
 -10   3   8         45.24         50.41        13.60 o                         
  -9   3   8       1658.38       1733.38        21.74 o                         
  -8   3   8        242.20        229.32        14.28 o                         
  -7   3   8         86.75         78.09        12.59 o                         
  -6   3   8       3722.90       3747.22        28.57 o                         
  -5   3   8       1112.23       1213.61        17.53 o                         
  -4   3   8       1857.66       1841.71        19.06 o                         
  -3   3   8       1706.06       1606.31        22.87 o                         
  -2   3   8         14.85         59.54        14.79 o                         
  -1   3   8       4562.19       4688.24        29.48 o                         
   0   3   8         29.02         40.85        11.87 o                         
   1   3   8       4053.92       3818.94        23.09 o                         
   2   3   8       1091.59       1138.01        19.33 o                         
   3   3   8        880.70        832.75        22.20 o                         
   4   3   8          3.88         -3.94        23.30 o                         
   5   3   8        464.44        504.79        24.46 o                         
   6   3   8       1338.12       1444.66        27.02 o                         
   7   3   8        160.44        140.45        18.30 o                         
   8   3   8        327.40        318.71        15.37 o                         
   9   3   8        444.38        449.40        16.05 o                         
  10   3   8        187.52        186.61        14.84 o                         
  11   3   8          0.15         14.85        14.63 o                         
  12   3   8          7.04          8.53        13.82 o                         
  13   3   8          0.31         15.59        14.53 o                         
 -13   4   8          9.61         12.33        16.20 o                         
 -12   4   8        277.04        306.30        14.46 o                         
 -11   4   8        247.21        242.60        15.44 o                         
 -10   4   8          1.59         -0.60        11.80 o                         
  -9   4   8       4316.21       4239.15        47.14 o                         
  -8   4   8        628.35        632.82        15.80 o                         
  -7   4   8       1099.77       1148.53        16.65 o                         
  -6   4   8       5326.44       4999.80        46.01 o                         
  -5   4   8        753.49        713.07        16.32 o                         
  -4   4   8       1281.96       1297.41        17.66 o                         
  -3   4   8        144.95        148.03        14.68 o                         
  -2   4   8       3590.68       3576.95        37.02 o                         
  -1   4   8      17124.05      15986.43        41.92 o                         
   0   4   8       2185.93       2086.04        16.88 o                         
   1   4   8        117.02        106.74        14.56 o                         
   2   4   8         62.89         88.12        17.05 o                         
   3   4   8       3140.38       3211.23        54.17 o                         
   4   4   8         29.52         18.43        23.52 o                         
   5   4   8         83.80         93.71        23.53 o                         
   6   4   8       3748.63       3728.78        56.28 o                         
   7   4   8       1605.34       1602.94        36.22 o                         
   8   4   8       1487.08       1594.52        31.46 o                         
   9   4   8          2.50         10.09        12.37 o                         
  10   4   8         18.44         31.66        14.81 o                         
  11   4   8       1858.42       1948.11        23.07 o                         
  12   4   8         86.55         86.61        15.13 o                         
  13   4   8          8.52         17.49        15.55 o                         
 -13   5   8        964.30        858.23        21.67 o                         
 -12   5   8         43.90         35.60        23.03 o                         
 -11   5   8        279.90        301.70        13.99 o                         
 -10   5   8       1843.13       1883.82        26.19 o                         
  -9   5   8       1707.05       1830.59        19.96 o                         
  -8   5   8        102.03        102.97        12.14 o                         
  -7   5   8         43.62         37.12        14.09 o                         
  -6   5   8         94.82         99.36        12.84 o                         
  -5   5   8        320.52        332.23        14.76 o                         
  -4   5   8       3108.45       2903.41        19.68 o                         
  -3   5   8       1284.65       1236.48        17.46 o                         
  -2   5   8      13148.30      13083.99        95.89 o                         
  -1   5   8          0.21          7.00        13.05 o                         
   0   5   8        617.58        586.39        13.66 o                         
   1   5   8        227.16        259.83        14.55 o                         
   2   5   8         90.12         87.97        16.33 o                         
   3   5   8        875.89        906.36        34.60 o                         
   4   5   8         20.71         23.44        24.22 o                         
   5   5   8         31.34         31.43        23.43 o                         
   6   5   8       6545.81       6494.66       133.05 o                         
   7   5   8         35.23         60.48        19.77 o                         
   8   5   8        254.54        273.02        16.57 o                         
   9   5   8        231.34        260.12        15.77 o                         
  10   5   8         26.20         43.16        15.40 o                         
  11   5   8         56.24         70.77        15.39 o                         
  12   5   8        392.45        356.94        17.10 o                         
 -13   6   8         20.45          5.12        18.85 o                         
 -12   6   8       1079.10        966.51        21.04 o                         
 -11   6   8         22.43         27.40        18.02 o                         
 -10   6   8        776.84        827.90        33.16 o                         
  -9   6   8       1118.68       1120.56        16.46 o                         
  -8   6   8        310.10        308.63        15.41 o                         
  -7   6   8        600.39        614.01        16.31 o                         
  -6   6   8        133.31        131.86        13.92 o                         
  -5   6   8       1011.64        938.98        15.43 o                         
  -4   6   8      19394.45      18850.38        61.46 o                         
  -3   6   8        112.91         85.44        11.59 o                         
  -2   6   8         95.71         80.98        12.79 o                         
  -1   6   8        161.81        133.93        13.45 o                         
   0   6   8       2379.77       2155.47        20.28 o                         
   1   6   8          8.64         34.76        15.20 o                         
   2   6   8      18553.12      17999.34       201.08 o                         
   3   6   8         74.36         64.60        16.65 o                         
   4   6   8       1651.52       1639.20        31.28 o                         
   5   6   8        440.75        447.97        29.27 o                         
   6   6   8       1289.50       1362.00        32.94 o                         
   7   6   8        796.75        807.44        30.10 o                         
   8   6   8        227.74        230.82        34.55 o                         
   9   6   8        744.46        759.05        49.81 o                         
  10   6   8       1220.76       1262.15        27.47 o                         
  11   6   8        113.62        134.67        14.98 o                         
  12   6   8        354.32        340.34        18.98 o                         
 -12   7   8         11.58         22.26        18.75 o                         
 -11   7   8         97.18        109.73        17.28 o                         
 -10   7   8         48.29         28.99        17.99 o                         
  -9   7   8        193.51        209.89        13.74 o                         
  -8   7   8         77.38         95.89        14.29 o                         
  -7   7   8       1278.53       1282.06        22.54 o                         
  -6   7   8         41.21         59.24        14.42 o                         
  -5   7   8         29.19         43.67        14.21 o                         
  -4   7   8       2000.13       1997.05        19.23 o                         
  -3   7   8         24.15         49.60        12.82 o                         
  -2   7   8          1.97         17.31        12.39 o                         
  -1   7   8        528.11        532.28        13.82 o                         
   0   7   8        111.61        145.11        17.66 o                         
   1   7   8       1983.22       1888.73        19.80 o                         
   2   7   8        637.03        617.16        17.57 o                         
   3   7   8       1121.76       1077.48        19.37 o                         
   4   7   8        118.39        124.93        28.75 o                         
   5   7   8        706.54        759.42        31.78 o                         
   6   7   8         58.75         79.98        19.45 o                         
   7   7   8         14.37         25.56        18.54 o                         
   8   7   8        396.76        377.79        25.29 o                         
   9   7   8        460.82        494.09        19.79 o                         
  10   7   8          0.23         -3.85        14.94 o                         
  11   7   8         38.00         40.15        16.03 o                         
  12   7   8        225.05        253.27        20.81 o                         
 -12   8   8         19.63         21.04        19.24 o                         
 -11   8   8        369.99        373.90        17.62 o                         
 -10   8   8        845.64        895.60        18.29 o                         
  -9   8   8        622.40        644.93        17.01 o                         
  -8   8   8        729.56        711.58        34.65 o                         
  -7   8   8         28.95         30.30        12.32 o                         
  -6   8   8          5.06         14.89        14.25 o                         
  -5   8   8       2598.61       2633.98        19.61 o                         
  -4   8   8        391.39        368.57        13.20 o                         
  -3   8   8        800.94        849.69        13.73 o                         
  -2   8   8       2509.73       2470.62        26.87 o                         
  -1   8   8        500.67        462.78        14.89 o                         
   0   8   8        156.50        142.32        18.51 o                         
   1   8   8          0.60         17.48        14.67 o                         
   2   8   8       1739.15       1855.34        34.42 o                         
   3   8   8       9211.19       9312.77       110.93 o                         
   4   8   8        121.29        124.96        16.23 o                         
   5   8   8        477.88        518.32        29.41 o                         
   6   8   8          7.15        -18.56        26.80 o                         
   7   8   8       2154.03       2273.18        24.87 o                         
   8   8   8        322.84        375.57        40.83 o                         
   9   8   8         69.80         74.19        21.05 o                         
  10   8   8       1224.54       1179.33        70.65 o                         
  11   8   8         99.20         84.99        19.70 o                         
 -11   9   8        178.90        162.25        20.98 o                         
 -10   9   8         52.30         39.11        18.79 o                         
  -9   9   8        150.55        148.26        18.24 o                         
  -8   9   8         89.37        107.88        17.72 o                         
  -7   9   8        966.18        970.25        20.31 o                         
  -6   9   8        739.65        777.37        18.67 o                         
  -5   9   8          0.13          7.78        11.64 o                         
  -4   9   8         69.15         73.32        11.72 o                         
  -3   9   8         91.88         97.40        13.70 o                         
  -2   9   8        698.21        718.39        16.05 o                         
  -1   9   8        169.98        145.20        16.09 o                         
   0   9   8          4.23         14.14        22.95 o                         
   1   9   8         64.19         92.19        28.59 o                         
   2   9   8       2939.90       2987.41        22.59 o                         
   3   9   8        151.55        151.50        18.40 o                         
   4   9   8         30.30         40.15        19.12 o                         
   5   9   8        101.36         64.32        19.64 o                         
   6   9   8        495.92        479.81        20.97 o                         
   7   9   8        384.44        416.21        19.90 o                         
   8   9   8         57.33         59.68        18.86 o                         
   9   9   8        235.25        193.56        19.82 o                         
  10   9   8        141.11        137.48        20.38 o                         
  11   9   8          7.50          5.79        20.23 o                         
 -10  10   8        229.34        210.82        20.93 o                         
  -9  10   8        557.30        495.70        21.15 o                         
  -8  10   8        463.68        496.71        20.19 o                         
  -7  10   8         91.17         89.24        18.56 o                         
  -6  10   8        106.82        132.81        17.40 o                         
  -5  10   8        591.54        615.34        15.71 o                         
  -4  10   8         29.99         53.18        15.05 o                         
  -3  10   8          0.50          6.17        15.57 o                         
  -2  10   8       2422.28       2455.81        46.73 o                         
  -1  10   8       5414.48       5556.31        38.23 o                         
   0  10   8        954.96       1000.45        34.22 o                         
   1  10   8          3.22          2.11        20.52 o                         
   2  10   8       1021.24        999.85        24.64 o                         
   3  10   8         93.65        117.47        16.10 o                         
   4  10   8        423.94        449.72        21.38 o                         
   5  10   8        108.82        118.39        18.54 o                         
   6  10   8       2044.58       2030.70        59.90 o                         
   7  10   8       1781.29       1815.12        23.82 o                         
   8  10   8        992.45        978.85        18.83 o                         
   9  10   8        122.16        108.59        19.79 o                         
  10  10   8         33.25         40.81        22.94 o                         
  -9  11   8         58.92         57.84        23.23 o                         
  -8  11   8          0.91         25.93        22.45 o                         
  -7  11   8          0.35         42.96        19.62 o                         
  -6  11   8          6.90         10.88        15.14 o                         
  -5  11   8        161.22        143.47        15.40 o                         
  -4  11   8         39.75         45.94        18.96 o                         
  -3  11   8       1412.12       1410.95        22.11 o                         
  -2  11   8       1252.21       1290.21        27.97 o                         
  -1  11   8        433.23        502.32        21.01 o                         
   0  11   8        291.25        290.73        21.67 o                         
   1  11   8        352.20        388.90        22.46 o                         
   2  11   8          0.51          7.63        21.78 o                         
   3  11   8          4.29         -1.46        17.18 o                         
   4  11   8         60.65         84.61        16.45 o                         
   5  11   8        177.93        211.11        15.83 o                         
   6  11   8        546.88        588.68        29.26 o                         
   7  11   8        118.18        120.49        24.93 o                         
   8  11   8        177.80        150.47        15.95 o                         
   9  11   8          4.33         17.78        15.84 o                         
  -8  12   8        154.39        138.00        15.98 o                         
  -7  12   8         30.13         28.83        16.04 o                         
  -6  12   8        561.10        542.78        17.03 o                         
  -5  12   8        189.37        230.54        19.88 o                         
  -4  12   8       1379.01       1391.57        23.49 o                         
  -3  12   8         22.91         34.91        16.93 o                         
  -2  12   8          1.57         -6.57        18.64 o                         
  -1  12   8        843.10        853.93        39.04 o                         
   0  12   8       1253.62       1317.03        61.93 o                         
   1  12   8         95.89        112.55        21.23 o                         
   2  12   8        613.53        642.78        23.26 o                         
   3  12   8        450.27        436.56        44.50 o                         
   4  12   8        394.82        418.05        15.45 o                         
   5  12   8        297.44        296.34        21.69 o                         
   6  12   8        560.47        530.55        21.44 o                         
   7  12   8        102.02         92.11        17.06 o                         
   8  12   8        108.52         92.28        18.78 o                         
  -7  13   8       1136.64       1033.78        64.91 o                         
  -6  13   8        123.55        124.55        18.28 o                         
  -5  13   8          2.48         19.51        17.00 o                         
  -4  13   8         45.07         54.66        17.25 o                         
  -3  13   8          1.33         17.39        16.77 o                         
  -2  13   8       1008.21        963.39        25.62 o                         
  -1  13   8         68.35         85.93        24.99 o                         
   0  13   8        288.33        241.83        22.69 o                         
   1  13   8        631.09        681.99        23.38 o                         
   2  13   8        313.55        309.03        17.22 o                         
   3  13   8        374.71        388.93        20.28 o                         
   4  13   8          0.56         25.12        14.79 o                         
   5  13   8        609.04        572.50        16.76 o                         
   6  13   8          2.99         26.02        14.48 o                         
   7  13   8         95.42         67.61        16.30 o                         
  -5  14   8        263.58        262.18        20.36 o                         
  -4  14   8        481.11        460.62        18.46 o                         
  -3  14   8        815.74        651.66        72.14 o                         
  -2  14   8         68.39         45.44        22.78 o                         
  -1  14   8        228.81        228.57        21.20 o                         
   0  14   8        110.95        101.95        17.20 o                         
   1  14   8         98.50        100.58        17.77 o                         
   2  14   8        102.01        129.14        17.67 o                         
   3  14   8        556.28        517.09        24.08 o                         
   4  14   8        107.31        125.46        19.93 o                         
   5  14   8          0.28         32.61        15.58 o                         
  -2  15   8        111.21        100.74        20.21 o                         
  -1  15   8        105.60         99.91        19.16 o                         
   0  15   8         17.42         16.36        15.95 o                         
   1  15   8        428.38        365.78        30.07 o                         
 -14   1   9        486.36        411.17        19.02 o                         
 -13   1   9         90.40         95.01        14.23 o                         
 -12   1   9       1013.65       1044.08        19.04 o                         
 -11   1   9       1423.11       1409.07        16.37 o                         
 -10   1   9        400.66        404.52        18.97 o                         
  -9   1   9        353.39        365.62        13.96 o                         
  -8   1   9       6590.60       6512.19        25.59 o                         
  -7   1   9       8439.30       8398.53        56.30 o                         
  -6   1   9        529.13        477.67        13.79 o                         
  -5   1   9        100.63         81.63        13.35 o                         
  -4   1   9       2409.25       2551.83        20.39 o                         
  -3   1   9      12085.82      12143.72        71.72 o                         
  -2   1   9        673.74        699.33        18.27 o                         
  -1   1   9       2155.94       2138.43        18.98 o                         
   0   1   9      23259.21      22729.24       153.30 o                         
   1   1   9       3913.30       3725.32        38.33 o                         
   2   1   9       7725.12       7552.57        43.92 o                         
   3   1   9       3400.16       3250.65        22.70 o                         
   4   1   9       1431.61       1660.74        33.97 o                         
   5   1   9       5555.60       5345.73        56.39 o                         
   6   1   9         54.83         89.19        20.17 o                         
   7   1   9        878.79        905.10        28.45 o                         
   8   1   9       1625.53       1644.48        21.14 o                         
   9   1   9        205.67        217.55        15.72 o                         
  10   1   9        373.82        398.56        15.22 o                         
  11   1   9        220.24        206.97        14.38 o                         
  12   1   9        448.76        475.40        20.47 o                         
  13   1   9        259.06        240.61        15.10 o                         
 -13   2   9          2.13         22.25        13.81 o                         
 -12   2   9         56.02         67.92        14.22 o                         
 -11   2   9        136.60        157.79        13.84 o                         
 -10   2   9        243.89        292.05        16.59 o                         
  -9   2   9       3887.52       3788.44        24.98 o                         
  -8   2   9       1207.80       1188.93        17.31 o                         
  -7   2   9        102.94        136.88        12.67 o                         
  -6   2   9        849.35        788.94        14.48 o                         
  -5   2   9        448.52        475.42        14.33 o                         
  -4   2   9       7626.84       7554.02        57.74 o                         
  -3   2   9       3798.94       3549.57        34.01 o                         
  -2   2   9         18.40         13.79        14.45 o                         
  -1   2   9       4273.43       4127.20        21.14 o                         
   0   2   9       2831.74       3043.91        17.66 o                         
   1   2   9         69.88        111.24        13.75 o                         
   2   2   9       1513.96       1591.91        20.45 o                         
   3   2   9       4994.52       5037.07        37.93 o                         
   4   2   9       1617.21       1562.10        29.80 o                         
   5   2   9       2522.41       2593.93        30.74 o                         
   6   2   9       2976.44       2973.05        35.62 o                         
   7   2   9         39.19         82.97        19.77 o                         
   8   2   9       2055.78       2106.01        31.72 o                         
   9   2   9       2783.77       2806.87        35.32 o                         
  10   2   9        517.82        576.27        17.63 o                         
  11   2   9         40.17         65.97        13.50 o                         
  12   2   9        688.27        700.85        30.91 o                         
  13   2   9         19.07          5.77        14.91 o                         
 -13   3   9         49.94         57.29        14.33 o                         
 -12   3   9        564.52        575.04        15.14 o                         
 -11   3   9       2235.63       2355.64        27.13 o                         
 -10   3   9        193.99        231.86        14.17 o                         
  -9   3   9         19.66         13.48        12.09 o                         
  -8   3   9        148.14        158.73        14.75 o                         
  -7   3   9        164.96        194.11        14.54 o                         
  -6   3   9       1218.60       1147.98        15.25 o                         
  -5   3   9       1027.47        994.54        16.74 o                         
  -4   3   9      47072.73      46527.61       117.48 o                         
  -3   3   9       3075.39       2843.35        48.21 o                         
  -2   3   9       7561.51       7290.20        76.14 o                         
  -1   3   9         32.70         18.14        12.90 o                         
   0   3   9       9291.25       9384.38        49.98 o                         
   1   3   9          8.65         22.78        14.42 o                         
   2   3   9       1775.40       1711.77        21.94 o                         
   3   3   9        227.92        241.56        20.37 o                         
   4   3   9      17041.73      16244.46       250.71 o                         
   5   3   9       2867.92       2597.72        30.72 o                         
   6   3   9        751.60        776.33        24.03 o                         
   7   3   9          3.60         -8.33        15.68 o                         
   8   3   9        444.39        453.83        18.93 o                         
   9   3   9        874.57        907.30        16.16 o                         
  10   3   9         24.61         30.72        14.05 o                         
  11   3   9        869.86        916.92        20.29 o                         
  12   3   9        773.60        757.10        18.41 o                         
  13   3   9         81.06         76.17        15.98 o                         
 -13   4   9        102.46        143.60        16.96 o                         
 -12   4   9        137.87        124.55        14.33 o                         
 -11   4   9         82.73        107.28        15.62 o                         
 -10   4   9        242.38        254.02        14.57 o                         
  -9   4   9        852.96        802.48        22.38 o                         
  -8   4   9       1686.47       1650.52        17.00 o                         
  -7   4   9         20.19         40.57        14.07 o                         
  -6   4   9       1419.31       1405.21        38.46 o                         
  -5   4   9        231.79        221.46        14.50 o                         
  -4   4   9       1463.64       1401.45        17.46 o                         
  -3   4   9         29.17         31.67        14.45 o                         
  -2   4   9        271.61        290.83        13.81 o                         
  -1   4   9       2974.01       3138.35        23.14 o                         
   0   4   9        168.91        143.94        12.95 o                         
   1   4   9       4333.08       4407.94        48.25 o                         
   2   4   9        251.38        244.16        15.66 o                         
   3   4   9        869.52        838.37        20.23 o                         
   4   4   9          0.05         -3.42        16.61 o                         
   5   4   9        514.88        511.90        23.80 o                         
   6   4   9        480.38        528.00        24.68 o                         
   7   4   9        573.14        594.27        17.55 o                         
   8   4   9       1195.47       1190.75        18.86 o                         
   9   4   9        911.04        898.23        16.40 o                         
  10   4   9         47.24         80.79        14.31 o                         
  11   4   9         18.14         28.60        15.29 o                         
  12   4   9        158.75        163.83        16.12 o                         
  13   4   9         13.18         -1.28        16.24 o                         
 -13   5   9          2.19         -2.32        17.00 o                         
 -12   5   9        108.84        121.29        13.93 o                         
 -11   5   9        338.54        361.94        15.67 o                         
 -10   5   9        274.30        287.40        14.64 o                         
  -9   5   9        693.00        713.19        19.75 o                         
  -8   5   9        156.07        191.76        14.52 o                         
  -7   5   9       2675.16       2715.50        41.77 o                         
  -6   5   9        212.00        241.77        13.16 o                         
  -5   5   9        140.60        142.32        14.64 o                         
  -4   5   9       2449.81       2326.71        19.33 o                         
  -3   5   9       2915.98       2719.41        20.68 o                         
  -2   5   9       1409.00       1326.92        15.15 o                         
  -1   5   9       4558.94       4125.50        30.76 o                         
   0   5   9       1823.50       2012.19        16.78 o                         
   1   5   9      17946.37      17346.58       158.47 o                         
   2   5   9         23.20         38.79        16.04 o                         
   3   5   9        863.25        819.58        19.93 o                         
   4   5   9       6682.11       6423.83        48.16 o                         
   5   5   9          8.45         14.49        22.23 o                         
   6   5   9        571.22        561.64        22.08 o                         
   7   5   9       1155.86       1222.57        23.76 o                         
   8   5   9        755.56        711.35        17.04 o                         
   9   5   9       1565.20       1577.84        28.86 o                         
  10   5   9          2.34         35.11        15.60 o                         
  11   5   9         23.14         52.11        15.65 o                         
  12   5   9        464.67        451.42        17.67 o                         
 -12   6   9        628.57        563.06        19.02 o                         
 -11   6   9          5.38         -2.79        14.80 o                         
 -10   6   9         63.89         68.47        14.38 o                         
  -9   6   9        414.35        456.22        18.86 o                         
  -8   6   9        400.70        420.96        19.43 o                         
  -7   6   9        976.07        952.83        21.01 o                         
  -6   6   9        147.63        167.96        14.31 o                         
  -5   6   9        122.81        106.13        13.80 o                         
  -4   6   9        130.36        124.41        14.22 o                         
  -3   6   9        468.18        456.05        13.62 o                         
  -2   6   9          5.00         28.76        11.35 o                         
  -1   6   9          4.48         11.25        13.47 o                         
   0   6   9        480.29        590.25        16.09 o                         
   1   6   9       3213.88       3262.78        22.48 o                         
   2   6   9       1745.34       1605.35        18.38 o                         
   3   6   9        324.29        338.56        17.02 o                         
   4   6   9       1247.46       1159.80        22.62 o                         
   5   6   9        698.01        713.24        36.73 o                         
   6   6   9         36.70         29.31        28.43 o                         
   7   6   9         40.82         24.66        19.36 o                         
   8   6   9        289.78        279.55        37.94 o                         
   9   6   9        194.41        226.38        16.20 o                         
  10   6   9          6.79          0.31        17.28 o                         
  11   6   9         58.32         56.29        17.44 o                         
  12   6   9         90.46         82.05        18.41 o                         
 -12   7   9        283.53        241.24        19.46 o                         
 -11   7   9        253.96        244.28        19.06 o                         
 -10   7   9        153.16        157.78        14.65 o                         
  -9   7   9         48.19         50.85        11.58 o                         
  -8   7   9       2205.58       2335.32        34.38 o                         
  -7   7   9       1110.79       1122.53        16.84 o                         
  -6   7   9         18.74         22.86        14.73 o                         
  -5   7   9          1.02          0.56        11.92 o                         
  -4   7   9       1498.99       1420.35        14.77 o                         
  -3   7   9        423.17        411.38        13.33 o                         
  -2   7   9         99.07        114.22        12.69 o                         
  -1   7   9        251.86        197.61        13.12 o                         
   0   7   9       5886.91       5497.52        31.22 o                         
   1   7   9       3783.28       3770.88        23.14 o                         
   2   7   9       2399.55       2335.77        33.37 o                         
   3   7   9        890.44        880.54        18.26 o                         
   4   7   9         67.56         46.07        19.12 o                         
   5   7   9        579.34        578.66        29.50 o                         
   6   7   9        515.25        604.86        28.94 o                         
   7   7   9       2464.78       2587.54        36.99 o                         
   8   7   9       1734.44       1842.37        23.42 o                         
   9   7   9        417.29        411.65        21.08 o                         
  10   7   9        234.61        213.92        23.33 o                         
  11   7   9          2.24         19.13        19.44 o                         
  12   7   9        175.69         95.11        20.55 o                         
 -11   8   9        157.31        127.51        18.97 o                         
 -10   8   9          6.01         21.50        18.15 o                         
  -9   8   9         16.09         37.16        14.73 o                         
  -8   8   9        269.53        298.13        13.43 o                         
  -7   8   9         24.80         34.29        13.80 o                         
  -6   8   9       1843.25       1861.77        17.90 o                         
  -5   8   9         29.38         24.87        14.94 o                         
  -4   8   9          0.55         -1.16        12.36 o                         
  -3   8   9       1933.86       1845.56        16.68 o                         
  -2   8   9        325.32        318.16        12.13 o                         
  -1   8   9       2585.49       2583.96        21.23 o                         
   0   8   9        224.68        215.24        17.77 o                         
   1   8   9        474.11        483.29        16.39 o                         
   2   8   9         80.49        157.35        56.61 o                         
   3   8   9        340.45        348.09        17.21 o                         
   4   8   9        885.31        939.98        21.87 o                         
   5   8   9       1180.92       1183.40        45.76 o                         
   6   8   9        195.04        232.87        27.78 o                         
   7   8   9        182.47        170.79        16.15 o                         
   8   8   9         91.71        109.35        18.75 o                         
   9   8   9        270.79        286.97        19.56 o                         
  10   8   9         67.80        104.30        25.71 o                         
  11   8   9          0.41         10.69        20.89 o                         
 -11   9   9        178.69        137.61        19.39 o                         
 -10   9   9        283.91        263.77        16.75 o                         
  -9   9   9          1.94         17.46        17.65 o                         
  -8   9   9        522.32        536.57        18.50 o                         
  -7   9   9         12.00         24.25        13.67 o                         
  -6   9   9        274.93        320.73        14.44 o                         
  -5   9   9       2659.27       2699.59        20.16 o                         
  -4   9   9       3798.92       3773.53        21.18 o                         
  -3   9   9        884.87        884.74        14.77 o                         
  -2   9   9        265.91        275.77        14.62 o                         
  -1   9   9       1746.00       1686.99        25.41 o                         
   0   9   9       5371.94       5510.34        48.04 o                         
   1   9   9          5.39         -4.49        21.36 o                         
   2   9   9         23.66         45.22        15.70 o                         
   3   9   9       1857.17       1909.03        36.46 o                         
   4   9   9        176.76        221.15        19.46 o                         
   5   9   9       1378.11       1391.98        29.57 o                         
   6   9   9         17.83         45.72        18.67 o                         
   7   9   9        493.60        517.82        29.87 o                         
   8   9   9        716.19        715.41        21.12 o                         
   9   9   9          1.78         31.58        15.48 o                         
  10   9   9         22.52         19.33        19.81 o                         
 -10  10   9        131.83        139.96        19.03 o                         
  -9  10   9        122.18        105.11        18.40 o                         
  -8  10   9        461.87        490.20        19.30 o                         
  -7  10   9        199.58        211.77        18.00 o                         
  -6  10   9         78.89         92.71        14.51 o                         
  -5  10   9         41.88         51.83        13.71 o                         
  -4  10   9         60.60         52.31        15.68 o                         
  -3  10   9        292.99        313.42        16.55 o                         
  -2  10   9         25.22         29.93        15.46 o                         
  -1  10   9        650.92        623.10        23.40 o                         
   0  10   9         81.87         94.04        20.88 o                         
   1  10   9        338.12        363.39        21.76 o                         
   2  10   9         11.57         22.67        17.32 o                         
   3  10   9          5.77         30.61        15.89 o                         
   4  10   9        187.71        195.20        18.96 o                         
   5  10   9        258.59        245.20        29.64 o                         
   6  10   9          4.84         21.94        15.30 o                         
   7  10   9        737.59        755.86        18.29 o                         
   8  10   9         61.89         30.80        19.21 o                         
   9  10   9          0.54         15.81        37.90 o                         
  10  10   9         28.59          4.80        20.64 o                         
  -9  11   9         47.32         44.86        26.54 o                         
  -8  11   9         73.72         68.52        18.01 o                         
  -7  11   9         35.91         35.51        23.02 o                         
  -6  11   9          4.16         10.65        15.35 o                         
  -5  11   9        285.95        314.75        17.22 o                         
  -4  11   9       1154.32       1219.12        27.28 o                         
  -3  11   9       2268.06       2353.23        21.42 o                         
  -2  11   9        424.70        436.82        16.90 o                         
  -1  11   9       1658.12       1620.22        40.94 o                         
   0  11   9         57.42         79.08        21.25 o                         
   1  11   9       1901.41       1974.63        69.51 o                         
   2  11   9         12.07         11.48        21.58 o                         
   3  11   9        491.98        518.59        18.35 o                         
   4  11   9        613.48        610.36        18.82 o                         
   5  11   9          7.20         19.18        26.24 o                         
   6  11   9        166.34        162.14        15.51 o                         
   7  11   9          0.69          6.75        15.33 o                         
   8  11   9        194.18        206.79        16.74 o                         
   9  11   9        942.99        775.85        19.97 o                         
  -8  12   9          7.31         -1.75        15.89 o                         
  -7  12   9          9.55         16.56        15.41 o                         
  -6  12   9        165.54        189.19        15.91 o                         
  -5  12   9        108.78        106.40        16.66 o                         
  -4  12   9        145.02        151.54        16.23 o                         
  -3  12   9         34.67         40.05        16.83 o                         
  -2  12   9          3.04          6.42        20.94 o                         
  -1  12   9        278.45        286.62        21.76 o                         
   0  12   9        231.07        246.15        22.37 o                         
   1  12   9         28.09         39.80        21.41 o                         
   2  12   9        294.40        315.48        21.20 o                         
   3  12   9       1416.22       1402.19        55.34 o                         
   4  12   9         71.25         70.82        17.46 o                         
   5  12   9        240.84        221.20        14.87 o                         
   6  12   9        201.73        165.85        16.41 o                         
   7  12   9        297.62        267.37        16.18 o                         
   8  12   9         96.12        130.68        39.92 o                         
  -7  13   9       1013.45        873.79        24.33 o                         
  -6  13   9        185.64        163.64        18.55 o                         
  -5  13   9        127.35        123.12        17.51 o                         
  -4  13   9        397.34        412.26        17.32 o                         
  -3  13   9        123.45        133.35        16.46 o                         
  -2  13   9        208.56        193.07        22.04 o                         
  -1  13   9        196.02        211.73        22.04 o                         
   0  13   9        566.90        602.10        38.13 o                         
   1  13   9       1756.21       1756.92        67.98 o                         
   2  13   9        171.72        200.03        20.90 o                         
   3  13   9         85.28        120.04        19.69 o                         
   4  13   9        324.23        302.82        15.47 o                         
   5  13   9        217.28        218.12        17.50 o                         
   6  13   9         26.47         17.16        13.46 o                         
  -5  14   9          6.01         16.78        18.22 o                         
  -4  14   9          0.18         20.46        17.82 o                         
  -3  14   9        182.35        162.18        26.32 o                         
  -2  14   9        148.04        130.59        20.69 o                         
  -1  14   9          3.25        -10.20        21.77 o                         
   0  14   9         83.26         88.50        22.49 o                         
   1  14   9          1.30         15.96        18.64 o                         
   2  14   9        322.89        395.28        21.89 o                         
   3  14   9         55.96         37.65        20.06 o                         
   4  14   9         17.40         37.09        20.35 o                         
  -1  15   9         59.79         50.57        18.40 o                         
   0  15   9        642.56        623.26        30.55 o                         
 -13   0  10        404.33        349.91        22.56 o                         
 -12   0  10         72.59         87.78        18.93 o                         
 -11   0  10        128.18        129.27        19.66 o                         
 -10   0  10       3554.81       3793.59        74.91 o                         
  -9   0  10        394.80        397.38        19.77 o                         
  -8   0  10        911.39        847.92        53.11 o                         
  -7   0  10       3414.41       3556.88        27.55 o                         
  -6   0  10       2165.55       2324.92        26.35 o                         
  -5   0  10       1411.07       1249.64        24.01 o                         
  -4   0  10       4080.65       3598.35        30.20 o                         
  -3   0  10       7458.26       7630.55        36.73 o                         
  -2   0  10      24664.62      23587.57       109.65 o                         
  -1   0  10      10366.21      10362.90        80.39 o                         
   0   0  10       8032.67       8264.69        72.34 o                         
   1   0  10      12920.79      13724.10       134.29 o                         
   2   0  10       2691.19       2455.11        31.38 o                         
   3   0  10      11087.39      10465.62        46.67 o                         
   4   0  10       6835.38       6503.82        53.32 o                         
   5   0  10      17994.27      17771.52        80.07 o                         
   6   0  10        278.38        313.46        31.41 o                         
   7   0  10       4882.91       4817.01        47.13 o                         
   8   0  10        137.21        153.77        28.47 o                         
   9   0  10         78.51         67.31        20.00 o                         
  10   0  10       1378.97       1390.98        23.90 o                         
  11   0  10         54.92        123.59        22.96 o                         
  12   0  10        268.21        249.98        23.05 o                         
  13   0  10        281.67        210.31        21.83 o                         
 -13   1  10          1.77          8.01        13.83 o                         
 -12   1  10         77.72         92.18        13.45 o                         
 -11   1  10         50.99         48.20        13.45 o                         
 -10   1  10        220.05        274.37        13.59 o                         
  -9   1  10       2060.13       2013.68        27.91 o                         
  -8   1  10         47.75         47.28        13.17 o                         
  -7   1  10        467.30        422.24        14.22 o                         
  -6   1  10       1960.71       1902.90        20.56 o                         
  -5   1  10         16.85         28.45        12.94 o                         
  -4   1  10         97.60        162.86        13.34 o                         
  -3   1  10         90.17        100.10        14.32 o                         
  -2   1  10         18.55         48.91        14.19 o                         
  -1   1  10       1418.98       1401.33        16.32 o                         
   0   1  10       1911.68       1976.21        23.12 o                         
   1   1  10       3591.77       3456.54        22.19 o                         
   2   1  10      12774.91      12885.56        50.90 o                         
   3   1  10       4589.85       4581.29        31.50 o                         
   4   1  10       5759.33       5616.31        44.54 o                         
   5   1  10        702.51        704.15        22.92 o                         
   6   1  10       3187.93       3375.59        29.82 o                         
   7   1  10          0.04         23.88        21.01 o                         
   8   1  10         85.05         98.11        19.98 o                         
   9   1  10         23.55         22.10        13.52 o                         
  10   1  10        254.95        305.44        17.88 o                         
  11   1  10          4.23         15.77        14.01 o                         
  12   1  10        103.00         84.03        14.97 o                         
  13   1  10         81.71         78.78        14.90 o                         
 -13   2  10        548.12        545.43        34.32 o                         
 -12   2  10         84.49         78.37        13.86 o                         
 -11   2  10        219.37        225.82        13.91 o                         
 -10   2  10       1626.20       1627.20        16.74 o                         
  -9   2  10        730.28        720.09        17.00 o                         
  -8   2  10        565.97        516.17        14.88 o                         
  -7   2  10       2799.73       2682.91        19.58 o                         
  -6   2  10       1508.11       1452.21        16.96 o                         
  -5   2  10       4781.12       4673.96        32.39 o                         
  -4   2  10         57.01         49.46        15.57 o                         
  -3   2  10      11436.48      11198.27       111.06 o                         
  -2   2  10       5055.06       5111.56        26.58 o                         
  -1   2  10       8058.26       8014.01        66.22 o                         
   0   2  10        808.15        903.90        15.33 o                         
   1   2  10       7196.76       6593.96        38.28 o                         
   2   2  10       5966.78       5671.17        71.93 o                         
   3   2  10         11.48         43.17        14.43 o                         
   4   2  10         10.53         16.38        15.73 o                         
   5   2  10       2154.72       2175.58        53.67 o                         
   6   2  10       3623.88       3608.46        30.47 o                         
   7   2  10          5.33         12.43        19.95 o                         
   8   2  10        669.04        681.77        26.51 o                         
   9   2  10       2635.94       2767.12        41.33 o                         
  10   2  10       1051.97       1010.89        17.20 o                         
  11   2  10          4.57         -0.60        14.58 o                         
  12   2  10         31.14         38.95        15.19 o                         
  13   2  10        173.96        173.21        16.40 o                         
 -13   3  10        108.20         94.25        14.45 o                         
 -12   3  10         32.41         36.44        14.49 o                         
 -11   3  10          4.47         17.48        13.93 o                         
 -10   3  10         63.16         82.00        13.54 o                         
  -9   3  10       1183.75       1162.11        29.88 o                         
  -8   3  10         64.00         92.57        13.72 o                         
  -7   3  10         11.12          6.94        14.82 o                         
  -6   3  10       1313.83       1309.07        16.55 o                         
  -5   3  10        106.57        132.43        14.39 o                         
  -4   3  10        189.77        245.81        16.53 o                         
  -3   3  10        878.63        779.64        23.46 o                         
  -2   3  10          2.73         35.31        12.82 o                         
  -1   3  10       1167.00       1027.26        15.93 o                         
   0   3  10         12.14         18.50        12.68 o                         
   1   3  10       1657.70       1849.79        17.28 o                         
   2   3  10         50.83         33.53        14.27 o                         
   3   3  10       1038.14       1004.07        36.52 o                         
   4   3  10        213.74        213.53        20.18 o                         
   5   3  10          9.44        -13.22        21.78 o                         
   6   3  10        108.85        112.91        21.62 o                         
   7   3  10        434.83        423.46        22.55 o                         
   8   3  10        158.37        170.88        18.31 o                         
   9   3  10         36.43         53.18        12.37 o                         
  10   3  10          0.26          9.57        13.68 o                         
  11   3  10        199.32        195.39        15.01 o                         
  12   3  10         71.80         89.94        14.60 o                         
  13   3  10         53.43         43.41        15.08 o                         
 -13   4  10        103.37        100.05        14.66 o                         
 -12   4  10          9.77         25.49        13.82 o                         
 -11   4  10        882.46        882.48        28.24 o                         
 -10   4  10         34.33         28.73        13.46 o                         
  -9   4  10       2215.06       2272.94        43.69 o                         
  -8   4  10        197.49        181.93        13.86 o                         
  -7   4  10       5317.28       5284.93        81.29 o                         
  -6   4  10       8904.95       8767.73        96.09 o                         
  -5   4  10        347.70        322.10        13.14 o                         
  -4   4  10       1902.52       1717.77        17.92 o                         
  -3   4  10         44.25         73.74        13.06 o                         
  -2   4  10        163.20        173.30        12.70 o                         
  -1   4  10       4262.44       4041.33        20.00 o                         
   0   4  10        812.62        856.58        14.41 o                         
   1   4  10      10645.43       9711.37        58.85 o                         
   2   4  10         49.74         47.94        14.78 o                         
   3   4  10        879.80        944.52        24.91 o                         
   4   4  10       1230.87       1149.40        22.70 o                         
   5   4  10       3062.30       3129.62        87.68 o                         
   6   4  10       1886.70       1846.90        27.89 o                         
   7   4  10        431.53        444.51        19.87 o                         
   8   4  10         83.71         82.24        14.90 o                         
   9   4  10       1802.04       1764.88        18.69 o                         
  10   4  10        293.56        289.11        19.49 o                         
  11   4  10       1201.55       1278.33        18.10 o                         
  12   4  10        291.24        312.01        16.19 o                         
 -13   5  10        101.01         87.94        17.26 o                         
 -12   5  10        111.84        117.10        16.21 o                         
 -11   5  10          0.13         20.16        12.10 o                         
 -10   5  10        178.05        202.36        14.64 o                         
  -9   5  10       3019.34       3134.62        37.21 o                         
  -8   5  10         43.04         94.94        23.54 o                         
  -7   5  10       3276.99       3251.04        25.49 o                         
  -6   5  10       2056.70       2030.27        30.23 o                         
  -5   5  10         33.28         26.85        13.85 o                         
  -4   5  10        129.34        140.97        14.69 o                         
  -3   5  10        748.03        797.40        13.94 o                         
  -2   5  10        132.59        103.34        12.55 o                         
  -1   5  10         19.78         25.80        13.04 o                         
   0   5  10        367.45        382.46        13.94 o                         
   1   5  10        293.45        349.67        12.66 o                         
   2   5  10       9866.37       9542.36       113.15 o                         
   3   5  10       2463.88       2500.87        22.05 o                         
   4   5  10       1419.00       1355.20        38.53 o                         
   5   5  10       4073.52       4040.93       153.22 o                         
   6   5  10       2066.07       2034.27        35.45 o                         
   7   5  10        268.85        280.76        20.06 o                         
   8   5  10         19.68         41.95        18.26 o                         
   9   5  10        378.53        424.83        16.26 o                         
  10   5  10        173.35        217.34        15.99 o                         
  11   5  10        181.37        180.10        16.13 o                         
  12   5  10        408.64        388.49        17.67 o                         
 -12   6  10          1.48         15.46        12.98 o                         
 -11   6  10        398.42        411.85        16.00 o                         
 -10   6  10       4290.45       4329.08        36.19 o                         
  -9   6  10       1433.17       1480.10        29.31 o                         
  -8   6  10         56.70         49.91        13.80 o                         
  -7   6  10        321.88        314.71        14.89 o                         
  -6   6  10        641.74        632.34        15.91 o                         
  -5   6  10        431.49        453.48        16.94 o                         
  -4   6  10       1612.25       1565.26        17.03 o                         
  -3   6  10        911.61        838.18        14.13 o                         
  -2   6  10       2370.06       2250.21        16.93 o                         
  -1   6  10       3771.76       3504.84        29.91 o                         
   0   6  10        122.05         93.60        15.20 o                         
   1   6  10         12.34         14.31        13.19 o                         
   2   6  10       2164.01       2179.55        20.46 o                         
   3   6  10       4894.24       4525.06        50.13 o                         
   4   6  10       3525.32       3358.17        46.19 o                         
   5   6  10        175.16        195.85        24.86 o                         
   6   6  10       1319.68       1359.63        26.70 o                         
   7   6  10       2514.90       2539.15        46.01 o                         
   8   6  10        149.89        165.77        22.40 o                         
   9   6  10        254.19        262.88        17.71 o                         
  10   6  10        296.36        329.60        15.49 o                         
  11   6  10        225.64        187.87        18.15 o                         
  12   6  10        283.89        289.90        24.35 o                         
 -12   7  10        184.78        140.81        19.39 o                         
 -11   7  10         97.75         79.41        15.17 o                         
 -10   7  10        110.42        118.24        15.18 o                         
  -9   7  10        320.68        339.38        18.72 o                         
  -8   7  10          0.22        -13.85        13.86 o                         
  -7   7  10        698.53        663.98        15.87 o                         
  -6   7  10       2201.71       2193.32        17.89 o                         
  -5   7  10        550.06        542.45        15.00 o                         
  -4   7  10          3.89         20.09        12.23 o                         
  -3   7  10          2.21         19.65        12.80 o                         
  -2   7  10        311.59        334.33        13.69 o                         
  -1   7  10        848.88        848.84        14.14 o                         
   0   7  10         12.24         18.55        15.07 o                         
   1   7  10       3378.58       3294.38        31.85 o                         
   2   7  10        229.27        234.61        15.54 o                         
   3   7  10        240.63        226.18        16.51 o                         
   4   7  10         67.94         50.01        14.51 o                         
   5   7  10        108.18        133.63        28.52 o                         
   6   7  10       1158.55       1238.85        30.75 o                         
   7   7  10        707.17        739.42        30.06 o                         
   8   7  10         69.16         51.88        27.54 o                         
   9   7  10         30.70         15.01        18.85 o                         
  10   7  10        118.65        115.22        26.54 o                         
  11   7  10         44.99         51.95        30.08 o                         
 -11   8  10         19.66         22.76        18.56 o                         
 -10   8  10        994.91        986.15        33.82 o                         
  -9   8  10        348.69        336.50        15.19 o                         
  -8   8  10         21.35         28.69        14.13 o                         
  -7   8  10        142.77        163.58        13.80 o                         
  -6   8  10         52.25         59.33        14.53 o                         
  -5   8  10       4229.01       4172.89        58.73 o                         
  -4   8  10        562.73        561.40        13.48 o                         
  -3   8  10       2630.42       2612.79        33.28 o                         
  -2   8  10        502.20        522.20        13.38 o                         
  -1   8  10        526.25        506.02        13.56 o                         
   0   8  10       1365.37       1380.70        20.01 o                         
   1   8  10       2908.82       2874.32        21.17 o                         
   2   8  10       8783.82       8747.26        72.06 o                         
   3   8  10         96.24        112.25        16.03 o                         
   4   8  10        101.26         86.23        38.80 o                         
   5   8  10       1430.57       1427.08        68.58 o                         
   6   8  10        360.52        326.81        21.50 o                         
   7   8  10        545.63        562.05        28.47 o                         
   8   8  10         41.16         35.96        18.77 o                         
   9   8  10          8.78          7.66        41.99 o                         
  10   8  10        677.51        668.94        18.36 o                         
  11   8  10         92.19         81.38        14.27 o                         
 -11   9  10          5.36         11.18        15.93 o                         
 -10   9  10         69.51         64.60        18.45 o                         
  -9   9  10        122.14        131.81        16.87 o                         
  -8   9  10         39.28         46.48        14.62 o                         
  -7   9  10         47.84         54.95        14.24 o                         
  -6   9  10        138.51        142.22        14.63 o                         
  -5   9  10        250.45        267.38        12.39 o                         
  -4   9  10        223.91        210.68        12.72 o                         
  -3   9  10       1220.35       1229.53        14.95 o                         
  -2   9  10        155.72        159.14        14.77 o                         
  -1   9  10        222.06        226.04        14.59 o                         
   0   9  10        461.50        506.77        19.50 o                         
   1   9  10        377.13        360.19        18.61 o                         
   2   9  10       3168.53       3233.65        57.82 o                         
   3   9  10        113.65        142.16        15.58 o                         
   4   9  10        229.70        242.79        48.02 o                         
   5   9  10        316.15        331.05        40.67 o                         
   6   9  10       2966.52       2883.76       104.08 o                         
   7   9  10        177.09        154.30        15.88 o                         
   8   9  10         16.62         67.96        38.34 o                         
   9   9  10        422.41        495.67        17.77 o                         
  10   9  10         12.68         18.30        20.24 o                         
 -10  10  10         22.01         40.68        18.66 o                         
  -9  10  10          8.67         12.49        18.57 o                         
  -8  10  10         28.36         21.28        18.07 o                         
  -7  10  10        409.24        455.44        19.18 o                         
  -6  10  10       1254.29       1226.77        28.20 o                         
  -5  10  10        111.48        109.17        12.08 o                         
  -4  10  10        255.08        253.61        13.30 o                         
  -3  10  10         18.09         40.36        13.32 o                         
  -2  10  10        600.40        598.58        15.60 o                         
  -1  10  10        591.00        562.21        17.48 o                         
   0  10  10        228.63        241.58        21.03 o                         
   1  10  10       2010.50       2157.24        28.26 o                         
   2  10  10        821.54        896.98        19.92 o                         
   3  10  10        335.77        349.60        16.73 o                         
   4  10  10        440.37        448.71        19.64 o                         
   5  10  10        563.99        547.82        19.89 o                         
   6  10  10        307.74        369.21        16.31 o                         
   7  10  10        150.58        105.71        15.73 o                         
   8  10  10        500.11        525.41        20.79 o                         
   9  10  10        372.32        319.81        18.18 o                         
  -9  11  10         80.70         69.25        19.52 o                         
  -8  11  10         66.48        101.86        18.97 o                         
  -7  11  10         68.29         70.73        15.20 o                         
  -6  11  10        135.42        156.02        15.52 o                         
  -5  11  10        180.57        205.51        17.11 o                         
  -4  11  10        125.69        131.06        17.06 o                         
  -3  11  10         87.80        109.98        15.97 o                         
  -2  11  10          8.46         10.67        15.41 o                         
  -1  11  10         95.22        117.48        19.53 o                         
   0  11  10         20.68         30.97        21.12 o                         
   1  11  10       1040.37       1106.15        24.39 o                         
   2  11  10        353.18        355.22        26.01 o                         
   3  11  10        113.95        119.79        16.82 o                         
   4  11  10         29.44         51.16        17.56 o                         
   5  11  10        201.74        248.47        18.82 o                         
   6  11  10         35.11         36.46        15.53 o                         
   7  11  10         40.63         63.99        15.42 o                         
   8  11  10        159.80        158.52        19.37 o                         
  -8  12  10          3.33          6.99        15.88 o                         
  -7  12  10          1.52         28.06        15.84 o                         
  -6  12  10        959.81        912.46        19.75 o                         
  -5  12  10        161.28        192.60        16.95 o                         
  -4  12  10        123.26        147.75        17.05 o                         
  -3  12  10          1.93          1.60        16.63 o                         
  -2  12  10        512.22        506.50        21.20 o                         
  -1  12  10       1824.22       1809.78        25.91 o                         
   0  12  10          8.09          1.56        21.07 o                         
   1  12  10          9.96         29.33        20.69 o                         
   2  12  10         94.44         94.36        23.70 o                         
   3  12  10         79.94         89.94        15.75 o                         
   4  12  10        386.41        414.28        18.88 o                         
   5  12  10        471.66        490.46        15.67 o                         
   6  12  10        317.37        315.12        19.86 o                         
   7  12  10          0.90         18.78        16.00 o                         
  -6  13  10         68.45         45.84        17.57 o                         
  -5  13  10        221.36        231.27        21.58 o                         
  -4  13  10          3.92         16.95        18.60 o                         
  -3  13  10        292.15        312.77        20.42 o                         
  -2  13  10         25.04         26.32        19.76 o                         
  -1  13  10         63.96         75.78        20.02 o                         
   0  13  10         17.93         31.70        21.81 o                         
   1  13  10         17.42         47.41        22.90 o                         
   2  13  10        491.34        500.04        22.49 o                         
   3  13  10         17.25         27.50        27.50 o                         
   4  13  10         21.63         10.60        15.96 o                         
   5  13  10          1.02        -13.44        14.92 o                         
   6  13  10         80.55         85.32        14.50 o                         
  -4  14  10          2.15         26.22        18.02 o                         
  -3  14  10        284.08        298.49        23.57 o                         
  -2  14  10         48.02         50.42        22.20 o                         
  -1  14  10          4.75         29.28        22.26 o                         
   0  14  10        184.60        169.98        23.05 o                         
   1  14  10          5.69         15.14        18.53 o                         
   2  14  10        712.09        656.56        29.53 o                         
   3  14  10          9.03         13.30        19.80 o                         
   4  14  10         95.36         63.79        22.38 o                         
 -13   1  11        326.85        340.57        15.28 o                         
 -12   1  11        751.58        723.99        15.39 o                         
 -11   1  11         58.61         59.74        12.32 o                         
 -10   1  11          1.08         11.18        15.59 o                         
  -9   1  11        767.20        818.82        18.96 o                         
  -8   1  11       2963.87       2973.15        30.31 o                         
  -7   1  11        527.63        537.62        14.42 o                         
  -6   1  11       1155.87       1167.47        15.81 o                         
  -5   1  11       4488.35       3765.28        20.44 o                         
  -4   1  11        556.72        473.48        15.61 o                         
  -3   1  11         87.29         94.24        15.51 o                         
  -2   1  11        201.52        160.09        12.08 o                         
  -1   1  11       5950.44       5863.49        23.54 o                         
   0   1  11      24230.40      23391.06       116.07 o                         
   1   1  11          4.63         28.96        12.70 o                         
   2   1  11        204.89        132.66        15.48 o                         
   3   1  11       9716.64       9813.31        67.36 o                         
   4   1  11       4156.83       4158.57        38.43 o                         
   5   1  11        524.22        463.04        24.03 o                         
   6   1  11       3603.22       3607.47        44.97 o                         
   7   1  11        642.50        717.08        22.38 o                         
   8   1  11        554.04        591.97        23.88 o                         
   9   1  11        611.90        616.62        15.73 o                         
  10   1  11         75.09         67.32        14.79 o                         
  11   1  11       1396.54       1374.24        28.01 o                         
  12   1  11        318.45        316.18        15.32 o                         
  13   1  11         44.92         30.02        16.16 o                         
 -13   2  11        321.84        317.08        25.75 o                         
 -12   2  11       1447.29       1481.33        38.37 o                         
 -11   2  11         15.78         21.88        10.90 o                         
 -10   2  11         14.44         12.21        20.74 o                         
  -9   2  11         33.91         44.98        13.11 o                         
  -8   2  11        647.74        681.11        21.61 o                         
  -7   2  11       1152.25       1086.03        14.81 o                         
  -6   2  11       3780.38       3571.71        32.92 o                         
  -5   2  11        217.72        216.21        14.66 o                         
  -4   2  11       5547.37       5748.16        59.36 o                         
  -3   2  11        175.12        149.94        15.17 o                         
  -2   2  11       1078.41        951.16        14.63 o                         
  -1   2  11       1814.51       1803.41        19.26 o                         
   0   2  11       1167.43       1044.08        15.23 o                         
   1   2  11         41.02         36.76        11.71 o                         
   2   2  11       2690.55       2665.64        23.24 o                         
   3   2  11        743.83        802.19        20.74 o                         
   4   2  11       2341.83       2370.34        40.32 o                         
   5   2  11       1820.58       1765.32        26.07 o                         
   6   2  11        374.08        355.22        20.53 o                         
   7   2  11       2656.17       2611.07        40.87 o                         
   8   2  11        250.59        262.60        20.94 o                         
   9   2  11          7.04         11.46        13.51 o                         
  10   2  11        163.21        185.92        13.71 o                         
  11   2  11         34.16         38.51        13.70 o                         
  12   2  11        411.74        411.77        15.84 o                         
  13   2  11        541.42        476.09        40.66 o                         
 -13   3  11        208.48        204.33        14.70 o                         
 -12   3  11        164.55        151.37        13.79 o                         
 -11   3  11        857.54        818.89        18.23 o                         
 -10   3  11        648.23        694.06        14.53 o                         
  -9   3  11        472.08        493.00        14.30 o                         
  -8   3  11       2393.14       2328.87        35.92 o                         
  -7   3  11        800.21        748.73        14.15 o                         
  -6   3  11       1650.13       1621.44        17.52 o                         
  -5   3  11        804.48        825.79        15.83 o                         
  -4   3  11       3253.60       3372.90        23.16 o                         
  -3   3  11       3801.74       3553.63        27.51 o                         
  -2   3  11      13723.55      12877.39        65.26 o                         
  -1   3  11       9300.48       8559.67        80.31 o                         
   0   3  11       1395.57       1290.12        17.77 o                         
   1   3  11       7072.20       6508.02        49.64 o                         
   2   3  11       1060.43        990.48        15.51 o                         
   3   3  11       6199.75       5909.98        86.26 o                         
   4   3  11       1150.03       1136.33        21.77 o                         
   5   3  11       1206.72       1209.37        31.59 o                         
   6   3  11          2.36         12.02        16.98 o                         
   7   3  11       3072.35       3046.31        34.71 o                         
   8   3  11       1018.81       1054.27        20.29 o                         
   9   3  11        530.17        507.10        15.55 o                         
  10   3  11       2020.49       2041.15        39.74 o                         
  11   3  11        839.38        862.44        16.79 o                         
  12   3  11         56.99         58.89        14.62 o                         
 -13   4  11          0.87          6.79        14.36 o                         
 -12   4  11        199.82        239.56        20.28 o                         
 -11   4  11         12.69         41.72        13.52 o                         
 -10   4  11        155.04        158.76        14.38 o                         
  -9   4  11       2243.22       2178.23        23.20 o                         
  -8   4  11          7.99         20.63        11.88 o                         
  -7   4  11          0.71         18.56        17.21 o                         
  -6   4  11       3815.50       3902.64        76.74 o                         
  -5   4  11        319.41        313.18        13.37 o                         
  -4   4  11          6.39         26.44        12.49 o                         
  -3   4  11        414.06        423.36        13.38 o                         
  -2   4  11        528.29        583.34        12.60 o                         
  -1   4  11       3100.32       3194.03        18.65 o                         
   0   4  11        313.30        352.79        13.16 o                         
   1   4  11       3412.66       3392.72        28.95 o                         
   2   4  11        160.79        108.47        14.73 o                         
   3   4  11         51.46         76.88        18.42 o                         
   4   4  11        654.26        555.77        20.13 o                         
   5   4  11         53.47         77.60        21.69 o                         
   6   4  11       2237.61       2222.17        28.73 o                         
   7   4  11       1241.35       1295.04        25.57 o                         
   8   4  11        111.88        130.52        18.55 o                         
   9   4  11          7.83          5.90        14.35 o                         
  10   4  11        279.07        320.53        16.02 o                         
  11   4  11         55.19         67.24        14.85 o                         
  12   4  11          3.85          6.69        15.50 o                         
 -12   5  11        622.59        582.50        14.34 o                         
 -11   5  11        565.03        613.02        15.49 o                         
 -10   5  11        137.79        152.13        14.10 o                         
  -9   5  11       2565.62       2597.11        36.83 o                         
  -8   5  11        301.38        298.68        14.16 o                         
  -7   5  11         87.88        119.06        18.71 o                         
  -6   5  11        711.67        705.41        15.48 o                         
  -5   5  11       4317.84       4340.17        49.11 o                         
  -4   5  11       4504.63       4275.96        22.03 o                         
  -3   5  11        383.26        407.68        12.38 o                         
  -2   5  11         77.55        109.00        11.60 o                         
  -1   5  11       4653.35       4421.40        38.43 o                         
   0   5  11       1738.59       1646.21        16.23 o                         
   1   5  11        150.21        172.84        13.25 o                         
   2   5  11       5164.86       5154.86        64.99 o                         
   3   5  11       1996.14       1985.10        20.03 o                         
   4   5  11       5319.58       5185.73       117.76 o                         
   5   5  11        297.30        299.57        22.70 o                         
   6   5  11        101.33        100.25        21.61 o                         
   7   5  11       2570.11       2565.28        44.27 o                         
   8   5  11        398.93        402.81        18.62 o                         
   9   5  11        279.72        286.47        14.36 o                         
  10   5  11        124.33        170.27        16.02 o                         
  11   5  11         79.55        108.24        17.56 o                         
  12   5  11        161.33        127.83        14.42 o                         
 -12   6  11         30.92         29.30        14.23 o                         
 -11   6  11          3.43         14.14        12.75 o                         
 -10   6  11         15.02         33.55        14.32 o                         
  -9   6  11        277.62        276.38        14.74 o                         
  -8   6  11       1887.67       1899.96        16.31 o                         
  -7   6  11        440.96        448.25        14.83 o                         
  -6   6  11       1414.08       1420.10        16.65 o                         
  -5   6  11        553.83        547.73        14.79 o                         
  -4   6  11        643.04        619.20        12.32 o                         
  -3   6  11       3548.41       3488.73        26.44 o                         
  -2   6  11       1060.07       1143.12        13.81 o                         
  -1   6  11        252.86        227.43        12.87 o                         
   0   6  11        109.27        112.25        12.80 o                         
   1   6  11        191.33        214.61        13.44 o                         
   2   6  11       4788.28       4597.25        42.22 o                         
   3   6  11        242.88        221.30        15.92 o                         
   4   6  11         33.13         43.24        16.31 o                         
   5   6  11        123.46        154.20        23.45 o                         
   6   6  11        991.97        942.15        21.74 o                         
   7   6  11        163.76        172.17        21.66 o                         
   8   6  11        269.44        271.06        22.02 o                         
   9   6  11        504.72        509.77        17.34 o                         
  10   6  11         67.17         86.19        17.10 o                         
  11   6  11         76.98         88.22        17.61 o                         
  12   6  11         48.77         22.27        18.44 o                         
 -12   7  11        447.26        400.79        40.40 o                         
 -11   7  11         21.85         23.63        12.59 o                         
 -10   7  11          8.75         35.15        13.80 o                         
  -9   7  11       1223.77       1214.82        16.51 o                         
  -8   7  11       1184.85       1202.75        20.21 o                         
  -7   7  11         40.55         62.65        11.69 o                         
  -6   7  11        579.43        580.36        14.81 o                         
  -5   7  11       2856.97       2877.87        19.65 o                         
  -4   7  11         54.34         49.08        12.22 o                         
  -3   7  11         25.92         28.07        12.65 o                         
  -2   7  11         34.74         42.14        11.37 o                         
  -1   7  11       2307.08       2148.62        18.24 o                         
   0   7  11       6915.88       6691.25        46.78 o                         
   1   7  11        631.60        645.28        18.18 o                         
   2   7  11       2013.63       1992.85        19.18 o                         
   3   7  11       2226.59       2101.63        19.03 o                         
   4   7  11         85.49        111.84        16.15 o                         
   5   7  11       1894.53       1821.25        30.80 o                         
   6   7  11       2032.06       2051.96        33.41 o                         
   7   7  11       1631.03       1805.27        32.85 o                         
   8   7  11        214.84        196.67        27.40 o                         
   9   7  11        465.81        516.63        17.96 o                         
  10   7  11        108.83        151.04        19.20 o                         
  11   7  11         48.41         39.70        16.64 o                         
 -11   8  11         93.38         62.08        18.72 o                         
 -10   8  11        330.01        339.46        14.85 o                         
  -9   8  11        198.09        247.74        14.19 o                         
  -8   8  11        129.11        131.74        12.87 o                         
  -7   8  11        202.50        217.49        14.77 o                         
  -6   8  11         10.34         13.71        13.89 o                         
  -5   8  11        630.81        661.06        13.77 o                         
  -4   8  11        519.95        563.70        13.48 o                         
  -3   8  11        429.87        422.32        12.96 o                         
  -2   8  11        566.22        537.02        13.51 o                         
  -1   8  11       4567.23       4576.75        26.85 o                         
   0   8  11        232.30        285.48        17.78 o                         
   1   8  11        143.63        127.21        15.45 o                         
   2   8  11        318.89        295.01        15.65 o                         
   3   8  11        200.07        194.00        14.06 o                         
   4   8  11        457.81        450.20        17.49 o                         
   5   8  11        928.36        895.40        45.09 o                         
   6   8  11         25.81         99.01        27.68 o                         
   7   8  11        589.22        674.98        29.78 o                         
   8   8  11        111.21        100.10        19.06 o                         
   9   8  11          0.61         20.37        19.18 o                         
  10   8  11         54.75         41.49        32.17 o                         
  11   8  11          4.21         15.22        19.85 o                         
 -10   9  11         59.40        101.04        21.09 o                         
  -9   9  11        258.19        268.24        14.65 o                         
  -8   9  11        537.25        560.71        16.12 o                         
  -7   9  11        450.16        440.95        15.44 o                         
  -6   9  11        450.84        457.43        13.28 o                         
  -5   9  11        820.82        855.43        19.31 o                         
  -4   9  11        240.46        254.57        12.64 o                         
  -3   9  11       2125.04       2128.25        19.78 o                         
  -2   9  11       1339.57       1299.59        25.39 o                         
  -1   9  11          6.86         19.08        16.86 o                         
   0   9  11         27.52         23.34        18.17 o                         
   1   9  11        622.74        660.45        19.82 o                         
   2   9  11          9.28         33.62        13.07 o                         
   3   9  11       3038.54       3162.30        32.91 o                         
   4   9  11        193.27        207.03        24.80 o                         
   5   9  11          8.08         10.93        13.23 o                         
   6   9  11        785.98        808.75        27.43 o                         
   7   9  11        426.89        395.58        28.24 o                         
   8   9  11        218.96        237.72        39.08 o                         
   9   9  11         23.95         36.30        19.44 o                         
  10   9  11        207.31        182.00        36.87 o                         
 -10  10  11         63.65         71.48        18.91 o                         
  -9  10  11         63.56         81.91        18.08 o                         
  -8  10  11        615.15        638.72        18.74 o                         
  -7  10  11        264.04        264.92        13.10 o                         
  -6  10  11          1.89         -2.39        12.38 o                         
  -5  10  11         96.42        123.18        12.85 o                         
  -4  10  11        697.82        717.56        22.53 o                         
  -3  10  11       1003.18       1041.60        16.41 o                         
  -2  10  11        582.50        582.27        26.82 o                         
  -1  10  11        390.99        365.63        18.26 o                         
   0  10  11          9.30         22.53        17.44 o                         
   1  10  11        519.39        533.04        23.38 o                         
   2  10  11        182.37        188.37        14.73 o                         
   3  10  11          5.98         18.40        13.94 o                         
   4  10  11        306.48        305.60        19.11 o                         
   5  10  11          3.92         25.62        20.05 o                         
   6  10  11         88.20         89.26        15.80 o                         
   7  10  11        282.74        316.82        16.33 o                         
   8  10  11         19.84          5.77        15.96 o                         
   9  10  11          2.88         -0.24        22.43 o                         
  -9  11  11        135.06        122.96        19.66 o                         
  -8  11  11         10.40         19.63        15.15 o                         
  -7  11  11         45.86         62.61        13.20 o                         
  -6  11  11          8.59         22.03        14.18 o                         
  -5  11  11        565.22        604.45        23.59 o                         
  -4  11  11        770.74        817.53        28.09 o                         
  -3  11  11        133.22        159.66        15.80 o                         
  -2  11  11          8.82         33.53        15.81 o                         
  -1  11  11        283.95        305.93        42.41 o                         
   0  11  11         55.16         53.91        20.52 o                         
   1  11  11        783.05        809.16        28.57 o                         
   2  11  11         61.61         65.74        22.68 o                         
   3  11  11          5.79         20.91        17.70 o                         
   4  11  11        540.34        560.85        18.45 o                         
   5  11  11        476.34        489.95        33.94 o                         
   6  11  11        253.33        268.01        16.31 o                         
   7  11  11        160.76        175.65        15.89 o                         
   8  11  11        124.55        130.98        16.40 o                         
  -8  12  11        148.06        118.70        16.60 o                         
  -7  12  11          0.41         22.06        16.15 o                         
  -6  12  11         21.42         23.99        16.93 o                         
  -5  12  11        392.50        413.20        18.23 o                         
  -4  12  11        315.07        349.18        16.54 o                         
  -3  12  11         49.80         49.64        16.11 o                         
  -2  12  11        130.54        106.13        20.40 o                         
  -1  12  11       1623.70       1710.97        25.82 o                         
   0  12  11        484.41        484.37        25.32 o                         
   1  12  11        135.28        170.93        21.93 o                         
   2  12  11        179.09        180.26        23.11 o                         
   3  12  11        398.09        378.98        20.28 o                         
   4  12  11         18.78         15.80        17.74 o                         
   5  12  11          9.52          3.85        14.62 o                         
   6  12  11         55.66         50.89        24.44 o                         
   7  12  11          8.82         24.88        16.20 o                         
  -6  13  11        124.01         88.30        17.97 o                         
  -5  13  11        191.65        220.35        18.06 o                         
  -4  13  11         16.13         24.75        17.03 o                         
  -3  13  11         40.14         38.88        17.04 o                         
  -2  13  11          8.06         17.08        24.15 o                         
  -1  13  11        346.47        340.39        23.38 o                         
   0  13  11         58.49         80.98        21.71 o                         
   1  13  11         69.25         60.17        21.65 o                         
   2  13  11        321.34        332.54        21.92 o                         
   3  13  11        751.20        754.12        31.59 o                         
   4  13  11       1107.05       1137.28        37.45 o                         
   5  13  11          5.03          8.92        15.14 o                         
  -4  14  11          8.11         42.21        17.95 o                         
  -3  14  11        503.37        487.36        74.49 o                         
  -2  14  11         13.96         19.03        22.72 o                         
  -1  14  11        335.82        331.13        22.10 o                         
   0  14  11          0.14         -5.72        22.18 o                         
   1  14  11         52.95         62.06        26.13 o                         
   2  14  11         26.74         15.97        22.56 o                         
   3  14  11         22.48         66.00        20.63 o                         
 -13   0  12         70.37         69.74        19.38 o                         
 -12   0  12        109.53        115.64        19.60 o                         
 -11   0  12       1133.12       1146.34        22.46 o                         
 -10   0  12       1962.27       1957.23        23.80 o                         
  -9   0  12        934.16        934.56        21.07 o                         
  -8   0  12       1839.10       1948.71        28.36 o                         
  -7   0  12       4199.42       4270.44        28.51 o                         
  -6   0  12        873.34        790.81        21.30 o                         
  -5   0  12       6464.82       6530.51        94.57 o                         
  -4   0  12      10172.11      10160.28        53.06 o                         
  -3   0  12      10911.18      10239.57        95.82 o                         
  -2   0  12        222.77        221.20        17.99 o                         
  -1   0  12        192.83        177.73        17.69 o                         
   0   0  12       2290.50       2188.35        21.65 o                         
   1   0  12      18932.83      18503.34        47.80 o                         
   2   0  12         97.90        107.00        20.73 o                         
   3   0  12       8459.48       8480.83        41.32 o                         
   4   0  12      12631.22      12601.98        47.24 o                         
   5   0  12       6453.49       6245.87        50.95 o                         
   6   0  12        795.29        786.18        33.73 o                         
   7   0  12        661.81        636.68        32.29 o                         
   8   0  12        772.96        795.90        31.36 o                         
   9   0  12        232.24        251.11        27.82 o                         
  10   0  12        190.76        218.03        21.76 o                         
  11   0  12       1108.74       1120.04        24.39 o                         
  12   0  12        244.79        288.72        31.66 o                         
 -13   1  12          0.27          8.90        12.29 o                         
 -12   1  12        893.05        877.08        15.37 o                         
 -11   1  12         28.60         39.16        13.29 o                         
 -10   1  12        145.54        156.27        13.23 o                         
  -9   1  12         27.46         33.56        13.43 o                         
  -8   1  12         44.33         44.86        13.55 o                         
  -7   1  12        236.49        220.33        14.83 o                         
  -6   1  12       1167.52       1079.87        24.79 o                         
  -5   1  12         44.00         65.35        12.83 o                         
  -4   1  12        556.44        716.24        15.98 o                         
  -3   1  12        268.25        240.95        15.57 o                         
  -2   1  12        547.13        540.74        12.71 o                         
  -1   1  12       2571.50       2509.06        19.67 o                         
   0   1  12       1239.45       1302.18        15.22 o                         
   1   1  12         66.72         52.54        11.17 o                         
   2   1  12        183.97        170.38        13.81 o                         
   3   1  12       1308.96       1177.80        16.27 o                         
   4   1  12        169.78        163.02        14.53 o                         
   5   1  12          8.73         29.86        20.17 o                         
   6   1  12       1084.23       1128.05        28.96 o                         
   7   1  12       5591.82       5740.37        34.57 o                         
   8   1  12          1.64        -10.02        19.90 o                         
   9   1  12          3.05          9.35        15.49 o                         
  10   1  12        464.20        477.50        15.71 o                         
  11   1  12          2.93         16.55        16.72 o                         
  12   1  12        136.14        121.21        15.13 o                         
 -13   2  12          4.35          7.95        14.89 o                         
 -12   2  12        538.03        585.56        15.09 o                         
 -11   2  12        758.09        782.02        18.87 o                         
 -10   2  12        389.02        452.55        12.99 o                         
  -9   2  12        247.79        195.03        13.72 o                         
  -8   2  12       2749.17       2782.88        18.35 o                         
  -7   2  12       4141.83       4131.22        20.79 o                         
  -6   2  12       2069.22       2078.79        27.20 o                         
  -5   2  12       1452.68       1398.73        15.60 o                         
  -4   2  12        133.82         89.96        13.17 o                         
  -3   2  12       4099.10       4057.54        18.61 o                         
  -2   2  12       6007.36       5876.39        35.63 o                         
  -1   2  12        904.72        869.83        15.26 o                         
   0   2  12      17675.47      16970.46        60.88 o                         
   1   2  12        882.02        722.32        13.64 o                         
   2   2  12       1785.05       1627.27        20.84 o                         
   3   2  12        744.64        777.13        17.15 o                         
   4   2  12       4857.87       4736.56        68.85 o                         
   5   2  12       2810.05       2769.20        27.96 o                         
   6   2  12        186.90        173.96        26.54 o                         
   7   2  12        219.40        201.81        22.50 o                         
   8   2  12       3169.02       3413.67       110.48 o                         
   9   2  12       1846.05       1889.01        21.31 o                         
  10   2  12        254.69        241.40        14.98 o                         
  11   2  12        179.45        165.95        15.24 o                         
  12   2  12        387.40        371.04        18.24 o                         
 -13   3  12          0.04         32.83        14.22 o                         
 -12   3  12        281.10        287.54        15.58 o                         
 -11   3  12         73.20        102.62        13.62 o                         
 -10   3  12          1.67          5.69        11.83 o                         
  -9   3  12         11.38         12.67        13.18 o                         
  -8   3  12        410.18        381.79        13.03 o                         
  -7   3  12        536.50        497.08        15.08 o                         
  -6   3  12        105.14        123.95        14.44 o                         
  -5   3  12         13.90         15.02        13.57 o                         
  -4   3  12        489.35        447.40        15.33 o                         
  -3   3  12        815.27        844.74        14.40 o                         
  -2   3  12        618.52        599.51        12.56 o                         
  -1   3  12        253.96        289.69        12.46 o                         
   0   3  12       1761.47       1724.26        16.32 o                         
   1   3  12        812.44        743.41        14.42 o                         
   2   3  12       1579.65       1630.13        24.33 o                         
   3   3  12         68.09         27.84        15.62 o                         
   4   3  12         76.14         65.32        18.74 o                         
   5   3  12         38.79         53.81        19.31 o                         
   6   3  12        268.33        267.81        22.66 o                         
   7   3  12       1385.23       1413.05        25.89 o                         
   8   3  12        151.75        155.62        19.81 o                         
   9   3  12        583.36        579.45        19.06 o                         
  10   3  12        398.76        422.70        15.11 o                         
  11   3  12         70.07         92.23        15.29 o                         
  12   3  12          0.43          3.53        15.53 o                         
 -13   4  12          6.87         13.54        15.13 o                         
 -12   4  12        246.88        244.01        15.22 o                         
 -11   4  12        346.92        395.99        13.28 o                         
 -10   4  12         21.93         36.63        13.47 o                         
  -9   4  12        417.23        407.75        14.41 o                         
  -8   4  12        568.66        543.85        33.71 o                         
  -7   4  12       4911.14       4922.75        36.69 o                         
  -6   4  12       7154.67       7100.56        97.69 o                         
  -5   4  12       5142.05       4997.30        21.97 o                         
  -4   4  12       2229.37       2233.72        24.87 o                         
  -3   4  12        456.29        393.72        13.61 o                         
  -2   4  12       1252.59       1184.47        13.75 o                         
  -1   4  12         71.83         73.14        13.15 o                         
   0   4  12       9195.01       8294.66        25.14 o                         
   1   4  12       1737.31       1619.05        15.81 o                         
   2   4  12       3638.63       3545.71        35.41 o                         
   3   4  12        433.08        435.62        15.43 o                         
   4   4  12       1999.28       1935.49        27.48 o                         
   5   4  12       1448.14       1531.79        27.06 o                         
   6   4  12       1175.55       1144.60        25.86 o                         
   7   4  12       1962.15       2006.54        29.96 o                         
   8   4  12       2477.99       2574.02        38.07 o                         
   9   4  12        660.67        667.95        19.51 o                         
  10   4  12         18.94         37.28        14.70 o                         
  11   4  12         72.76         81.25        15.05 o                         
  12   4  12        745.74        742.65        27.31 o                         
 -12   5  12        798.39        786.49        45.18 o                         
 -11   5  12         91.20         95.69        13.40 o                         
 -10   5  12        101.29         83.78        12.50 o                         
  -9   5  12         89.32        110.41        12.34 o                         
  -8   5  12        246.30        220.90        13.57 o                         
  -7   5  12       2810.36       2816.13        33.45 o                         
  -6   5  12        779.20        765.92        16.26 o                         
  -5   5  12        393.46        390.84        14.95 o                         
  -4   5  12       2051.38       2004.12        15.81 o                         
  -3   5  12       4342.84       4350.38        38.70 o                         
  -2   5  12         62.77         64.50        12.69 o                         
  -1   5  12       1772.16       1675.08        19.59 o                         
   0   5  12       1858.98       1888.29        16.30 o                         
   1   5  12        593.85        605.10        13.39 o                         
   2   5  12        119.14        146.14        13.42 o                         
   3   5  12       1318.50       1289.02        15.97 o                         
   4   5  12       1616.81       1636.56        23.69 o                         
   5   5  12        429.55        438.36        34.76 o                         
   6   5  12        266.32        241.11        21.61 o                         
   7   5  12       3537.56       3519.23        59.81 o                         
   8   5  12       1042.40       1061.53        30.66 o                         
   9   5  12          1.40          9.23        18.13 o                         
  10   5  12        385.46        371.46        14.19 o                         
  11   5  12          4.76          6.18        13.77 o                         
  12   5  12        129.77        116.64        16.94 o                         
 -12   6  12        112.96         91.80        12.85 o                         
 -11   6  12        575.05        513.48        15.00 o                         
 -10   6  12       1006.55       1060.92        16.42 o                         
  -9   6  12         27.74         18.12        11.68 o                         
  -8   6  12         42.07         44.25        14.24 o                         
  -7   6  12        392.79        372.74        13.96 o                         
  -6   6  12        266.25        261.40        14.19 o                         
  -5   6  12        852.78        826.81        15.25 o                         
  -4   6  12       2828.62       2793.88        28.98 o                         
  -3   6  12       8325.45       8217.38        32.98 o                         
  -2   6  12        635.14        649.48        18.82 o                         
  -1   6  12         47.27         60.85        12.84 o                         
   0   6  12          4.50         25.23        12.77 o                         
   1   6  12       9646.67       9674.14        60.49 o                         
   2   6  12          2.07         12.74        15.37 o                         
   3   6  12        899.88        896.04        17.64 o                         
   4   6  12       3117.40       2987.64        37.82 o                         
   5   6  12       1416.02       1433.04        29.64 o                         
   6   6  12         15.52         18.07        23.05 o                         
   7   6  12        388.15        426.48        21.52 o                         
   8   6  12         61.46         58.98        16.59 o                         
   9   6  12        362.67        378.37        17.14 o                         
  10   6  12         94.47         98.39        16.61 o                         
  11   6  12         85.59        100.83        17.49 o                         
 -11   7  12        239.11        220.28        15.87 o                         
 -10   7  12         69.78         90.29        14.01 o                         
  -9   7  12        567.95        589.78        15.80 o                         
  -8   7  12          1.14         19.40        13.21 o                         
  -7   7  12       1618.69       1652.33        29.33 o                         
  -6   7  12        471.70        492.83        15.91 o                         
  -5   7  12          3.51         18.71        11.68 o                         
  -4   7  12         56.40         60.96        12.22 o                         
  -3   7  12        423.97        421.45        13.50 o                         
  -2   7  12        123.60        103.31        12.90 o                         
  -1   7  12        511.99        536.67        20.66 o                         
   0   7  12        491.23        532.66        19.42 o                         
   1   7  12         54.26         60.43        14.19 o                         
   2   7  12        877.60        801.81        21.51 o                         
   3   7  12        518.57        538.75        16.53 o                         
   4   7  12       3471.05       3460.97        38.60 o                         
   5   7  12         74.22         67.74        17.32 o                         
   6   7  12        129.92        126.18        27.92 o                         
   7   7  12          4.02         12.98        26.89 o                         
   8   7  12          1.23         24.71        18.98 o                         
   9   7  12         35.38         43.91        18.44 o                         
  10   7  12        691.94        664.95        34.66 o                         
  11   7  12        173.78        175.31        16.36 o                         
 -11   8  12         63.88         61.48        14.90 o                         
 -10   8  12        351.09        324.95        15.27 o                         
  -9   8  12        267.61        311.52        13.04 o                         
  -8   8  12         23.83         32.48        13.60 o                         
  -7   8  12         24.36         41.39        13.47 o                         
  -6   8  12        492.46        492.25        14.32 o                         
  -5   8  12         90.60        109.28        12.77 o                         
  -4   8  12       3314.98       3327.04        27.94 o                         
  -3   8  12         49.89         55.52        12.46 o                         
  -2   8  12       1730.63       1730.75        15.75 o                         
  -1   8  12       1028.03       1034.12        14.41 o                         
   0   8  12         42.80         27.34        13.60 o                         
   1   8  12        212.09        220.17        14.71 o                         
   2   8  12       2206.67       2208.56        21.60 o                         
   3   8  12        478.24        505.85        16.79 o                         
   4   8  12        854.70        960.70        23.71 o                         
   5   8  12        458.63        465.78        23.50 o                         
   6   8  12        188.38        206.04        30.82 o                         
   7   8  12          7.39         23.45        26.61 o                         
   8   8  12        164.09        200.95        28.01 o                         
   9   8  12          7.67         28.85        19.15 o                         
  10   8  12        159.37        156.68        16.15 o                         
 -10   9  12         33.37         34.26        13.21 o                         
  -9   9  12        410.80        379.16        14.27 o                         
  -8   9  12        367.23        364.65        15.08 o                         
  -7   9  12        375.40        425.15        15.12 o                         
  -6   9  12        162.53        166.73        12.15 o                         
  -5   9  12        193.82        222.42        13.10 o                         
  -4   9  12        239.80        244.08        12.36 o                         
  -3   9  12         52.01         59.61        12.40 o                         
  -2   9  12        376.95        401.55        13.18 o                         
  -1   9  12        745.75        830.53        18.46 o                         
   0   9  12        266.60        272.05        22.90 o                         
   1   9  12         15.07         43.62        17.53 o                         
   2   9  12        231.05        225.90        15.58 o                         
   3   9  12       3085.77       3225.06        39.68 o                         
   4   9  12          0.44          0.49        20.03 o                         
   5   9  12        161.95        140.09        49.62 o                         
   6   9  12         74.72         93.05        21.61 o                         
   7   9  12         55.60         61.66        15.72 o                         
   8   9  12         63.62         68.39        16.40 o                         
   9   9  12         48.00         31.90        19.65 o                         
  10   9  12         26.80         15.05        19.43 o                         
  -9  10  12          7.68         19.25        14.31 o                         
  -8  10  12        271.57        267.12        15.85 o                         
  -7  10  12        849.65        846.91        19.86 o                         
  -6  10  12        464.29        471.76        13.44 o                         
  -5  10  12        620.33        656.38        13.80 o                         
  -4  10  12        105.96        134.54        12.60 o                         
  -3  10  12         26.35         20.45        12.51 o                         
  -2  10  12         65.63         89.86        13.99 o                         
  -1  10  12         44.15         36.29        17.73 o                         
   0  10  12        907.62        906.50        20.31 o                         
   1  10  12        230.81        232.24        18.66 o                         
   2  10  12         47.84         76.30        16.09 o                         
   3  10  12        350.49        329.38        17.71 o                         
   4  10  12         55.96         53.15        18.58 o                         
   5  10  12          9.08         32.88        15.39 o                         
   6  10  12        220.89        208.95        19.64 o                         
   7  10  12        284.47        304.26        26.85 o                         
   8  10  12        944.82        892.25        30.79 o                         
   9  10  12        165.54        153.68        24.03 o                         
  -8  11  12        273.63        243.88        14.46 o                         
  -7  11  12        443.77        430.33        15.37 o                         
  -6  11  12        239.31        258.99        19.30 o                         
  -5  11  12         73.56         82.84        12.84 o                         
  -4  11  12         10.77         18.89        13.50 o                         
  -3  11  12         52.19         45.06        14.43 o                         
  -2  11  12        549.99        564.41        13.91 o                         
  -1  11  12        379.09        420.40        21.50 o                         
   0  11  12          7.03          0.65        20.43 o                         
   1  11  12          5.59         23.28        26.57 o                         
   2  11  12         54.21         38.25        25.89 o                         
   3  11  12         37.13         35.78        17.87 o                         
   4  11  12        275.61        263.79        18.53 o                         
   5  11  12         11.32          0.60        20.84 o                         
   6  11  12        110.89         79.47        19.15 o                         
   7  11  12         87.75         74.34        13.68 o                         
   8  11  12        192.74        146.08        15.83 o                         
  -7  12  12        250.06        262.25        34.31 o                         
  -6  12  12        177.65        174.02        16.96 o                         
  -5  12  12        200.98        184.79        17.87 o                         
  -4  12  12         40.89         59.65        18.11 o                         
  -3  12  12        692.65        744.89        42.94 o                         
  -2  12  12          7.67         20.06        21.95 o                         
  -1  12  12         18.35         42.87        24.24 o                         
   0  12  12         17.29         37.42        21.06 o                         
   1  12  12        464.30        528.57        30.87 o                         
   2  12  12          5.14          3.16        22.48 o                         
   3  12  12        233.65        258.38        19.64 o                         
   4  12  12         51.89         48.60        19.28 o                         
   5  12  12        963.27        889.94        16.99 o                         
   6  12  12         42.51         33.77        15.92 o                         
   7  12  12        108.78         63.67        16.29 o                         
  -6  13  12        173.90        131.68        18.45 o                         
  -5  13  12         89.90         90.53        17.70 o                         
  -4  13  12         24.94         26.17        16.21 o                         
  -3  13  12          7.39         19.30        22.39 o                         
  -2  13  12         80.66         92.34        20.21 o                         
  -1  13  12         80.22         68.57        20.64 o                         
   0  13  12         59.77         60.51        22.15 o                         
   1  13  12         73.63         50.56        23.17 o                         
   2  13  12        400.29        380.06        25.33 o                         
   3  13  12          0.78         41.55        28.15 o                         
   4  13  12        137.38        141.39        26.15 o                         
   5  13  12          2.08         13.36        15.57 o                         
  -3  14  12        472.65        396.53        24.80 o                         
  -2  14  12         32.86         32.56        21.12 o                         
  -1  14  12        242.40        198.23        26.81 o                         
   0  14  12        202.97        145.38        25.94 o                         
   1  14  12          2.56          0.14        24.23 o                         
   2  14  12        176.75        174.02        23.82 o                         
   3  14  12         63.66         33.69        29.73 o                         
 -13   1  13        366.28        316.14        14.84 o                         
 -12   1  13        160.72        183.31        14.18 o                         
 -11   1  13        828.68        889.73        14.14 o                         
 -10   1  13          3.88         21.79        12.99 o                         
  -9   1  13        558.48        604.30        14.22 o                         
  -8   1  13        494.16        503.42        14.79 o                         
  -7   1  13       2387.36       2362.17        17.93 o                         
  -6   1  13       8988.36       8938.57        28.02 o                         
  -5   1  13        497.42        467.75        13.20 o                         
  -4   1  13        144.75        152.05        13.12 o                         
  -3   1  13        131.60        182.98        13.55 o                         
  -2   1  13       1511.34       1246.40        13.97 o                         
  -1   1  13        121.01        120.95        11.82 o                         
   0   1  13        364.50        390.94        12.79 o                         
   1   1  13       3644.15       3318.64        17.91 o                         
   2   1  13       6056.91       5338.10        66.04 o                         
   3   1  13       4937.68       4785.10        39.56 o                         
   4   1  13        817.31        822.66        16.10 o                         
   5   1  13        450.27        442.46        21.52 o                         
   6   1  13       6055.55       6179.66        70.63 o                         
   7   1  13        236.87        262.35        20.62 o                         
   8   1  13        526.73        572.07        21.99 o                         
   9   1  13       2122.93       2239.46        27.56 o                         
  10   1  13        870.52        864.30        15.53 o                         
  11   1  13        667.46        681.33        15.46 o                         
  12   1  13         19.46          3.25        15.86 o                         
 -13   2  13          6.91          5.54        17.17 o                         
 -12   2  13          6.83         27.29        13.21 o                         
 -11   2  13         16.96         50.97        13.40 o                         
 -10   2  13          0.32          5.61        14.51 o                         
  -9   2  13        336.19        354.00        13.64 o                         
  -8   2  13       2136.78       2116.31        23.07 o                         
  -7   2  13       2377.10       2428.11        19.98 o                         
  -6   2  13        555.34        512.70        14.42 o                         
  -5   2  13        161.26        176.00        13.79 o                         
  -4   2  13         12.77         23.94        14.24 o                         
  -3   2  13       2579.56       2302.24        24.86 o                         
  -2   2  13       4047.29       4139.20        20.40 o                         
  -1   2  13        913.69        845.37        13.93 o                         
   0   2  13         69.69         91.90        12.39 o                         
   1   2  13      17161.07      17313.11        89.76 o                         
   2   2  13       2923.99       2663.08        36.17 o                         
   3   2  13        162.13        216.04        15.55 o                         
   4   2  13       1820.18       1842.15        29.07 o                         
   5   2  13          8.43         38.47        19.23 o                         
   6   2  13         62.67         66.54        21.28 o                         
   7   2  13        150.01        139.09        20.20 o                         
   8   2  13        132.69        132.82        20.02 o                         
   9   2  13        359.61        366.26        20.73 o                         
  10   2  13         38.58         32.91        14.59 o                         
  11   2  13          2.14         25.43        14.83 o                         
  12   2  13         52.74         68.54        15.12 o                         
 -13   3  13         65.48         57.47        14.96 o                         
 -12   3  13         78.40         63.30        13.97 o                         
 -11   3  13          0.88         13.16        12.35 o                         
 -10   3  13       1265.78       1407.54        20.68 o                         
  -9   3  13       1706.71       1692.02        15.96 o                         
  -8   3  13        139.72        161.67        13.66 o                         
  -7   3  13         75.17         71.80        13.70 o                         
  -6   3  13         62.80         93.39        12.76 o                         
  -5   3  13       3741.87       3661.97        23.07 o                         
  -4   3  13        262.07        269.93        14.45 o                         
  -3   3  13      22118.18      21802.57       130.76 o                         
  -2   3  13       8265.20       8322.57        26.51 o                         
  -1   3  13       7092.30       7042.61        34.24 o                         
   0   3  13       1770.58       1658.61        17.30 o                         
   1   3  13        738.14        625.72        14.86 o                         
   2   3  13       1325.70       1437.69        21.66 o                         
   3   3  13         62.86         46.95        15.91 o                         
   4   3  13        162.22        148.60        17.77 o                         
   5   3  13      11620.30      11414.51       217.16 o                         
   6   3  13         45.31         53.06        21.87 o                         
   7   3  13       1482.38       1492.15        22.26 o                         
   8   3  13        155.41        177.43        19.01 o                         
   9   3  13        170.68        195.23        18.81 o                         
  10   3  13       1380.36       1407.65        25.24 o                         
  11   3  13         41.88         46.90        13.99 o                         
  12   3  13         70.02         78.88        15.76 o                         
 -12   4  13        130.49        153.49        14.00 o                         
 -11   4  13         60.17         61.86        14.82 o                         
 -10   4  13        177.39        176.36        13.67 o                         
  -9   4  13         31.31         61.96        13.39 o                         
  -8   4  13        528.25        499.10        19.31 o                         
  -7   4  13        174.07        188.09        13.61 o                         
  -6   4  13        334.51        321.85        14.69 o                         
  -5   4  13        722.31        735.25        15.44 o                         
  -4   4  13       1601.99       1572.74        16.91 o                         
  -3   4  13         15.43         18.47         9.99 o                         
  -2   4  13        176.69        224.80        12.40 o                         
  -1   4  13        225.56        218.14        13.13 o                         
   0   4  13         57.67        100.33        12.95 o                         
   1   4  13        138.31        127.41        12.14 o                         
   2   4  13          0.21         13.93        12.81 o                         
   3   4  13        167.84        176.75        13.28 o                         
   4   4  13       1814.92       1807.35        39.47 o                         
   5   4  13          1.71         19.89        18.12 o                         
   6   4  13        483.63        525.92        22.75 o                         
   7   4  13        435.06        423.31        21.58 o                         
   8   4  13         95.53        112.61        21.19 o                         
   9   4  13         17.64         23.71        17.03 o                         
  10   4  13        277.59        286.02        15.64 o                         
  11   4  13          0.93          9.69        15.06 o                         
  12   4  13         29.42         27.38        15.66 o                         
 -12   5  13          4.56          2.65        14.24 o                         
 -11   5  13         20.08         40.97        14.38 o                         
 -10   5  13        320.94        346.28        15.06 o                         
  -9   5  13        108.08        126.82        13.49 o                         
  -8   5  13        987.85        978.42        17.38 o                         
  -7   5  13       2753.95       2766.99        18.41 o                         
  -6   5  13       1041.17       1001.93        15.58 o                         
  -5   5  13        827.81        854.85        30.68 o                         
  -4   5  13        330.85        328.89        12.87 o                         
  -3   5  13        976.59        946.59        15.60 o                         
  -2   5  13       6028.47       5833.86        35.87 o                         
  -1   5  13        359.38        371.76        14.42 o                         
   0   5  13        193.21        169.47        12.76 o                         
   1   5  13         63.68         99.45        12.15 o                         
   2   5  13       6719.04       6515.60        61.66 o                         
   3   5  13       3431.74       3433.70        40.42 o                         
   4   5  13         78.27         77.05        17.84 o                         
   5   5  13        522.01        591.82        47.64 o                         
   6   5  13       1064.00       1055.24        25.11 o                         
   7   5  13        438.75        483.66        31.71 o                         
   8   5  13        132.36        159.53        17.78 o                         
   9   5  13          3.87         21.88        19.45 o                         
  10   5  13        908.92       1002.20        39.08 o                         
  11   5  13          0.76          5.97        15.90 o                         
 -12   6  13          2.89         21.47        14.18 o                         
 -11   6  13        326.54        295.49        16.63 o                         
 -10   6  13         60.98         52.04        14.22 o                         
  -9   6  13        314.88        320.34        14.65 o                         
  -8   6  13        376.67        417.11        21.26 o                         
  -7   6  13        316.90        313.20        13.04 o                         
  -6   6  13        603.89        617.73        18.35 o                         
  -5   6  13       1299.35       1277.40        23.98 o                         
  -4   6  13        932.54        915.42        13.82 o                         
  -3   6  13        231.47        209.62        12.41 o                         
  -2   6  13       2705.36       2642.33        20.44 o                         
  -1   6  13          7.28         23.17        12.65 o                         
   0   6  13         90.32         85.96        12.32 o                         
   1   6  13       1299.60       1283.35        14.57 o                         
   2   6  13         12.99         25.81        14.74 o                         
   3   6  13        215.37        220.42        17.35 o                         
   4   6  13         14.13         31.78        15.06 o                         
   5   6  13       1478.12       1613.28        80.40 o                         
   6   6  13         92.51         76.03        22.15 o                         
   7   6  13        198.53        226.64        41.81 o                         
   8   6  13          2.30         -3.75        20.02 o                         
   9   6  13         34.11         40.74        20.73 o                         
  10   6  13          3.33         18.90        15.87 o                         
  11   6  13         20.21         49.46        16.90 o                         
 -11   7  13        451.87        419.46        15.59 o                         
 -10   7  13        311.11        291.36        15.30 o                         
  -9   7  13        134.23        128.50        14.07 o                         
  -8   7  13         48.66         48.67        12.27 o                         
  -7   7  13         15.95         41.40        13.43 o                         
  -6   7  13       3322.45       3355.32        31.21 o                         
  -5   7  13        808.51        852.68        15.14 o                         
  -4   7  13        255.97        270.10        12.38 o                         
  -3   7  13        620.82        624.21        13.55 o                         
  -2   7  13         26.39         38.05        12.27 o                         
  -1   7  13         64.20         62.33        12.22 o                         
   0   7  13        106.05        104.18        14.99 o                         
   1   7  13       3742.72       3776.71        23.81 o                         
   2   7  13       5994.72       6097.99        52.88 o                         
   3   7  13        581.16        621.91        16.83 o                         
   4   7  13        718.85        751.64        17.11 o                         
   5   7  13        896.33        848.81        19.19 o                         
   6   7  13       3616.38       3590.92        34.87 o                         
   7   7  13         14.61         69.19        26.80 o                         
   8   7  13        380.76        384.74        27.92 o                         
   9   7  13       1262.24       1248.33        20.01 o                         
  10   7  13          3.48         14.37        18.99 o                         
  11   7  13        158.31        156.84        20.53 o                         
 -11   8  13        107.33        113.36        13.55 o                         
 -10   8  13        260.14        258.81        16.44 o                         
  -9   8  13        566.94        593.35        15.45 o                         
  -8   8  13         11.37         16.87        11.99 o                         
  -7   8  13          0.65         -4.72        12.99 o                         
  -6   8  13        179.02        203.51        11.34 o                         
  -5   8  13        421.23        413.58        13.12 o                         
  -4   8  13         85.95         87.18        12.31 o                         
  -3   8  13         45.57         66.52        11.87 o                         
  -2   8  13        117.71        146.37        16.39 o                         
  -1   8  13        166.93        179.49        14.03 o                         
   0   8  13         20.09         21.36        15.05 o                         
   1   8  13          6.62         10.88        14.68 o                         
   2   8  13        411.73        421.00        15.66 o                         
   3   8  13        652.41        670.78        16.65 o                         
   4   8  13        717.41        742.61        17.75 o                         
   5   8  13          0.36          3.03        17.84 o                         
   6   8  13         73.72         66.66        18.62 o                         
   7   8  13        393.95        441.50        28.01 o                         
   8   8  13         30.08         30.01        26.66 o                         
   9   8  13         26.37         26.15        15.98 o                         
  10   8  13         15.10         -1.80        23.89 o                         
 -10   9  13        255.56        254.81        15.44 o                         
  -9   9  13        811.23        822.08        38.52 o                         
  -8   9  13         23.09         39.15        14.41 o                         
  -7   9  13        123.62        132.78        12.28 o                         
  -6   9  13        377.88        399.97        13.06 o                         
  -5   9  13       1446.88       1511.20        15.02 o                         
  -4   9  13         41.43         42.65        11.92 o                         
  -3   9  13       1633.35       1627.08        15.60 o                         
  -2   9  13        203.72        231.90        13.40 o                         
  -1   9  13        579.61        599.16        16.59 o                         
   0   9  13        419.06        417.56        17.24 o                         
   1   9  13        583.50        617.93        19.77 o                         
   2   9  13        141.32        140.46        14.68 o                         
   3   9  13         58.69         74.52        14.87 o                         
   4   9  13         98.94        127.38        14.82 o                         
   5   9  13       1347.90       1395.40        19.47 o                         
   6   9  13       1976.94       1993.18        47.25 o                         
   7   9  13        258.26        279.40        25.01 o                         
   8   9  13        200.38        159.68        27.82 o                         
   9   9  13         31.93         -2.47        20.10 o                         
  -9  10  13        110.55        118.94        14.46 o                         
  -8  10  13          0.32         13.48        12.26 o                         
  -7  10  13        133.39        165.34        12.92 o                         
  -6  10  13        902.84        904.06        20.72 o                         
  -5  10  13         34.19         52.16        12.25 o                         
  -4  10  13        800.00        811.33        13.60 o                         
  -3  10  13          3.42          8.24        12.31 o                         
  -2  10  13        273.95        293.43        14.17 o                         
  -1  10  13        584.51        558.18        23.05 o                         
   0  10  13         83.57         87.41        16.44 o                         
   1  10  13         68.85        109.61        17.86 o                         
   2  10  13         23.87         35.11        14.49 o                         
   3  10  13        313.89        323.00        17.41 o                         
   4  10  13        154.69        158.60        18.88 o                         
   5  10  13        149.36        178.12        40.97 o                         
   6  10  13         84.34        108.20        18.92 o                         
   7  10  13          1.26          3.03        15.46 o                         
   8  10  13        114.55        109.57        16.07 o                         
  -8  11  13          1.93          8.04        17.74 o                         
  -7  11  13         43.76         67.75        14.18 o                         
  -6  11  13          3.59         11.34        12.43 o                         
  -5  11  13        266.94        270.49        13.60 o                         
  -4  11  13        752.93        726.72        15.31 o                         
  -3  11  13        944.06        956.85        16.61 o                         
  -2  11  13       4074.25       4244.91        26.16 o                         
  -1  11  13         48.35         83.58        19.36 o                         
   0  11  13        613.71        600.88        18.63 o                         
   1  11  13        845.11        866.51        24.17 o                         
   2  11  13        309.61        340.50        22.56 o                         
   3  11  13        590.51        574.36        19.55 o                         
   4  11  13        173.03        193.94        15.62 o                         
   5  11  13        259.69        253.43        16.16 o                         
   6  11  13         64.41         64.81        19.13 o                         
   7  11  13         93.57        106.20        19.52 o                         
  -7  12  13         36.91         35.99        14.63 o                         
  -6  12  13         24.44         22.03        17.19 o                         
  -5  12  13         22.37         16.09        17.13 o                         
  -4  12  13        132.49        172.85        16.48 o                         
  -3  12  13        711.55        698.20        18.28 o                         
  -2  12  13         14.87         37.31        25.38 o                         
  -1  12  13        132.28        132.65        20.20 o                         
   0  12  13          0.29         26.77        19.45 o                         
   1  12  13         31.21          9.46        21.33 o                         
   2  12  13         36.67         33.55        21.85 o                         
   3  12  13         18.04         15.62        13.11 o                         
   4  12  13        348.04        346.68        20.46 o                         
   5  12  13         87.86         78.37        15.00 o                         
   6  12  13         38.44         57.83        20.05 o                         
  -5  13  13        148.71        138.32        17.28 o                         
  -4  13  13         28.36         30.45        17.11 o                         
  -3  13  13          5.16         27.30        24.86 o                         
  -2  13  13        122.98        142.89        21.11 o                         
  -1  13  13         21.86         19.85        25.33 o                         
   0  13  13         16.47         35.54        22.95 o                         
   1  13  13        289.68        248.59        23.06 o                         
   2  13  13       1354.86       1346.58        29.85 o                         
   3  13  13         76.17        119.86        28.99 o                         
   4  13  13        570.45        508.12       117.13 o                         
  -2  14  13         70.25         59.69        21.51 o                         
  -1  14  13          0.88          7.25        32.66 o                         
   0  14  13        166.41        138.62        21.07 o                         
   1  14  13         40.51         54.28        22.39 o                         
 -13   0  14        191.32        163.84        19.89 o                         
 -12   0  14         19.60         21.65        23.03 o                         
 -11   0  14         14.91         36.60        18.44 o                         
 -10   0  14         83.50         95.97        15.00 o                         
  -9   0  14       4346.65       4652.41        94.80 o                         
  -8   0  14       1780.17       1765.82        23.24 o                         
  -7   0  14       3051.35       3062.19        70.37 o                         
  -6   0  14          5.00         32.33        29.20 o                         
  -5   0  14        176.23        131.57        19.61 o                         
  -4   0  14       4508.62       4537.54        87.52 o                         
  -3   0  14        688.35        611.99        18.11 o                         
  -2   0  14         16.24         26.64        17.75 o                         
  -1   0  14      16877.31      15620.51       125.13 o                         
   0   0  14        144.92        143.22        16.76 o                         
   1   0  14         31.41         25.14        14.62 o                         
   2   0  14      11618.08      11564.53       131.31 o                         
   3   0  14       1305.49       1281.71        24.44 o                         
   4   0  14      13882.84      13819.45       145.24 o                         
   5   0  14       1884.45       1848.31        37.27 o                         
   6   0  14       2269.70       2388.87        38.57 o                         
   7   0  14         19.73         58.62        27.27 o                         
   8   0  14        317.06        387.67        34.48 o                         
   9   0  14        959.62        991.18        30.94 o                         
  10   0  14        530.52        486.72        25.15 o                         
  11   0  14       1283.38       1292.10        92.96 o                         
  12   0  14         33.75         30.25        22.71 o                         
 -13   1  14         99.27        106.79        14.27 o                         
 -12   1  14         19.96         16.85        13.60 o                         
 -11   1  14        174.91        156.61        13.82 o                         
 -10   1  14         21.70         38.17        11.56 o                         
  -9   1  14       1385.18       1311.88        14.68 o                         
  -8   1  14       2887.41       2814.10        17.56 o                         
  -7   1  14        582.72        602.07        13.39 o                         
  -6   1  14       1292.56       1292.76        13.96 o                         
  -5   1  14        264.79        288.62        11.57 o                         
  -4   1  14         46.64         55.32        13.91 o                         
  -3   1  14          2.84          7.76        11.69 o                         
  -2   1  14          4.54          7.96        12.23 o                         
  -1   1  14       2075.75       2024.72        36.09 o                         
   0   1  14        251.18        282.00        12.48 o                         
   1   1  14        306.11        317.05        12.82 o                         
   2   1  14        564.91        526.98        12.11 o                         
   3   1  14       4674.71       4690.29        55.52 o                         
   4   1  14       1459.33       1474.83        21.30 o                         
   5   1  14        262.59        263.52        17.40 o                         
   6   1  14        145.48        143.98        23.40 o                         
   7   1  14          6.54         33.79        19.46 o                         
   8   1  14        834.42        877.36        22.48 o                         
   9   1  14        302.60        302.45        23.30 o                         
  10   1  14         66.47         60.04        14.09 o                         
  11   1  14        722.93        784.93        20.91 o                         
  12   1  14         86.16         81.21        15.99 o                         
 -13   2  14        424.03        391.52        16.92 o                         
 -12   2  14        407.84        388.11        13.42 o                         
 -11   2  14        122.26        128.54        23.61 o                         
 -10   2  14         43.05         36.97        16.42 o                         
  -9   2  14         85.18        110.00        13.66 o                         
  -8   2  14        980.26       1039.82        15.30 o                         
  -7   2  14        370.29        373.78        13.03 o                         
  -6   2  14          2.67          9.41        13.25 o                         
  -5   2  14       1102.95       1070.91        21.68 o                         
  -4   2  14       3842.58       3585.36        31.30 o                         
  -3   2  14        418.82        379.96        11.79 o                         
  -2   2  14       3058.02       3079.32        26.61 o                         
  -1   2  14       1483.17       1529.08        15.83 o                         
   0   2  14       1428.85       1373.76        13.79 o                         
   1   2  14       1627.79       1598.90        15.07 o                         
   2   2  14       1916.39       1860.62        19.12 o                         
   3   2  14       2626.91       2493.61        19.50 o                         
   4   2  14       2188.45       2277.93        32.79 o                         
   5   2  14        942.98        953.55        19.32 o                         
   6   2  14          8.31        -12.56        20.45 o                         
   7   2  14       2090.44       2168.98        25.80 o                         
   8   2  14        444.80        466.03        20.83 o                         
   9   2  14          8.40         22.93        20.19 o                         
  10   2  14        518.03        493.60        16.23 o                         
  11   2  14        702.25        719.61        24.17 o                         
  12   2  14        174.80        157.44        16.18 o                         
 -12   3  14        120.61        127.54        15.70 o                         
 -11   3  14         11.82         37.21        13.35 o                         
 -10   3  14         29.00         36.24        11.90 o                         
  -9   3  14        276.72        261.93        13.87 o                         
  -8   3  14        837.52        868.63        13.91 o                         
  -7   3  14         10.03          8.47        13.44 o                         
  -6   3  14         10.87         30.12        13.27 o                         
  -5   3  14        179.50        167.85        13.14 o                         
  -4   3  14         14.40         19.92        12.11 o                         
  -3   3  14        156.65        153.23        10.47 o                         
  -2   3  14       1878.60       1877.56        14.23 o                         
  -1   3  14        162.05        137.18        12.88 o                         
   0   3  14          6.87         16.27        11.41 o                         
   1   3  14        105.55        122.94        11.39 o                         
   2   3  14        305.28        308.72        13.62 o                         
   3   3  14         13.41         37.10        12.90 o                         
   4   3  14        271.32        278.06        17.06 o                         
   5   3  14        106.56         84.70        17.85 o                         
   6   3  14       3708.20       3715.90        86.89 o                         
   7   3  14        850.05        864.27        23.49 o                         
   8   3  14          4.16         16.67        27.15 o                         
   9   3  14        542.91        554.80        18.47 o                         
  10   3  14         17.12         14.08        13.66 o                         
  11   3  14         52.84         82.87        14.72 o                         
  12   3  14         70.98         54.87        15.40 o                         
 -12   4  14        686.53        672.74        21.98 o                         
 -11   4  14         53.14         47.28        13.71 o                         
 -10   4  14          9.44        -13.85        13.85 o                         
  -9   4  14       1352.20       1373.29        16.74 o                         
  -8   4  14        287.41        288.64        14.06 o                         
  -7   4  14          3.41         -0.01        13.45 o                         
  -6   4  14        358.56        390.45        19.80 o                         
  -5   4  14       3749.81       3729.44        28.85 o                         
  -4   4  14       3888.31       3813.61        23.59 o                         
  -3   4  14        837.84        828.45        11.47 o                         
  -2   4  14       1612.90       1619.86        20.12 o                         
  -1   4  14        345.17        349.60        13.06 o                         
   0   4  14       4198.46       3873.86        22.61 o                         
   1   4  14        449.31        499.05        13.06 o                         
   2   4  14       1266.39       1238.51        14.82 o                         
   3   4  14       7374.77       7177.42        65.11 o                         
   4   4  14       1149.56       1178.06        18.02 o                         
   5   4  14       1672.39       1672.23        31.83 o                         
   6   4  14        353.55        366.96        22.17 o                         
   7   4  14       2344.75       2402.82        92.47 o                         
   8   4  14       1171.18       1192.18        23.60 o                         
   9   4  14        160.81        198.44        17.31 o                         
  10   4  14       1316.93       1288.39        40.62 o                         
  11   4  14         25.80         32.50        15.18 o                         
 -12   5  14        137.76         67.48        15.83 o                         
 -11   5  14        585.62        555.11        17.61 o                         
 -10   5  14         14.83         29.69        15.57 o                         
  -9   5  14        953.70        927.68        30.64 o                         
  -8   5  14        248.79        261.70        12.49 o                         
  -7   5  14        317.99        305.61        13.86 o                         
  -6   5  14       1241.04       1215.94        15.94 o                         
  -5   5  14          5.56         23.36        12.07 o                         
  -4   5  14       2007.34       1943.01        16.59 o                         
  -3   5  14        512.16        530.78        12.40 o                         
  -2   5  14        209.90        225.36        12.34 o                         
  -1   5  14          4.58         24.34        12.50 o                         
   0   5  14         10.16         13.97        14.13 o                         
   1   5  14       1226.84       1282.94        13.61 o                         
   2   5  14        317.48        307.88        14.02 o                         
   3   5  14       3109.23       2919.19        30.13 o                         
   4   5  14        389.75        377.25        15.78 o                         
   5   5  14       1584.19       1553.80        30.78 o                         
   6   5  14          0.68         10.60        20.63 o                         
   7   5  14          1.49          0.20        21.10 o                         
   8   5  14          1.18          4.59        20.06 o                         
   9   5  14          0.17         13.85        17.83 o                         
  10   5  14         94.39        102.47        15.86 o                         
  11   5  14        174.03        173.51        16.94 o                         
 -11   6  14         58.35         59.14        14.62 o                         
 -10   6  14        320.37        343.65        14.54 o                         
  -9   6  14       2614.35       2622.72        19.09 o                         
  -8   6  14        211.99        231.26        13.79 o                         
  -7   6  14        592.38        611.13        14.73 o                         
  -6   6  14        600.56        552.72        14.15 o                         
  -5   6  14       2136.67       2104.65        15.61 o                         
  -4   6  14         38.37         39.71        11.46 o                         
  -3   6  14         71.47         97.96        11.06 o                         
  -2   6  14         15.43          5.31        12.04 o                         
  -1   6  14      10026.55       9720.67        69.80 o                         
   0   6  14       3053.65       3066.04        29.01 o                         
   1   6  14         52.58         63.85        11.76 o                         
   2   6  14        140.93        116.97        11.04 o                         
   3   6  14        134.70        134.39        13.86 o                         
   4   6  14        809.24        790.89        16.66 o                         
   5   6  14         74.64         82.86        13.29 o                         
   6   6  14       1518.74       1468.24        25.86 o                         
   7   6  14       1860.93       1865.88        28.04 o                         
   8   6  14        697.47        691.28        22.69 o                         
   9   6  14          2.80          7.61        15.83 o                         
  10   6  14          0.93         14.92        16.44 o                         
  11   6  14        608.38        562.85        19.56 o                         
 -11   7  14         57.49         49.46        14.61 o                         
 -10   7  14        481.06        497.28        13.92 o                         
  -9   7  14          2.39         12.20        11.37 o                         
  -8   7  14        943.65        939.13        19.82 o                         
  -7   7  14          1.49         11.82        12.69 o                         
  -6   7  14        382.57        448.73        19.82 o                         
  -5   7  14          5.53         23.80        10.53 o                         
  -4   7  14        203.37        219.64        12.10 o                         
  -3   7  14        137.98        173.04        12.36 o                         
  -2   7  14         40.98         28.78        12.33 o                         
  -1   7  14         59.65         56.23        12.32 o                         
   0   7  14       1512.78       1415.86        20.22 o                         
   1   7  14        143.52        149.62        12.19 o                         
   2   7  14       1236.86       1161.66        16.99 o                         
   3   7  14       2179.61       2198.39        48.88 o                         
   4   7  14        155.72        162.22        13.30 o                         
   5   7  14         26.40         53.97        17.07 o                         
   6   7  14        122.13        142.11        23.07 o                         
   7   7  14        224.22        231.05        18.30 o                         
   8   7  14       1217.71       1369.68        32.48 o                         
   9   7  14         66.82         80.07        19.91 o                         
  10   7  14          1.63         40.66        21.05 o                         
 -10   8  14         16.74         15.15        13.92 o                         
  -9   8  14       1776.75       1712.27        45.39 o                         
  -8   8  14        954.79        978.54        16.45 o                         
  -7   8  14        122.65        118.35        12.29 o                         
  -6   8  14        375.34        398.75        12.41 o                         
  -5   8  14        228.10        243.22        14.11 o                         
  -4   8  14       6213.68       6360.59        41.53 o                         
  -3   8  14        295.86        292.01        12.94 o                         
  -2   8  14        541.64        572.57        13.22 o                         
  -1   8  14       1044.08       1087.30        16.55 o                         
   0   8  14          3.18         22.09        14.20 o                         
   1   8  14       1412.63       1437.13        17.12 o                         
   2   8  14        932.71        985.22        16.13 o                         
   3   8  14        116.15        139.03        14.68 o                         
   4   8  14       1222.84       1250.38        18.66 o                         
   5   8  14          9.38         13.04        14.54 o                         
   6   8  14        439.30        480.00        38.87 o                         
   7   8  14        435.82        481.89        28.61 o                         
   8   8  14        162.78        196.95        27.78 o                         
   9   8  14        171.47        178.94        24.92 o                         
  10   8  14         19.67         30.68        19.56 o                         
 -10   9  14          8.11          1.96        14.91 o                         
  -9   9  14        456.93        476.67        17.95 o                         
  -8   9  14         65.74         75.60        13.70 o                         
  -7   9  14        224.18        230.42        13.49 o                         
  -6   9  14        129.62        144.92        12.37 o                         
  -5   9  14        114.15         99.66        12.57 o                         
  -4   9  14        222.20        244.26        11.32 o                         
  -3   9  14          1.99         -1.57        11.89 o                         
  -2   9  14        280.91        256.86        13.56 o                         
  -1   9  14        819.49        854.67        31.62 o                         
   0   9  14        101.41        133.82        18.19 o                         
   1   9  14         19.77         14.28        17.20 o                         
   2   9  14         68.06         81.10        14.78 o                         
   3   9  14        711.25        714.15        14.85 o                         
   4   9  14        184.59        212.97        16.12 o                         
   5   9  14         36.81         47.11        15.47 o                         
   6   9  14         25.76         21.03        15.80 o                         
   7   9  14        525.70        559.95        58.74 o                         
   8   9  14         41.79         46.35        19.29 o                         
   9   9  14         66.82         88.48        23.15 o                         
  -9  10  14          1.45          0.56        15.46 o                         
  -8  10  14        278.15        266.45        14.21 o                         
  -7  10  14        242.72        262.62        12.70 o                         
  -6  10  14        602.13        606.43        13.62 o                         
  -5  10  14       3159.42       3144.72        30.26 o                         
  -4  10  14       1060.96       1142.79        27.90 o                         
  -3  10  14        445.68        460.64        13.15 o                         
  -2  10  14          5.13         -4.84        12.25 o                         
  -1  10  14        233.48        222.06        16.37 o                         
   0  10  14        504.31        525.57        17.51 o                         
   1  10  14          7.06         29.48        17.16 o                         
   2  10  14       2074.59       2167.40        36.48 o                         
   3  10  14        811.00        825.03        17.73 o                         
   4  10  14         93.63        113.62        18.87 o                         
   5  10  14        925.55        943.11        53.76 o                         
   6  10  14         11.28         35.58        18.77 o                         
   7  10  14        458.72        411.25        29.57 o                         
   8  10  14        233.29        193.63        20.36 o                         
  -8  11  14         51.51         47.78        13.40 o                         
  -7  11  14         22.06         27.05        12.30 o                         
  -6  11  14          3.30         24.10        12.21 o                         
  -5  11  14        138.72        125.05        11.92 o                         
  -4  11  14        110.99        118.75        12.97 o                         
  -3  11  14         83.35         91.25        12.67 o                         
  -2  11  14        337.11        335.82        17.01 o                         
  -1  11  14          0.08          4.42        16.55 o                         
   0  11  14         26.60         39.39        16.30 o                         
   1  11  14        437.15        451.91        19.14 o                         
   2  11  14         32.13          8.59        21.27 o                         
   3  11  14          0.01         27.41        17.22 o                         
   4  11  14         16.95         22.72        19.26 o                         
   5  11  14          0.66         19.58        19.08 o                         
   6  11  14        252.58        188.59        16.79 o                         
   7  11  14          0.63         13.86        19.60 o                         
  -6  12  14         63.31         58.84        17.56 o                         
  -5  12  14        765.70        729.48        57.88 o                         
  -4  12  14         69.52         76.34        17.39 o                         
  -3  12  14          3.41         19.40        16.33 o                         
  -2  12  14        228.55        273.08        21.14 o                         
  -1  12  14        849.69        908.32        81.07 o                         
   0  12  14       1527.45       1591.37        32.80 o                         
   1  12  14          1.30          3.84        22.19 o                         
   2  12  14         56.95         65.95        22.80 o                         
   3  12  14        519.68        520.23        34.17 o                         
   4  12  14         41.30         14.75        45.32 o                         
   5  12  14          0.28          3.86        15.80 o                         
   6  12  14        162.54        174.28        21.05 o                         
  -5  13  14        167.07        118.49        17.65 o                         
  -4  13  14         87.91         83.95        16.74 o                         
  -3  13  14          7.97         19.03        24.73 o                         
  -2  13  14         15.35         23.01        22.45 o                         
  -1  13  14        463.56        477.19        47.81 o                         
   0  13  14         29.21         28.79        20.51 o                         
   1  13  14         33.74         55.12        23.55 o                         
   2  13  14         81.86         80.18        24.17 o                         
   3  13  14         18.36          7.77        27.82 o                         
   4  13  14          8.04         23.66        20.15 o                         
 -12   1  15         63.65         68.51        13.82 o                         
 -11   1  15       1999.32       2038.09        36.47 o                         
 -10   1  15        104.36        109.91        13.24 o                         
  -9   1  15        340.16        329.94        12.39 o                         
  -8   1  15        645.54        665.34        21.18 o                         
  -7   1  15        705.32        677.36        15.28 o                         
  -6   1  15       3712.30       3678.10        54.93 o                         
  -5   1  15        961.46       1020.90        16.12 o                         
  -4   1  15       3220.16       3175.50        19.19 o                         
  -3   1  15       3124.30       3060.31        15.24 o                         
  -2   1  15        295.60        335.42        12.26 o                         
  -1   1  15       2120.73       2048.85        15.87 o                         
   0   1  15       4112.47       4249.29        43.73 o                         
   1   1  15       4441.08       4075.68        25.45 o                         
   2   1  15        977.55       1010.40        13.20 o                         
   3   1  15        960.61       1056.61        16.07 o                         
   4   1  15       4471.51       4489.44        22.94 o                         
   5   1  15       2787.91       2931.00        27.05 o                         
   6   1  15       2648.35       2705.01        43.81 o                         
   7   1  15          2.81          6.73        20.67 o                         
   8   1  15       1222.56       1353.70        25.25 o                         
   9   1  15       1703.37       1815.76        26.93 o                         
  10   1  15          7.14          8.33        17.33 o                         
  11   1  15          2.96          2.54        15.47 o                         
  12   1  15         61.13         51.09        15.22 o                         
 -12   2  15         36.25         35.57        13.76 o                         
 -11   2  15        995.95       1054.33        23.48 o                         
 -10   2  15         20.08         20.25        13.33 o                         
  -9   2  15         50.36         38.58        13.24 o                         
  -8   2  15         75.34         59.35        11.54 o                         
  -7   2  15          0.48         32.96        11.95 o                         
  -6   2  15       1024.64       1018.92        15.39 o                         
  -5   2  15       1007.97        986.66        15.13 o                         
  -4   2  15        654.91        736.60        12.45 o                         
  -3   2  15       5138.59       4833.89        26.43 o                         
  -2   2  15        476.53        482.41        11.24 o                         
  -1   2  15       3173.68       3047.72        24.46 o                         
   0   2  15       3412.85       3311.56        27.43 o                         
   1   2  15       4897.41       5013.35        19.08 o                         
   2   2  15        142.97        143.21        12.02 o                         
   3   2  15       1443.49       1431.32        20.75 o                         
   4   2  15        130.40        156.63        12.65 o                         
   5   2  15       2166.23       2091.79        26.45 o                         
   6   2  15        499.86        494.32        21.82 o                         
   7   2  15          4.85         31.30        21.94 o                         
   8   2  15         50.21         46.19        19.03 o                         
   9   2  15        397.49        416.20        20.91 o                         
  10   2  15          0.34          1.46        18.35 o                         
  11   2  15        240.18        255.81        16.16 o                         
  12   2  15         44.18         30.58        16.30 o                         
 -12   3  15        172.84        149.45        14.85 o                         
 -11   3  15         63.66         60.59        13.65 o                         
 -10   3  15        259.70        265.24        13.80 o                         
  -9   3  15        284.12        303.13        12.46 o                         
  -8   3  15        762.34        784.59        18.92 o                         
  -7   3  15       1561.78       1611.77        20.87 o                         
  -6   3  15         65.38         70.16        11.16 o                         
  -5   3  15         40.66         50.33        13.59 o                         
  -4   3  15        814.97        783.72        13.50 o                         
  -3   3  15       5012.36       4941.61        32.07 o                         
  -2   3  15       5269.09       5054.55        65.59 o                         
  -1   3  15       9588.04       9402.14        55.76 o                         
   0   3  15       3773.12       3555.26        29.73 o                         
   1   3  15         52.98         78.80        10.96 o                         
   2   3  15       7232.62       7125.44        45.75 o                         
   3   3  15        745.08        776.25        14.41 o                         
   4   3  15        426.94        434.36        15.48 o                         
   5   3  15       1826.69       1803.61        26.31 o                         
   6   3  15         33.66         66.97        21.38 o                         
   7   3  15         66.05         77.38        19.01 o                         
   8   3  15        953.82        990.77        22.14 o                         
   9   3  15        545.02        524.66        22.46 o                         
  10   3  15        822.74        827.11        24.43 o                         
  11   3  15        443.53        422.05        15.82 o                         
 -12   4  15          0.58          0.54        14.26 o                         
 -11   4  15        308.00        297.70        14.84 o                         
 -10   4  15        240.94        242.63        14.78 o                         
  -9   4  15          2.62          8.89        13.02 o                         
  -8   4  15        420.82        442.63        14.76 o                         
  -7   4  15         29.92         57.77        13.41 o                         
  -6   4  15        339.69        337.82        14.03 o                         
  -5   4  15       1652.58       1617.98        15.82 o                         
  -4   4  15        236.61        235.22        12.10 o                         
  -3   4  15          5.55          4.53         9.86 o                         
  -2   4  15          1.76         -4.39        10.95 o                         
  -1   4  15         40.69         58.27        12.39 o                         
   0   4  15        320.39        273.62        12.98 o                         
   1   4  15       1817.07       1790.96        15.00 o                         
   2   4  15       1166.72       1108.45        22.57 o                         
   3   4  15          8.41         14.85        12.71 o                         
   4   4  15       1036.53        962.75        17.27 o                         
   5   4  15       1939.32       1883.81        21.91 o                         
   6   4  15        176.40        208.37        20.96 o                         
   7   4  15          7.70        -12.15        20.17 o                         
   8   4  15       1054.67       1070.30        42.15 o                         
   9   4  15         12.69         -3.68        16.43 o                         
  10   4  15         43.79         61.62        18.39 o                         
  11   4  15        383.05        362.01        16.45 o                         
 -12   5  15        356.49        314.24        19.86 o                         
 -11   5  15        184.22        181.19        15.18 o                         
 -10   5  15        311.56        353.65        15.24 o                         
  -9   5  15        449.74        409.66        14.26 o                         
  -8   5  15         65.87         87.23        14.20 o                         
  -7   5  15        277.26        317.34        14.18 o                         
  -6   5  15         20.31         16.09        13.20 o                         
  -5   5  15        918.41        857.76        13.52 o                         
  -4   5  15       7033.18       6995.97        62.53 o                         
  -3   5  15       1360.05       1309.95        13.61 o                         
  -2   5  15        124.15        160.83        12.03 o                         
  -1   5  15        680.39        670.99        13.99 o                         
   0   5  15        374.38        364.03        15.01 o                         
   1   5  15       1092.98       1061.35        14.12 o                         
   2   5  15        228.56        244.06        12.47 o                         
   3   5  15        439.60        445.76        14.09 o                         
   4   5  15         19.63         27.71        12.94 o                         
   5   5  15       1903.04       1949.14        22.60 o                         
   6   5  15         35.45         61.16        16.08 o                         
   7   5  15        101.68        119.68        20.84 o                         
   8   5  15        708.92        728.42        25.36 o                         
   9   5  15        117.29        128.29        18.58 o                         
  10   5  15        106.65         94.93        19.19 o                         
  11   5  15        158.82        138.29        16.57 o                         
 -11   6  15         81.71         68.77        15.10 o                         
 -10   6  15         27.00         27.20        13.86 o                         
  -9   6  15        302.00        283.42        15.22 o                         
  -8   6  15        159.11        165.93        14.44 o                         
  -7   6  15         44.09         60.88        12.25 o                         
  -6   6  15         36.66         42.93        11.65 o                         
  -5   6  15          9.88         18.98        11.74 o                         
  -4   6  15        224.62        223.69        10.92 o                         
  -3   6  15        680.29        690.19        16.05 o                         
  -2   6  15        798.25        784.50        18.81 o                         
  -1   6  15        671.73        639.25        13.61 o                         
   0   6  15        464.45        477.05        15.18 o                         
   1   6  15       3198.84       3024.11        27.27 o                         
   2   6  15        425.06        403.94        13.52 o                         
   3   6  15         84.25         81.86        13.92 o                         
   4   6  15         12.76         12.38        14.37 o                         
   5   6  15          7.75          9.25        14.55 o
[truncated: 187,275 more chars]
