# Supplementary material for: Crystal structures of (aceto­nitrile-κN)tris­(pyridine-4-thio­amide-κN)bis­(thio­cyanate-κN)cobalt(II) aceto­nitrile disolvate and tetra­kis­(pyridine-4-thio­amide-κN)bis­(thio­cyanate-κN)nickel(II) methanol penta­solvate
Source: Acta Crystallogr E Crystallogr Commun. 2018 Jun 12;74(Pt 7):964–9. doi: 10.1107/S2056989018007612 (PMC6038621; doi:10.1107/S2056989018007612)
Supplement: Supplementary file 3 [file e-74-00964-Compound2sup3.hkl]

data_Compound2                                                                  
_shelx_title ' Ni(NCS)2(4-pyridinethioamide)4 * 5 methanol at 200 K in P-1'     
_shelx_refln_list_code          4                                               
_shelx_F_calc_maximum      155.78                                               
_exptl_crystal_F_000       928.00                                               
_reflns_d_resolution_high  0.7827                                               
                                                                                
loop_                                                                           
 _space_group_symop_operation_xyz                                               
 'x, y, z'                                                                      
 '-x, -y, -z'                                                                   
                                                                                
_cell_length_a    10.4520                                                       
_cell_length_b    14.5934                                                       
_cell_length_c    15.0580                                                       
_cell_angle_alpha 101.553                                                       
_cell_angle_beta   97.105                                                       
_cell_angle_gamma 106.417                                                       
                                                                                
_shelx_F_squared_multiplier     1.000                                           
                                                                                
loop_                                                                           
 _refln_index_h                                                                 
 _refln_index_k                                                                 
 _refln_index_l                                                                 
 _refln_F_squared_calc                                                          
 _refln_F_squared_meas                                                          
 _refln_F_squared_sigma                                                         
 _refln_observed_status                                                         
   1   0   0      15606.61      19449.07        64.18 o                         
   2   0   0       8691.80       8563.58        96.63 o                         
   4   0   0      13554.89      12448.05       170.77 o                         
   5   0   0        154.94        124.19         4.70 o                         
   6   0   0         62.78         67.25         4.59 o                         
   7   0   0         11.65         21.15         4.26 o                         
   8   0   0         16.51         17.64         4.52 o                         
   9   0   0        231.69        204.97         4.85 o                         
  10   0   0          0.86          4.14         4.38 o                         
  11   0   0        341.01        377.52        10.17 o                         
  12   0   0         13.76         13.43         5.01 o                         
 -12   1   0         11.58          8.57         5.10 o                         
 -11   1   0        169.87        181.07         8.75 o                         
 -10   1   0        324.99        317.09         7.02 o                         
  -9   1   0          7.37         12.17         4.57 o                         
  -8   1   0         40.61         47.30         4.96 o                         
  -7   1   0        469.19        458.51         8.48 o                         
  -6   1   0         93.18         57.23         5.09 o                         
  -5   1   0        349.96        345.39         5.57 o                         
  -4   1   0        338.91        292.38         5.65 o                         
  -3   1   0        749.94        545.94         8.16 o                         
  -2   1   0         27.26         83.07         7.70 o                         
  -1   1   0        390.10        320.55        12.78 o                         
   0   1   0        524.63        381.16        13.41 o                         
   2   1   0       4192.18       3727.62        29.49 o                         
   3   1   0         64.98         27.68         5.36 o                         
   4   1   0       2089.22       2074.13        23.43 o                         
   5   1   0        611.69        633.86         8.17 o                         
   6   1   0        182.41        176.80         4.55 o                         
   7   1   0         97.91         96.09         4.42 o                         
   8   1   0          8.19          4.09         4.62 o                         
   9   1   0          4.04         10.21         4.44 o                         
  10   1   0        104.93         97.78         6.33 o                         
  11   1   0         12.69         20.40         5.03 o                         
  12   1   0         45.88         43.13         5.78 o                         
 -12   2   0          5.22          3.09         5.68 o                         
 -11   2   0         23.75         21.75         4.70 o                         
 -10   2   0       1052.44       1118.50        27.48 o                         
  -9   2   0        292.31        278.70         5.39 o                         
  -8   2   0        118.90         98.58         5.00 o                         
  -7   2   0         11.03         15.37         4.45 o                         
  -6   2   0        144.92        111.96         5.18 o                         
  -5   2   0       1622.12       1998.15        33.58 o                         
  -4   2   0        269.63        220.81         8.62 o                         
  -3   2   0       4489.26       5027.05        43.09 o                         
  -2   2   0       2854.50       2495.46        21.51 o                         
  -1   2   0      15203.86      15652.39        58.04 o                         
   0   2   0        113.54        171.63         8.33 o                         
   1   2   0       1397.02       1542.36        15.00 o                         
   2   2   0      19291.72      19913.13        59.63 o                         
   3   2   0      22494.89      22294.81       302.64 o                         
   4   2   0       8925.16       8973.63        44.48 o                         
   5   2   0       5814.35       5823.02        43.46 o                         
   6   2   0       4185.99       4277.93        21.48 o                         
   7   2   0       1079.46       1062.14        17.69 o                         
   8   2   0        867.64        919.55         8.54 o                         
   9   2   0        421.74        453.42        12.30 o                         
  10   2   0         28.35         32.52         4.38 o                         
  11   2   0         55.03         60.56         4.95 o                         
  12   2   0         53.86         55.53         6.77 o                         
 -13   3   0          0.99          5.44         5.72 o                         
 -12   3   0        241.23        261.90         6.09 o                         
 -11   3   0        141.35        168.78         5.57 o                         
 -10   3   0          2.55          8.28         4.54 o                         
  -9   3   0          7.38         13.23         4.62 o                         
  -8   3   0         75.06         78.04         5.55 o                         
  -7   3   0         16.53         23.19         4.63 o                         
  -6   3   0        158.89        220.38         5.59 o                         
  -5   3   0        137.37         86.05         5.68 o                         
  -4   3   0       2163.58       1915.51        11.90 o                         
  -3   3   0         26.18         13.27         6.97 o                         
  -2   3   0        832.32        907.04        16.06 o                         
  -1   3   0        256.03        427.90         9.73 o                         
   0   3   0        102.58         83.23         6.91 o                         
   1   3   0          0.31         12.32         6.55 o                         
   2   3   0        124.31        139.47         5.64 o                         
   3   3   0       2027.50       2030.98        13.97 o                         
   4   3   0        340.49        273.92         4.89 o                         
   5   3   0          9.88         11.13         4.19 o                         
   6   3   0        183.38        184.95         4.41 o                         
   7   3   0        435.29        404.95         6.76 o                         
   8   3   0        109.10        139.09         4.68 o                         
   9   3   0        729.93        674.94        14.92 o                         
  10   3   0        346.53        364.92         6.02 o                         
  11   3   0          8.85         11.91         5.13 o                         
 -13   4   0         42.64         36.05         6.39 o                         
 -12   4   0         41.67         27.53         5.62 o                         
 -11   4   0        746.79        783.99         9.20 o                         
 -10   4   0       1050.24       1088.81        17.18 o                         
  -9   4   0         42.53         35.52         5.03 o                         
  -8   4   0       2089.21       1979.99        14.37 o                         
  -7   4   0       2302.03       2143.17        13.72 o                         
  -6   4   0       1046.48        979.34        12.83 o                         
  -5   4   0       1765.71       1608.31         9.80 o                         
  -4   4   0       1578.98       1595.80        10.74 o                         
  -3   4   0         11.86         70.75         7.49 o                         
  -2   4   0       5047.06       5890.74       113.35 o                         
  -1   4   0       5287.13       5729.62        26.48 o                         
   0   4   0       4429.42       4997.75        39.71 o                         
   1   4   0        272.76        403.99         6.26 o                         
   2   4   0       1698.65       1449.40        11.27 o                         
   3   4   0        865.05       1034.98        15.68 o                         
   4   4   0         12.09         28.55         9.59 o                         
   5   4   0       7242.82       7186.21        70.43 o                         
   6   4   0       1718.06       1751.83        29.06 o                         
   7   4   0        553.32        599.34         6.92 o                         
   8   4   0       1545.92       1445.65        17.03 o                         
   9   4   0        225.55        255.69         5.24 o                         
  10   4   0        197.31        200.35         5.41 o                         
  11   4   0        210.09        200.88         6.38 o                         
 -13   5   0        274.86        265.58         6.64 o                         
 -12   5   0        233.42        251.11         9.67 o                         
 -11   5   0        132.95        117.71         5.79 o                         
 -10   5   0        213.26        212.02         6.00 o                         
  -9   5   0        538.39        560.00         6.84 o                         
  -8   5   0        298.83        313.98         5.94 o                         
  -7   5   0         67.69         70.03         5.13 o                         
  -6   5   0        354.19        350.75         6.45 o                         
  -5   5   0          5.40          3.63         5.54 o                         
  -4   5   0        474.11        457.76        10.50 o                         
  -3   5   0       1186.28       1145.32        11.24 o                         
  -2   5   0        277.08        263.14         7.79 o                         
  -1   5   0         49.45         58.68         5.51 o                         
   0   5   0       1173.74       1091.78        10.18 o                         
   1   5   0       3392.65       3355.91        34.99 o                         
   2   5   0        117.12        119.01         4.21 o                         
   3   5   0       1852.68       1638.82        16.89 o                         
   4   5   0         28.31         42.99         4.37 o                         
   5   5   0         50.54         70.00         4.69 o                         
   6   5   0       2367.87       2443.57        59.77 o                         
   7   5   0       1088.19       1112.89        23.58 o                         
   8   5   0        837.25        787.71         7.77 o                         
   9   5   0        381.35        414.38         9.35 o                         
  10   5   0         53.85         37.08         5.79 o                         
 -13   6   0          8.53          9.86         5.58 o                         
 -12   6   0        482.67        515.24        13.63 o                         
 -11   6   0         28.96         43.15         5.53 o                         
 -10   6   0         49.45         49.67         5.27 o                         
  -9   6   0        235.02        258.54         5.89 o                         
  -8   6   0       1119.29       1044.71        12.39 o                         
  -7   6   0       1617.07       1873.71        16.25 o                         
  -6   6   0       1775.38       1732.44         9.87 o                         
  -5   6   0        799.79        634.00        11.43 o                         
  -4   6   0       1704.18       1827.78        46.42 o                         
  -3   6   0      10053.27       9084.88       129.22 o                         
  -2   6   0       4848.94       4883.64        41.06 o                         
  -1   6   0       2580.32       2817.04        28.35 o                         
   0   6   0       1188.48        923.15         7.30 o                         
   1   6   0       3693.49       3368.80        40.33 o                         
   2   6   0       1177.83       1280.33        13.49 o                         
   3   6   0        201.40        244.98         4.62 o                         
   4   6   0          3.49          8.16         3.86 o                         
   5   6   0         36.61         43.86         4.62 o                         
   6   6   0        211.29        211.40         4.54 o                         
   7   6   0        127.33        124.76         4.84 o                         
   8   6   0        136.43        124.04         6.08 o                         
   9   6   0         23.01         29.56         4.83 o                         
  10   6   0        158.41        139.14         7.59 o                         
 -13   7   0        248.12        194.49        12.45 o                         
 -12   7   0         74.64         80.04         5.72 o                         
 -11   7   0          7.07         15.78         5.54 o                         
 -10   7   0         28.73         33.52         5.35 o                         
  -9   7   0        607.04        675.12         9.57 o                         
  -8   7   0        354.34        349.50         6.76 o                         
  -7   7   0         81.82        130.58        10.39 o                         
  -6   7   0        251.60        240.88         7.14 o                         
  -5   7   0       1808.86       1669.06        51.25 o                         
  -4   7   0        107.91        139.92        15.48 o                         
  -3   7   0       1147.57       1055.17        10.98 o                         
  -2   7   0         72.35         76.47         5.74 o                         
  -1   7   0        522.85        547.57         6.56 o                         
   0   7   0       1066.86       1126.41         8.91 o                         
   1   7   0        931.89        868.65         6.77 o                         
   2   7   0       1510.71       1420.81        19.91 o                         
   3   7   0         12.83         12.58         4.17 o                         
   4   7   0         11.01          9.34         3.95 o                         
   5   7   0        741.57        738.43        18.48 o                         
   6   7   0          1.30          6.82         4.18 o                         
   7   7   0          9.04         12.95         4.42 o                         
   8   7   0        434.82        446.30        15.40 o                         
   9   7   0         35.56         31.09         4.91 o                         
  10   7   0         44.07         32.60         5.62 o                         
 -13   8   0        786.28        803.41        25.71 o                         
 -12   8   0        136.78        152.64         8.47 o                         
 -11   8   0          0.87          8.79         5.77 o                         
 -10   8   0        434.67        449.80         6.86 o                         
  -9   8   0        384.50        433.82         9.35 o                         
  -8   8   0        143.60        150.41         6.67 o                         
  -7   8   0          1.48          8.33         7.35 o                         
  -6   8   0         76.67        119.76         7.79 o                         
  -5   8   0        242.92        239.16         7.57 o                         
  -4   8   0         11.34         31.56         7.41 o                         
  -3   8   0       1423.47       1330.92        12.76 o                         
  -2   8   0        315.15        286.46         6.40 o                         
  -1   8   0       1473.12       1555.64        15.21 o                         
   0   8   0       4470.40       4030.14        44.44 o                         
   1   8   0        538.26        559.72         5.67 o                         
   2   8   0       2180.82       2089.52        25.06 o                         
   3   8   0       3397.25       3337.96        34.88 o                         
   4   8   0        280.80        293.54         6.16 o                         
   5   8   0        278.73        262.55         4.88 o                         
   6   8   0        155.75        196.28         4.60 o                         
   7   8   0          0.57          6.46         4.24 o                         
   8   8   0         22.38         21.78         4.80 o                         
   9   8   0         12.48         19.64         5.14 o                         
 -13   9   0          0.74          2.84         6.95 o                         
 -12   9   0         14.97         25.18         6.35 o                         
 -11   9   0        225.27        237.99         8.30 o                         
 -10   9   0        143.31        138.27         7.23 o                         
  -9   9   0         60.79         58.27         7.00 o                         
  -8   9   0         61.92         76.82         7.13 o                         
  -7   9   0         76.33         73.96         7.15 o                         
  -6   9   0         92.95         80.63        10.26 o                         
  -5   9   0        161.14        141.39         7.12 o                         
  -4   9   0         10.97         15.71        11.93 o                         
  -3   9   0          8.76          3.56         5.98 o                         
  -2   9   0        362.51        389.90         8.40 o                         
  -1   9   0         57.76         48.30         4.75 o                         
   0   9   0       1678.43       1632.58        12.14 o                         
   1   9   0       2829.35       2901.89        26.40 o                         
   2   9   0          4.92          7.74         4.30 o                         
   3   9   0        362.24        393.24        10.73 o                         
   4   9   0       1235.81       1208.83        23.63 o                         
   5   9   0        219.20        203.83         4.65 o                         
   6   9   0          7.49         12.56         4.43 o                         
   7   9   0        293.31        304.40         5.42 o                         
   8   9   0         28.35         37.97         5.21 o                         
 -12  10   0         18.96         30.47         7.44 o                         
 -11  10   0        737.79        708.87        22.93 o                         
 -10  10   0       1500.76       1569.85        36.07 o                         
  -9  10   0         87.46        104.61         7.48 o                         
  -8  10   0         78.29         74.83         7.53 o                         
  -7  10   0       1560.36       1461.68       111.83 o                         
  -6  10   0        200.60        224.47         7.52 o                         
  -5  10   0         32.00         37.71         6.34 o                         
  -4  10   0       2366.71       2467.78        44.55 o                         
  -3  10   0        306.20        326.87         6.97 o                         
  -2  10   0        287.78        285.36         6.04 o                         
  -1  10   0          2.90          6.03         4.37 o                         
   0  10   0        156.25        144.35         6.20 o                         
   1  10   0         53.63         63.34         5.59 o                         
   2  10   0        347.21        333.72         5.75 o                         
   3  10   0         62.69         62.56         4.84 o                         
   4  10   0        321.20        330.22        10.71 o                         
   5  10   0        522.59        556.58        12.42 o                         
   6  10   0        207.40        232.32         5.23 o                         
   7  10   0        153.74        154.49         5.65 o                         
   8  10   0         88.52         84.33         5.41 o                         
 -12  11   0         64.81         63.83         7.40 o                         
 -11  11   0         18.11         28.62         7.08 o                         
 -10  11   0          0.35          7.98         6.91 o                         
  -9  11   0         11.14         17.30         7.73 o                         
  -8  11   0         22.34         27.18         8.77 o                         
  -7  11   0         21.97         24.07         8.40 o                         
  -6  11   0        150.30        150.32         7.68 o                         
  -5  11   0         18.30         16.46         6.66 o                         
  -4  11   0          0.23          7.49         8.03 o                         
  -3  11   0        410.63        404.67         6.92 o                         
  -2  11   0        162.80        192.98         5.66 o                         
  -1  11   0         18.91         19.33         4.71 o                         
   0  11   0        605.34        599.42         7.80 o                         
   1  11   0        143.99        149.06         5.93 o                         
   2  11   0         58.90         71.60         5.05 o                         
   3  11   0        601.46        600.42        13.84 o                         
   4  11   0        239.99        245.26         9.13 o                         
   5  11   0          2.11          2.19         4.73 o                         
   6  11   0        210.65        214.63        10.44 o                         
   7  11   0        137.77        120.34         5.35 o                         
 -12  12   0          2.61          6.72         8.00 o                         
 -11  12   0        133.30        137.90         8.35 o                         
 -10  12   0         41.78         45.15         7.89 o                         
  -9  12   0        526.65        567.59        32.19 o                         
  -8  12   0       1733.94       1725.05        25.36 o                         
  -7  12   0       1023.14       1022.76        76.46 o                         
  -6  12   0         22.78         30.25         8.31 o                         
  -5  12   0       3564.62       3654.45       129.91 o                         
  -4  12   0          5.59          9.78         7.54 o                         
  -3  12   0         27.03         38.65         5.50 o                         
  -2  12   0        644.87        613.22         9.98 o                         
  -1  12   0        306.28        336.76         5.52 o                         
   0  12   0        107.59        119.59         5.08 o                         
   1  12   0        386.19        388.12         8.53 o                         
   2  12   0         24.43         19.80         4.69 o                         
   3  12   0         15.22         24.26         4.65 o                         
   4  12   0          3.04         15.72         4.79 o                         
   5  12   0         40.01         42.96         4.69 o                         
   6  12   0         41.24         41.12         4.84 o                         
 -11  13   0         32.19         33.56         8.58 o                         
 -10  13   0          3.08          5.62         8.20 o                         
  -9  13   0         92.44         88.73         8.51 o                         
  -8  13   0        145.99        140.93         8.13 o                         
  -7  13   0        100.71         90.95         7.98 o                         
  -6  13   0          4.60         10.69         7.00 o                         
  -5  13   0        379.48        390.14         8.49 o                         
  -4  13   0         91.88         93.74         6.48 o                         
  -3  13   0         80.41         85.55         5.87 o                         
  -2  13   0        543.09        547.83        14.59 o                         
  -1  13   0        645.64        663.15         7.97 o                         
   0  13   0         51.85         57.24         5.40 o                         
   1  13   0        101.24        106.81         4.62 o                         
   2  13   0        178.99        201.14         5.17 o                         
   3  13   0         77.18         90.98         4.56 o                         
   4  13   0         99.58        100.30         5.29 o                         
   5  13   0        299.14        322.95        16.79 o                         
 -11  14   0          0.97          4.68         8.18 o                         
 -10  14   0         25.46         16.88         7.96 o                         
  -9  14   0        176.69        187.88         9.03 o                         
  -8  14   0          7.23         12.58         8.21 o                         
  -7  14   0         42.61         44.75         7.30 o                         
  -6  14   0       1006.68        973.18        32.07 o                         
  -5  14   0       1157.31       1266.81        10.22 o                         
  -4  14   0        533.35        579.63         7.93 o                         
  -3  14   0       1067.17       1112.22        15.56 o                         
  -2  14   0       1025.20       1067.92        13.62 o                         
  -1  14   0        874.89        965.04        21.66 o                         
   0  14   0        494.72        568.03        11.05 o                         
   1  14   0        618.53        621.09        11.66 o                         
   2  14   0         64.21         67.07         5.45 o                         
   3  14   0        120.94        134.78         5.38 o                         
   4  14   0         43.04         47.60         4.99 o                         
 -10  15   0        100.05         88.60         9.01 o                         
  -9  15   0         78.48         80.86         8.80 o                         
  -8  15   0         24.36         26.92         7.73 o                         
  -7  15   0          2.59         -4.80         8.13 o                         
  -6  15   0         42.76         46.46         7.20 o                         
  -5  15   0         11.53          8.42        11.60 o                         
  -4  15   0         37.19         39.65         7.27 o                         
  -3  15   0          9.91         11.03         5.76 o                         
  -2  15   0         58.67         70.46         5.62 o                         
  -1  15   0         33.63         35.08         5.57 o                         
   0  15   0         10.32          7.54         6.03 o                         
   1  15   0        251.45        275.73        14.95 o                         
   2  15   0        246.40        238.43        15.40 o                         
   3  15   0         46.46         53.42         5.24 o                         
  -9  16   0        135.25        118.92         8.83 o                         
  -8  16   0         45.56         41.79         9.77 o                         
  -7  16   0        134.28        157.11         7.99 o                         
  -6  16   0        220.91        208.20         8.10 o                         
  -5  16   0          9.61         18.50         7.66 o                         
  -4  16   0         23.46         26.55         7.82 o                         
  -3  16   0        135.69        163.96         6.67 o                         
  -2  16   0        205.71        200.45         6.19 o                         
  -1  16   0         35.53         46.44         5.61 o                         
   0  16   0        391.76        404.96         7.63 o                         
   1  16   0         68.42         62.83         5.44 o                         
   2  16   0         39.22         36.86         5.69 o                         
  -8  17   0         44.23         37.50        10.74 o                         
  -7  17   0         21.40         14.88         8.43 o                         
  -6  17   0          0.03          1.06         8.30 o                         
  -5  17   0         87.27         78.69        14.61 o                         
  -4  17   0          3.29          3.25         7.29 o                         
  -3  17   0          0.93          2.05         6.17 o                         
  -2  17   0         79.76         72.29         6.29 o                         
  -1  17   0          9.10         10.15         7.28 o                         
   0  17   0         89.22         93.99         5.99 o                         
  -6  18   0        208.01        189.52        37.66 o                         
  -5  18   0        185.24        143.14         9.36 o                         
  -4  18   0        276.42        225.91         8.66 o                         
  -3  18   0         71.12         61.16         6.75 o                         
  -2  18   0         39.25         36.18         6.37 o                         
   2 -18   1        369.25        314.47        18.88 o                         
   3 -18   1         11.91          9.23         6.77 o                         
   4 -18   1         67.25         64.58         9.05 o                         
   5 -18   1          0.20          8.92         7.70 o                         
   6 -18   1          0.03          6.76         7.77 o                         
  -1 -17   1        165.89        160.40        16.96 o                         
   0 -17   1        446.40        388.19        17.40 o                         
   1 -17   1         75.22         72.33         7.22 o                         
   2 -17   1        593.30        576.33        11.19 o                         
   3 -17   1        229.08        252.04         7.52 o                         
   4 -17   1          5.98          8.95         7.04 o                         
   5 -17   1         42.27         46.13         7.65 o                         
   6 -17   1         33.00         29.34         8.57 o                         
   7 -17   1          7.83         10.57         7.81 o                         
   8 -17   1         20.77         15.89         8.86 o                         
  -2 -16   1        352.57        326.37        10.25 o                         
  -1 -16   1         69.81         78.63         5.57 o                         
   0 -16   1         35.25         35.54         7.01 o                         
   1 -16   1        674.19        729.27        29.88 o                         
   2 -16   1        100.72        103.31         5.82 o                         
   3 -16   1          5.18         14.01         6.50 o                         
   4 -16   1         27.31         36.25        15.08 o                         
   5 -16   1         91.95         97.55        12.14 o                         
   6 -16   1          1.88          4.62         8.29 o                         
   7 -16   1         84.50         86.02         8.42 o                         
   8 -16   1          4.28          4.95         7.65 o                         
   9 -16   1         13.92         13.16         7.88 o                         
  -4 -15   1         90.51         79.70         6.03 o                         
  -3 -15   1          9.73         10.70         5.66 o                         
  -2 -15   1          2.70         13.85         5.52 o                         
  -1 -15   1        127.85        140.06         5.42 o                         
   0 -15   1        112.04        112.88         6.29 o                         
   1 -15   1        295.93        314.41        13.08 o                         
   2 -15   1       1160.37       1257.35        18.45 o                         
   3 -15   1        907.61        956.10        15.75 o                         
   4 -15   1        809.33        781.24        31.17 o                         
   5 -15   1        733.60        756.79        26.81 o                         
   6 -15   1       1030.80       1025.11        14.82 o                         
   7 -15   1        189.95        201.17        13.82 o                         
   8 -15   1        100.24        107.61         9.41 o                         
   9 -15   1          1.24          0.93         9.42 o                         
  10 -15   1        109.42        105.72         8.92 o                         
  -5 -14   1         22.71         26.46         5.28 o                         
  -4 -14   1          9.57         10.79         4.91 o                         
  -3 -14   1        196.98        197.12        10.14 o                         
  -2 -14   1         86.13         97.04         5.91 o                         
  -1 -14   1         44.14         52.01         5.20 o                         
   0 -14   1       1394.76       1506.65         9.64 o                         
   1 -14   1         96.41         98.12         5.44 o                         
   2 -14   1         11.00          9.53         5.27 o                         
   3 -14   1        252.25        269.63         6.31 o                         
   4 -14   1        299.56        316.78         8.21 o                         
   5 -14   1          5.30         10.20         7.65 o                         
   6 -14   1         84.37         78.37         7.22 o                         
   7 -14   1         74.83         77.31         8.07 o                         
   8 -14   1         54.00         57.10         7.47 o                         
   9 -14   1          6.35         20.25         8.50 o                         
  10 -14   1         70.27         66.65         8.75 o                         
  11 -14   1         97.91         88.42         9.44 o                         
  -6 -13   1          7.50          6.39         5.59 o                         
  -5 -13   1         76.86         69.08         5.19 o                         
  -4 -13   1          1.06          5.90         4.65 o                         
  -3 -13   1          2.23          5.09         4.58 o                         
  -2 -13   1          1.97         10.44         4.59 o                         
  -1 -13   1         96.50        114.01         5.05 o                         
   0 -13   1         21.08         28.19         4.95 o                         
   1 -13   1        119.50        128.29         6.47 o                         
   2 -13   1          3.94          3.19         5.01 o                         
   3 -13   1          4.18          5.20         5.71 o                         
   4 -13   1        906.82        900.28         9.66 o                         
   5 -13   1       4910.89       4840.12        67.82 o                         
   6 -13   1        790.50        800.88        16.18 o                         
   7 -13   1       1036.90       1028.43        47.00 o                         
   8 -13   1       1195.82       1239.70        39.08 o                         
   9 -13   1        748.09        711.28        19.28 o                         
  10 -13   1        577.70        603.52        46.33 o                         
  11 -13   1        131.33        107.36        10.02 o                         
  -6 -12   1         92.64         95.06         9.46 o                         
  -5 -12   1        445.17        419.01        15.68 o                         
  -4 -12   1        731.63        739.77        25.33 o                         
  -3 -12   1        111.71        104.30         4.68 o                         
  -2 -12   1          9.71         17.23         4.45 o                         
  -1 -12   1        254.51        255.44         8.09 o                         
   0 -12   1        210.39        212.63         7.20 o                         
   1 -12   1       1365.73       1319.84        19.46 o                         
   2 -12   1         61.08         71.40         5.85 o                         
   3 -12   1        390.73        372.50         6.70 o                         
   4 -12   1         24.37         38.56         7.32 o                         
   5 -12   1        238.83        222.93         7.41 o                         
   6 -12   1          0.75          5.98         6.56 o                         
   7 -12   1          3.18          9.83         7.85 o                         
   8 -12   1         81.46         91.97        13.64 o                         
   9 -12   1         56.97         56.45         8.63 o                         
  10 -12   1          9.38         19.86         8.25 o                         
  11 -12   1         79.79         91.28        14.97 o                         
  12 -12   1          0.21          0.29         8.90 o                         
  -7 -11   1         22.66         28.89         5.27 o                         
  -6 -11   1        238.82        248.14         8.43 o                         
  -5 -11   1        374.23        396.80         9.85 o                         
  -4 -11   1       1310.92       1431.50        37.62 o                         
  -3 -11   1        551.96        556.62         8.02 o                         
  -2 -11   1       1257.67       1290.97        24.44 o                         
  -1 -11   1       1125.02       1230.60         8.16 o                         
   0 -11   1       6577.00       6689.24        77.75 o                         
   1 -11   1        429.54        443.60         9.37 o                         
   2 -11   1        493.60        481.45         7.49 o                         
   3 -11   1        206.19        193.30         6.26 o                         
   4 -11   1        360.35        392.83         7.94 o                         
   5 -11   1       1225.93       1224.48        40.30 o                         
   6 -11   1        298.04        331.24         7.86 o                         
   7 -11   1        138.84        167.00         8.32 o                         
   8 -11   1        284.58        303.67         8.96 o                         
   9 -11   1        747.03        692.82        11.25 o                         
  10 -11   1        341.35        398.23         8.58 o                         
  11 -11   1        180.05        197.60         9.13 o                         
  12 -11   1        202.34        206.48        19.02 o                         
  -8 -10   1         74.04         64.95         4.96 o                         
  -7 -10   1        172.57        206.41         5.23 o                         
  -6 -10   1         59.92         56.47         4.65 o                         
  -5 -10   1        120.91        136.71         5.92 o                         
  -4 -10   1        210.07        200.94         5.21 o                         
  -3 -10   1         51.00         57.75         4.31 o                         
  -2 -10   1        994.84        984.26        24.68 o                         
  -1 -10   1          0.41          3.12         4.96 o                         
   0 -10   1        249.55        242.36         8.21 o                         
   1 -10   1        665.70        582.97        14.84 o                         
   2 -10   1         42.55         53.01         5.42 o                         
   3 -10   1        715.91        691.23         8.47 o                         
   4 -10   1          5.06          3.41         6.23 o                         
   5 -10   1        647.73        623.52        24.79 o                         
   6 -10   1         25.29         38.61         7.24 o                         
   7 -10   1         15.82         28.14         7.91 o                         
   8 -10   1          6.21          9.34         7.14 o                         
   9 -10   1         27.56         34.20         7.47 o                         
  10 -10   1         75.30         96.68         7.36 o                         
  11 -10   1         56.15         50.45         6.81 o                         
  12 -10   1         93.88         97.75         7.18 o                         
  -9  -9   1          0.16          8.34         4.92 o                         
  -8  -9   1         53.84         55.56         4.71 o                         
  -7  -9   1         33.67         37.39         4.48 o                         
  -6  -9   1          1.70          7.62         4.72 o                         
  -5  -9   1        123.92        140.85         4.59 o                         
  -4  -9   1          3.89          7.86         4.02 o                         
  -3  -9   1        451.77        448.66         5.13 o                         
  -2  -9   1        307.80        274.04         8.23 o                         
  -1  -9   1       3154.07       3071.94        40.58 o                         
   0  -9   1       1759.80       1670.25        21.47 o                         
   1  -9   1         36.23         19.02         4.75 o                         
   2  -9   1       2686.92       2665.03        39.45 o                         
   3  -9   1       9378.20       9166.05       224.18 o                         
   4  -9   1        301.94        312.68         9.68 o                         
   5  -9   1       3119.84       3280.97       144.77 o                         
   6  -9   1       1279.48       1176.09        42.53 o                         
   7  -9   1        515.67        506.09        15.58 o                         
   8  -9   1        354.10        366.85         8.16 o                         
   9  -9   1          3.99          7.04         6.79 o                         
  10  -9   1          3.91          9.65         5.91 o                         
  11  -9   1        233.35        251.33         7.51 o                         
  12  -9   1         29.40         20.29         6.41 o                         
  -9  -8   1        258.40        260.45        15.55 o                         
  -8  -8   1        224.33        249.30         5.31 o                         
  -7  -8   1          2.17          0.60         4.63 o                         
  -6  -8   1        217.18        229.43         7.76 o                         
  -5  -8   1        195.51        212.68         5.82 o                         
  -4  -8   1          9.81          9.84         4.03 o                         
  -3  -8   1        663.94        610.36        12.24 o                         
  -2  -8   1         50.81         62.64         4.36 o                         
  -1  -8   1         55.43         49.41         5.02 o                         
   0  -8   1       1680.30       1498.10        18.59 o                         
   1  -8   1       2405.45       2696.69        34.79 o                         
   2  -8   1        730.08        819.18        13.49 o                         
   3  -8   1         16.85         14.46         6.90 o                         
   4  -8   1       1113.67       1063.83        25.86 o                         
   5  -8   1          0.62         10.48         7.63 o                         
   6  -8   1        245.72        223.79        10.17 o                         
   7  -8   1          8.98          9.67         7.05 o                         
   8  -8   1         50.12         63.01         7.49 o                         
   9  -8   1         20.61         20.75         6.11 o                         
  10  -8   1         68.77         84.08         6.34 o                         
  11  -8   1        153.69        159.72         6.55 o                         
  12  -8   1        188.91        161.32         6.15 o                         
  13  -8   1        197.26        184.78         6.86 o                         
 -10  -7   1        177.65        147.37         6.32 o                         
  -9  -7   1         36.19         36.55         4.64 o                         
  -8  -7   1        635.53        632.49         7.53 o                         
  -7  -7   1        810.16        778.92        15.70 o                         
  -6  -7   1        147.71        142.65         4.55 o                         
  -5  -7   1        292.38        306.05        10.58 o                         
  -4  -7   1          5.01          4.78         4.52 o                         
  -3  -7   1         61.81         57.39         4.01 o                         
  -2  -7   1       1216.92       1164.69        10.13 o                         
  -1  -7   1         56.02         57.31         4.82 o                         
   0  -7   1       1484.43       1473.31        20.52 o                         
   1  -7   1       7464.28       7220.50       108.63 o                         
   2  -7   1       9480.68       9869.89        25.90 o                         
   3  -7   1       1703.61       1805.25        46.17 o                         
   4  -7   1        170.32        129.70         7.19 o                         
   5  -7   1       8456.68       7719.14       314.55 o                         
   6  -7   1       1747.09       1771.05        16.81 o                         
   7  -7   1        207.73        176.18         6.38 o                         
   8  -7   1        459.12        497.42         8.82 o                         
   9  -7   1        664.25        707.01         9.12 o                         
  10  -7   1         44.24         42.59         5.41 o                         
  11  -7   1        108.42        112.38         5.71 o                         
  12  -7   1         15.62         18.59         5.74 o                         
  13  -7   1         11.51          4.12         5.98 o                         
 -10  -6   1        418.76        421.74        11.96 o                         
  -9  -6   1        312.66        310.51        10.07 o                         
  -8  -6   1         40.97         33.24         6.11 o                         
  -7  -6   1         64.50         73.23         5.22 o                         
  -6  -6   1        381.41        359.98         5.10 o                         
  -5  -6   1         25.22         26.38         4.37 o                         
  -4  -6   1        628.52        611.40        12.25 o                         
  -3  -6   1         65.54         63.40         4.44 o                         
  -2  -6   1        108.67        105.02         4.53 o                         
  -1  -6   1        695.50        671.81        22.90 o                         
   0  -6   1        309.58        315.23         8.14 o                         
   1  -6   1       2148.96       2142.59        43.93 o                         
   2  -6   1         39.85        150.88        16.39 o                         
   3  -6   1        505.22        733.39        35.65 o                         
   4  -6   1        618.86        682.77        21.83 o                         
   5  -6   1         29.54         37.76         5.53 o                         
   6  -6   1        406.07        393.27         6.72 o                         
   7  -6   1        913.45        948.86        13.56 o                         
   8  -6   1        116.38        141.74         5.90 o                         
   9  -6   1         77.29         73.17         5.26 o                         
  10  -6   1          0.93          1.34         5.05 o                         
  11  -6   1          0.83          0.73         5.60 o                         
  12  -6   1         22.50         18.32         5.80 o                         
  13  -6   1         12.39         16.55         5.57 o                         
 -11  -5   1          5.92          4.25         5.75 o                         
 -10  -5   1          2.82          5.30         5.30 o                         
  -9  -5   1        475.35        478.62        13.05 o                         
  -8  -5   1       1802.10       1941.60        24.83 o                         
  -7  -5   1        790.32        828.18        13.88 o                         
  -6  -5   1       1453.70       1486.62        15.89 o                         
  -5  -5   1       3240.71       3306.53        29.02 o                         
  -4  -5   1        363.32        291.91         5.73 o                         
  -3  -5   1       7384.38       7468.25        43.86 o                         
  -2  -5   1        960.03        898.93         6.43 o                         
  -1  -5   1       6348.20       6566.26        29.44 o                         
   0  -5   1       1467.92       1540.29        14.66 o                         
   1  -5   1       6301.77       5982.81        59.34 o                         
   2  -5   1       8969.47       9091.13       138.75 o                         
   3  -5   1       2185.11       2077.24        18.12 o                         
   4  -5   1       1807.35       1493.40        25.43 o                         
   5  -5   1         79.96         64.12         5.92 o                         
   6  -5   1        220.87        231.67         6.06 o                         
   7  -5   1       1941.60       2026.62        29.99 o                         
   8  -5   1       3569.88       3628.46        50.34 o                         
   9  -5   1         34.31         50.93         5.25 o                         
  10  -5   1       1429.12       1489.43        15.79 o                         
  11  -5   1        552.82        601.40         8.24 o                         
  12  -5   1        144.35        144.05         5.83 o                         
  13  -5   1        280.20        250.82        12.49 o                         
 -11  -4   1        115.03        116.78         5.42 o                         
 -10  -4   1        269.36        278.00        11.69 o                         
  -9  -4   1         34.62         28.05         4.53 o                         
  -8  -4   1        139.94        149.75         7.26 o                         
  -7  -4   1        974.16        999.87        19.65 o                         
  -6  -4   1        889.87        901.78        14.06 o                         
  -5  -4   1       1638.88       1641.63        15.35 o                         
  -4  -4   1       1398.01       1417.48        11.35 o                         
  -3  -4   1        837.40        865.46         7.66 o                         
  -2  -4   1       1081.77       1064.15         7.49 o                         
  -1  -4   1        690.30        717.66         7.41 o                         
   0  -4   1        131.96        157.13         6.43 o                         
   1  -4   1        945.20        781.03        10.13 o                         
   2  -4   1       2136.90       1983.99        83.99 o                         
   3  -4   1        442.41        468.40         8.82 o                         
   4  -4   1       1584.42       1452.70        19.27 o                         
   5  -4   1        249.74        269.29         6.79 o                         
   6  -4   1        145.44        170.61         5.99 o                         
   7  -4   1         58.05         50.25         5.52 o                         
   8  -4   1       1983.41       2092.00        14.13 o                         
   9  -4   1          1.59         11.56         5.01 o                         
  10  -4   1        141.70        164.23         6.09 o                         
  11  -4   1        587.44        567.03         8.59 o                         
  12  -4   1        194.57        195.43        11.27 o                         
  13  -4   1          0.58          1.90         5.81 o                         
 -11  -3   1        268.25        249.87         9.93 o                         
 -10  -3   1          2.15          5.44         4.47 o                         
  -9  -3   1        377.00        342.87         7.38 o                         
  -8  -3   1        630.82        542.04         5.49 o                         
  -7  -3   1         71.00         73.75         5.55 o                         
  -6  -3   1       1502.04       1382.49         7.41 o                         
  -5  -3   1       3528.47       3706.98        53.51 o                         
  -4  -3   1       3144.92       2799.76         9.65 o                         
  -3  -3   1      11669.31      11924.96       112.90 o                         
  -2  -3   1      12844.93      12264.21        67.69 o                         
  -1  -3   1       3196.83       3232.22        22.78 o                         
   0  -3   1       2473.02       2840.84        22.53 o                         
   2  -3   1        322.81        573.90        11.91 o                         
   3  -3   1       6027.81       6759.72        59.92 o                         
   4  -3   1       2361.43       2661.26        23.80 o                         
   5  -3   1       3187.74       3332.48        27.01 o                         
   6  -3   1        189.30        187.77         5.62 o                         
   7  -3   1          4.88          9.88         4.81 o                         
   8  -3   1       1230.74       1381.07        24.01 o                         
   9  -3   1         39.07         42.12         4.47 o                         
  10  -3   1          6.47         19.55         4.96 o                         
  11  -3   1         48.32         64.76         5.18 o                         
  12  -3   1        153.91        153.52         5.87 o                         
 -12  -2   1        150.18        133.79         9.27 o                         
 -11  -2   1        328.48        347.27        12.68 o                         
 -10  -2   1         29.52         41.40         4.79 o                         
  -9  -2   1        427.70        422.98        10.53 o                         
  -8  -2   1       1540.98       1559.77        20.97 o                         
  -7  -2   1        682.10        759.19         5.71 o                         
  -6  -2   1         10.40          4.86         4.12 o                         
  -5  -2   1        116.19         83.50         4.41 o                         
  -4  -2   1       1010.19       1006.77         7.02 o                         
  -3  -2   1        143.01        210.27         5.43 o                         
  -2  -2   1       1889.88       1548.83         9.96 o                         
  -1  -2   1        434.69        284.27         7.12 o                         
   0  -2   1        188.58        130.90         8.27 o                         
   1  -2   1        296.26        236.38        12.99 o                         
   2  -2   1        166.17         69.02         8.41 o                         
   3  -2   1        355.30        186.46         6.95 o                         
   4  -2   1       1831.99       1465.01        15.83 o                         
   5  -2   1         85.04         77.04         4.58 o                         
   6  -2   1        850.40        855.74        17.86 o                         
   7  -2   1        380.68        339.91         6.08 o                         
   8  -2   1        189.80        164.99         5.01 o                         
   9  -2   1          7.96         10.45         4.41 o                         
  10  -2   1        225.69        202.08         5.52 o                         
  11  -2   1        118.71        143.57         7.40 o                         
  12  -2   1         37.77         50.38         5.45 o                         
 -12  -1   1         14.57         22.00         5.72 o                         
 -11  -1   1        222.42        224.64         5.38 o                         
 -10  -1   1       1097.56       1119.89        23.52 o                         
  -9  -1   1        130.91        136.18         4.59 o                         
  -8  -1   1        271.77        317.09         6.46 o                         
  -7  -1   1       1043.59       1041.91        11.72 o                         
  -6  -1   1        204.06        235.08         5.68 o                         
  -5  -1   1        304.45        264.83         4.81 o                         
  -4  -1   1       2009.92       2073.82        30.17 o                         
  -3  -1   1       4583.53       4283.48        23.20 o                         
  -2  -1   1       9865.06      10850.04       107.85 o                         
  -1  -1   1        139.80        125.44         7.98 o                         
   0  -1   1       9547.96      12327.79       140.18 o                         
   1  -1   1        617.51        550.13        14.19 o                         
   2  -1   1       7464.21       9324.95        86.41 o                         
   3  -1   1      10730.60      10185.10        87.82 o                         
   4  -1   1         26.27         20.19         4.66 o                         
   5  -1   1      16293.19      15847.66       204.01 o                         
   6  -1   1       6837.18       6864.94       133.52 o                         
   7  -1   1         86.12         85.75         4.95 o                         
   8  -1   1        174.89        162.02         4.90 o                         
   9  -1   1         10.02         10.74         4.47 o                         
  10  -1   1         36.87         41.66         4.61 o                         
  11  -1   1         14.33         19.62         4.77 o                         
  12  -1   1         47.51         44.08         5.55 o                         
 -12   0   1         68.69         64.78         5.53 o                         
 -11   0   1         12.14         18.81         4.67 o                         
 -10   0   1         54.90         47.10         4.57 o                         
  -9   0   1        381.21        378.65         8.29 o                         
  -8   0   1          5.59          3.50         4.13 o                         
  -7   0   1        179.88        181.67         5.45 o                         
  -6   0   1        399.39        399.96         5.70 o                         
  -5   0   1       2379.08       2311.46        18.95 o                         
  -4   0   1       4903.42       4980.38        79.72 o                         
  -3   0   1       5688.44       5755.56        91.96 o                         
  -2   0   1       1049.96       1076.71        14.39 o                         
  -1   0   1         26.89         28.16         7.22 o                         
   1   0   1        307.38        175.12         9.20 o                         
   2   0   1        998.51        829.97         9.74 o                         
   3   0   1       4987.66       4712.43        48.65 o                         
   4   0   1       3277.65       3308.82        37.36 o                         
   5   0   1         16.92          3.13         4.34 o                         
   6   0   1        471.79        514.00         7.72 o                         
   7   0   1       2871.78       2873.26        35.86 o                         
   8   0   1        263.03        225.42         5.11 o                         
   9   0   1        102.56        112.75         5.17 o                         
  10   0   1        513.55        498.82         8.56 o                         
  11   0   1         90.19         89.08         5.13 o                         
  12   0   1          1.10          2.65         5.10 o                         
 -12   1   1         81.12         84.41         5.53 o                         
 -11   1   1        515.20        579.99        13.15 o                         
 -10   1   1          1.33          3.92         4.48 o                         
  -9   1   1        333.72        320.19        11.85 o                         
  -8   1   1       2081.66       2108.97        23.95 o                         
  -7   1   1       1518.78       1599.28        22.72 o                         
  -6   1   1       1501.38       1498.21        21.93 o                         
  -5   1   1       3176.36       2729.08        33.44 o                         
  -4   1   1       1887.95       1927.38        30.59 o                         
  -3   1   1      12371.63      13088.34       126.51 o                         
  -2   1   1        178.77        157.45         7.41 o                         
  -1   1   1       3622.21       3718.95        33.19 o                         
   0   1   1       1413.73       1813.46        23.72 o                         
   1   1   1      24268.43      25500.53       101.06 o                         
   2   1   1      21611.37      22583.69       220.62 o                         
   3   1   1         71.35        105.52         4.99 o                         
   4   1   1      15912.01      17453.60       136.59 o                         
   5   1   1       4326.53       3883.97        11.23 o                         
   6   1   1       1498.96       1374.50        17.70 o                         
   7   1   1        758.50        867.28        17.63 o                         
   8   1   1       3602.97       3785.12        37.50 o                         
   9   1   1        767.29        704.69        11.68 o                         
  10   1   1         97.62        108.29         5.34 o                         
  11   1   1         34.32         49.34         5.16 o                         
  12   1   1          0.79          5.48         6.25 o                         
 -13   2   1         27.35         23.50         5.39 o                         
 -12   2   1         42.39         44.99         4.90 o                         
 -11   2   1         34.44         37.61         4.75 o                         
 -10   2   1        234.86        258.65         6.91 o                         
  -9   2   1         25.30         28.69         4.34 o                         
  -8   2   1         42.58         51.71         4.80 o                         
  -7   2   1         21.86         20.73         4.58 o                         
  -6   2   1        552.24        594.58         6.22 o                         
  -5   2   1         46.12         20.07         4.59 o                         
  -4   2   1        421.50        266.27         8.94 o                         
  -3   2   1          1.98         22.15         6.65 o                         
  -2   2   1        182.90        209.02        10.12 o                         
  -1   2   1        141.88        166.14         9.42 o                         
   0   2   1        779.81        790.69        10.82 o                         
   1   2   1       1160.02       1012.47        17.18 o                         
   2   2   1       2313.50       2479.05        20.38 o                         
   3   2   1       2523.31       2431.42        26.63 o                         
   4   2   1          3.93          1.92         4.04 o                         
   5   2   1        870.87        832.85         8.44 o                         
   6   2   1       2692.41       2523.07        31.85 o                         
   7   2   1         27.07         28.19         4.93 o                         
   8   2   1          5.63          3.60         5.07 o                         
   9   2   1       1643.29       1636.82        37.87 o                         
  10   2   1         81.41         88.83         5.32 o                         
  11   2   1         17.28         23.11         5.07 o                         
 -13   3   1          8.68         16.62         5.59 o                         
 -12   3   1        323.64        339.43         9.81 o                         
 -11   3   1         10.19         11.07         4.47 o                         
 -10   3   1          0.65          0.33         4.86 o                         
  -9   3   1       1127.84       1135.06        10.71 o                         
  -8   3   1        736.11        735.43        16.95 o                         
  -7   3   1         46.07         49.37         5.00 o                         
  -6   3   1       3229.90       2959.75        29.82 o                         
  -5   3   1       7426.18       6797.39        44.88 o                         
  -4   3   1       2765.29       2618.17        12.41 o                         
  -3   3   1       1465.70       1213.29        10.77 o                         
  -2   3   1      12323.71      10715.51       233.18 o                         
  -1   3   1       5071.34       5516.66        77.10 o                         
   0   3   1         79.17         88.55         6.29 o                         
   1   3   1       8883.07       9344.73        35.94 o                         
   2   3   1       2876.66       3044.36        15.65 o                         
   3   3   1       5417.81       5798.17        36.35 o                         
   4   3   1         70.74         48.04         4.39 o                         
   5   3   1       1476.33       1410.11        27.87 o                         
   6   3   1        634.67        666.33         5.81 o                         
   7   3   1        466.90        512.64         6.32 o                         
   8   3   1        569.19        563.69         6.09 o                         
   9   3   1        291.90        267.44        10.02 o                         
  10   3   1        726.98        759.92        23.04 o                         
  11   3   1        328.86        316.89         6.68 o                         
 -13   4   1        134.87        119.11         6.12 o                         
 -12   4   1        110.06         93.53         6.30 o                         
 -11   4   1        671.71        702.88        15.19 o                         
 -10   4   1         52.81         60.08         5.18 o                         
  -9   4   1         30.77         28.38         4.42 o                         
  -8   4   1        345.82        367.80         6.07 o                         
  -7   4   1          3.36          9.83         4.79 o                         
  -6   4   1          2.44          2.75         4.77 o                         
  -5   4   1        514.92        542.04         6.90 o                         
  -4   4   1         47.81         82.02         6.13 o                         
  -3   4   1       1066.08       1017.91        23.32 o                         
  -2   4   1       2295.04       2319.88        64.11 o                         
  -1   4   1       7520.52       7614.34       108.97 o                         
   0   4   1         80.65         93.53         5.93 o                         
   1   4   1        379.83        322.36         5.61 o                         
   2   4   1          5.15         11.31         4.14 o                         
   3   4   1        181.02        175.99         4.82 o                         
   4   4   1        380.17        367.10         6.18 o                         
   5   4   1       3539.83       3360.43        56.05 o                         
   6   4   1          7.73         14.12         5.70 o                         
   7   4   1        279.32        213.33         8.55 o                         
   8   4   1       1505.69       1431.19        16.75 o                         
   9   4   1        401.28        394.40         6.17 o                         
  10   4   1         41.74         60.12         7.25 o                         
  11   4   1        462.20        361.87        10.38 o                         
 -13   5   1        227.37        166.83         6.70 o                         
 -12   5   1        140.64        155.09         5.90 o                         
 -11   5   1         30.02         41.48         4.89 o                         
 -10   5   1       2176.05       2207.36        26.64 o                         
  -9   5   1         24.09         40.81         5.28 o                         
  -8   5   1       1009.40       1000.28        18.65 o                         
  -7   5   1       1864.21       1898.65         9.49 o                         
  -6   5   1       4338.71       4239.37        16.97 o                         
  -5   5   1        958.75       1095.00        10.68 o                         
  -4   5   1        828.81        772.22        11.63 o                         
  -3   5   1       1974.23       1843.18        25.31 o                         
  -2   5   1      18848.25      18489.54       121.68 o                         
  -1   5   1        238.00        258.30         6.44 o                         
   0   5   1       4143.49       3830.96        29.04 o                         
   1   5   1        593.48        525.22         6.07 o                         
   2   5   1       2904.64       2864.90        10.03 o                         
   3   5   1       5463.49       5258.35        58.13 o                         
   4   5   1        469.74        439.33        13.74 o                         
   5   5   1        170.56        142.26         4.44 o                         
   6   5   1        952.40        936.21        13.62 o                         
   7   5   1         19.59         16.91         4.60 o                         
   8   5   1          2.47          3.03         4.43 o                         
   9   5   1          6.67         14.30         4.93 o                         
  10   5   1          2.89         10.69         4.95 o                         
 -13   6   1          9.32          5.81         5.83 o                         
 -12   6   1         82.67         81.94         6.14 o                         
 -11   6   1        143.39        166.06         5.67 o                         
 -10   6   1         56.95         65.83         5.24 o                         
  -9   6   1        541.89        555.36         8.57 o                         
  -8   6   1         50.16         51.59         6.83 o                         
  -7   6   1       1099.93       1107.75         8.14 o                         
  -6   6   1         71.00         49.87         6.07 o                         
  -5   6   1        101.59         52.77         6.63 o                         
  -4   6   1         54.60         65.76         6.30 o                         
  -3   6   1         33.20         62.99         7.22 o                         
  -2   6   1        910.95        964.18        12.97 o                         
  -1   6   1        614.19        612.01         6.96 o                         
   0   6   1        405.15        391.09         6.19 o                         
   1   6   1          3.29         13.03         4.14 o                         
   2   6   1        434.65        518.88         5.86 o                         
   3   6   1        622.48        716.49        14.33 o                         
   4   6   1       1291.26       1238.28        25.01 o                         
   5   6   1        251.43        289.54         4.72 o                         
   6   6   1        257.68        231.35         5.09 o                         
   7   6   1       1202.92       1182.08        26.68 o                         
   8   6   1        509.57        495.79        10.68 o                         
   9   6   1         46.84         58.72         4.94 o                         
  10   6   1         75.07         81.26         5.70 o                         
 -13   7   1         87.65         79.97         7.37 o                         
 -12   7   1         47.71         49.22         5.80 o                         
 -11   7   1        871.19       1021.26        13.59 o                         
 -10   7   1        496.25        509.66         8.27 o                         
  -9   7   1          2.03          9.01         5.43 o                         
  -8   7   1       2064.82       2073.46        14.58 o                         
  -7   7   1       4733.16       4488.36       115.76 o                         
  -6   7   1          3.58          5.84         6.07 o                         
  -5   7   1        248.37        329.25         7.30 o                         
  -4   7   1       2473.82       2276.44        61.96 o                         
  -3   7   1        810.56        911.84        11.20 o                         
  -2   7   1        313.89        354.15         6.42 o                         
  -1   7   1       1438.22       1344.04        16.24 o                         
   0   7   1        255.56        255.24         5.64 o                         
   1   7   1       1240.74       1262.50         9.45 o                         
   2   7   1       2603.54       2471.43        31.01 o                         
   3   7   1       1096.27       1007.24        13.63 o                         
   4   7   1          2.87          6.34         4.26 o                         
   5   7   1       2062.31       2007.89        15.71 o                         
   6   7   1        263.23        241.37         4.88 o                         
   7   7   1         10.71         25.85         4.52 o                         
   8   7   1         56.84         59.45         4.64 o                         
   9   7   1         12.15         20.24         5.20 o                         
 -13   8   1         31.02         29.40         6.50 o                         
 -12   8   1          7.56          6.84         5.80 o                         
 -11   8   1         35.86         37.60         5.42 o                         
 -10   8   1         26.78         18.27         6.17 o                         
  -9   8   1         44.20         58.82         6.17 o                         
  -8   8   1         96.65         82.46         6.50 o                         
  -7   8   1         85.95         95.04         6.90 o                         
  -6   8   1         24.55         26.64         5.97 o                         
  -5   8   1         14.88         22.47         6.46 o                         
  -4   8   1          2.96         14.35         5.85 o                         
  -3   8   1        105.03         80.05         6.13 o                         
  -2   8   1        234.38        200.89         6.74 o                         
  -1   8   1        367.99        409.91        10.26 o                         
   0   8   1          6.35         11.59         4.56 o                         
   1   8   1         46.76         39.79         4.58 o                         
   2   8   1          9.78         11.06         4.11 o                         
   3   8   1       2863.37       2888.20        12.60 o                         
   4   8   1        607.74        593.77         6.49 o                         
   5   8   1        164.45        168.15         4.56 o                         
   6   8   1       1262.88       1300.64         8.09 o                         
   7   8   1        172.03        180.48         7.14 o                         
   8   8   1        392.33        392.66         9.64 o                         
   9   8   1         50.35         53.64         6.38 o                         
 -13   9   1          9.78         15.34         7.80 o                         
 -12   9   1         95.02        101.12         7.62 o                         
 -11   9   1        169.87        193.42         7.84 o                         
 -10   9   1         55.74         57.38         6.52 o                         
  -9   9   1        877.28        911.39        10.66 o                         
  -8   9   1       4597.98       4621.28        76.23 o                         
  -7   9   1       1999.91       2102.85        35.47 o                         
  -6   9   1       1475.94       1383.42        59.83 o                         
  -5   9   1       4600.60       4396.63        95.50 o                         
  -4   9   1       8024.69       8148.30       175.71 o                         
  -3   9   1         54.59         48.08         5.57 o                         
  -2   9   1        502.75        544.15        10.63 o                         
  -1   9   1         63.87         43.25         4.90 o                         
   0   9   1        142.42        191.27         4.94 o                         
   1   9   1       1807.79       1891.48        35.51 o                         
   2   9   1         18.80         34.14         4.34 o                         
   3   9   1        203.74        183.01         4.64 o                         
   4   9   1        822.79        845.30        18.82 o                         
   5   9   1         66.79         65.08         4.67 o                         
   6   9   1         21.78         23.72         4.53 o                         
   7   9   1        112.88        116.63         6.06 o                         
   8   9   1         80.89         74.38         5.54 o                         
 -12  10   1         60.46         60.70         6.93 o                         
 -11  10   1         12.79         15.32         7.39 o                         
 -10  10   1         24.47         42.52         7.79 o                         
  -9  10   1        276.26        256.19        10.92 o                         
  -8  10   1         17.52         26.96         6.62 o                         
  -7  10   1        594.65        570.30        39.37 o                         
  -6  10   1         90.08         92.30         9.10 o                         
  -5  10   1         75.98         66.33         7.09 o                         
  -4  10   1       1337.99       1249.25        10.68 o                         
  -3  10   1        554.78        552.95         6.86 o                         
  -2  10   1         16.08         19.70         4.82 o                         
  -1  10   1         85.35         88.78         4.82 o                         
   0  10   1        448.12        411.63         5.89 o                         
   1  10   1        198.12        202.79         5.09 o                         
   2  10   1        951.53        982.57        13.25 o                         
   3  10   1          0.69          9.17         4.19 o                         
   4  10   1          8.77         21.27         4.36 o                         
   5  10   1       1071.51       1103.42        34.29 o                         
   6  10   1        475.89        455.39        14.63 o                         
   7  10   1         27.67         30.21         5.18 o                         
 -12  11   1        123.15        117.11        10.91 o                         
 -11  11   1          0.61          9.91         7.02 o                         
 -10  11   1          1.38          8.03         7.10 o                         
  -9  11   1        708.38        689.11         9.68 o                         
  -8  11   1        230.03        243.27        35.37 o                         
  -7  11   1        689.11        724.19        10.34 o                         
  -6  11   1         22.10         30.93         6.99 o                         
  -5  11   1       1625.84       1626.80        21.15 o                         
  -4  11   1        860.70        888.08         9.10 o                         
  -3  11   1       1555.96       1490.72         9.93 o                         
  -2  11   1       4131.55       4228.29        69.72 o                         
  -1  11   1       1207.75       1243.25        16.65 o                         
   0  11   1       2167.80       2074.13        18.59 o                         
   1  11   1        716.40        735.56         5.86 o                         
   2  11   1         22.64         15.35         4.52 o                         
   3  11   1         66.47         61.78         4.70 o                         
   4  11   1        185.96        186.52         8.74 o                         
   5  11   1         20.84         26.92         4.87 o                         
   6  11   1          7.68          9.60         5.90 o                         
   7  11   1          0.96          1.26         4.97 o                         
 -12  12   1         12.18         13.12         7.60 o                         
 -11  12   1         50.00         48.97        10.20 o                         
 -10  12   1        198.07        174.02         9.23 o                         
  -9  12   1          1.17          6.93         9.62 o                         
  -8  12   1         71.19         71.32         8.28 o                         
  -7  12   1         50.49         50.29         6.97 o                         
  -6  12   1        782.50        760.46        30.26 o                         
  -5  12   1        211.58        195.55         7.26 o                         
  -4  12   1         52.85         51.24         6.49 o                         
  -3  12   1        446.08        444.03         6.49 o                         
  -2  12   1          4.39          1.48         5.33 o                         
  -1  12   1        241.25        242.40         6.22 o                         
   0  12   1        158.79        163.03         7.63 o                         
   1  12   1        282.90        300.45         6.44 o                         
   2  12   1        223.33        202.50         5.31 o                         
   3  12   1        106.03        110.84         4.61 o                         
   4  12   1        356.26        376.02        17.49 o                         
   5  12   1        449.37        416.35        15.47 o                         
   6  12   1          0.75         12.30         5.04 o                         
 -11  13   1         24.94         22.51         8.97 o                         
 -10  13   1        428.87        453.77         9.33 o                         
  -9  13   1         48.15         47.81        10.05 o                         
  -8  13   1          2.22          8.46        12.87 o                         
  -7  13   1        324.52        352.95        21.89 o                         
  -6  13   1        131.53        144.86        10.89 o                         
  -5  13   1          2.01         -1.49        10.21 o                         
  -4  13   1         17.61         21.51         6.51 o                         
  -3  13   1          6.24         10.02         5.36 o                         
  -2  13   1         52.58         54.67         5.03 o                         
  -1  13   1        676.76        667.23        14.01 o                         
   0  13   1        470.00        509.35         7.31 o                         
   1  13   1        498.31        536.19         7.18 o                         
   2  13   1        186.89        188.76         5.14 o                         
   3  13   1        445.02        450.47        18.85 o                         
   4  13   1         60.57         78.99         4.83 o                         
   5  13   1          1.55          2.23         5.07 o                         
 -11  14   1         92.32        107.39        12.72 o                         
 -10  14   1         47.71         44.67         8.14 o                         
  -9  14   1          0.43          3.20         8.68 o                         
  -8  14   1        196.49        188.70         9.80 o                         
  -7  14   1        272.45        287.15         8.99 o                         
  -6  14   1        196.09        198.93        11.30 o                         
  -5  14   1         34.31         34.20         7.10 o                         
  -4  14   1        250.66        247.42         7.94 o                         
  -3  14   1         47.88         44.15         6.08 o                         
  -2  14   1        682.24        714.95        21.15 o                         
  -1  14   1        198.51        193.76         9.65 o                         
   0  14   1         40.27         53.34         5.14 o                         
   1  14   1        405.69        409.89        11.64 o                         
   2  14   1        154.89        154.35         5.30 o                         
   3  14   1         65.45         60.37         6.04 o                         
   4  14   1        427.03        404.28        20.61 o                         
 -10  15   1        474.91        430.00        12.92 o                         
  -9  15   1        289.45        295.37         9.55 o                         
  -8  15   1        477.66        500.61         9.12 o                         
  -7  15   1        541.13        575.70        25.79 o                         
  -6  15   1        595.94        589.34        10.05 o                         
  -5  15   1         46.98         65.27         6.99 o                         
  -4  15   1         22.69         31.03         7.45 o                         
  -3  15   1          2.25          9.72         5.67 o                         
  -2  15   1         12.29         14.87         5.43 o                         
  -1  15   1         46.18         41.12         5.25 o                         
   0  15   1         44.57         56.21         6.49 o                         
   1  15   1         49.31         59.74         5.67 o                         
   2  15   1         41.98         35.42         5.88 o                         
   3  15   1         63.37         56.40         5.78 o                         
  -9  16   1         17.44         22.51         8.42 o                         
  -8  16   1          7.89         11.76         8.54 o                         
  -7  16   1        335.81        291.20        14.24 o                         
  -6  16   1        110.28        121.64         8.45 o                         
  -5  16   1         16.11         11.47         7.92 o                         
  -4  16   1         24.69         25.76         6.64 o                         
  -3  16   1        402.02        407.40        12.02 o                         
  -2  16   1         41.43         49.89         5.94 o                         
  -1  16   1        116.41        128.34         7.83 o                         
   0  16   1          4.93          2.18         6.64 o                         
   1  16   1         10.33          8.88         5.54 o                         
  -8  17   1        273.87        244.99         9.22 o                         
  -7  17   1        405.87        348.24         9.58 o                         
  -6  17   1        241.69        219.11        14.15 o                         
  -5  17   1        497.99        527.78        39.45 o                         
  -4  17   1        502.55        473.47         9.42 o                         
  -3  17   1        402.15        408.41         7.38 o                         
  -2  17   1        209.02        199.29         9.04 o                         
  -1  17   1        100.21         85.28         6.31 o                         
   0  17   1          0.93          5.58         5.66 o                         
  -5  18   1         46.57         42.79         8.04 o                         
  -4  18   1        303.57        263.06        47.73 o                         
   1 -18   2        392.35        322.68        24.54 o                         
   2 -18   2        576.18        542.51        34.22 o                         
   3 -18   2        264.04        234.78        24.03 o                         
   4 -18   2         53.03         63.36         8.47 o                         
   5 -18   2        317.17        328.67        15.73 o                         
   6 -18   2         10.68         13.47         9.05 o                         
  -1 -17   2         68.75         61.49         7.63 o                         
   0 -17   2        117.23         99.20         6.20 o                         
   1 -17   2          0.57          6.61         6.93 o                         
   2 -17   2         41.92         40.40         5.86 o                         
   3 -17   2        466.04        437.78        21.43 o                         
   4 -17   2          4.75         11.06         7.89 o                         
   5 -17   2         13.81         24.24         8.10 o                         
   6 -17   2        155.15        168.07        22.72 o                         
   7 -17   2         42.86         38.10         9.39 o                         
   8 -17   2          2.79          8.14         9.70 o                         
  -2 -16   2          0.64          5.26         5.48 o                         
  -1 -16   2          0.57          3.52         5.30 o                         
   0 -16   2        199.91        199.40        12.02 o                         
   1 -16   2        436.96        437.70        10.68 o                         
   2 -16   2        241.60        224.43         8.07 o                         
   3 -16   2        192.04        167.43         9.58 o                         
   4 -16   2       1148.14       1202.14        26.58 o                         
   5 -16   2        337.04        336.68         8.58 o                         
   6 -16   2        573.86        631.21        60.83 o                         
   7 -16   2        611.87        568.55        10.00 o                         
   8 -16   2        720.08        718.31        70.01 o                         
   9 -16   2         14.51         16.99        11.95 o                         
  -4 -15   2        182.40        164.16         9.65 o                         
  -3 -15   2        181.91        179.10         6.31 o                         
  -2 -15   2         80.17         75.27         5.45 o                         
  -1 -15   2          6.11          7.99         5.08 o                         
   0 -15   2          3.05          5.06         4.90 o                         
   1 -15   2         26.21         30.34         5.41 o                         
   2 -15   2        103.36        114.80         5.71 o                         
   3 -15   2        134.19        135.47         6.58 o                         
   4 -15   2        324.65        351.44        31.76 o                         
   5 -15   2        351.23        348.30        21.61 o                         
   6 -15   2         28.51         26.17         7.10 o                         
   7 -15   2        113.61        106.12         8.38 o                         
   8 -15   2         14.39         25.80         8.51 o                         
   9 -15   2         31.68         44.17         7.66 o                         
  10 -15   2          0.31          4.30         9.61 o                         
  -5 -14   2         82.93         78.90         5.52 o                         
  -4 -14   2        118.98        119.06         8.10 o                         
  -3 -14   2        209.28        222.34        10.93 o                         
  -2 -14   2         58.36         56.54         5.36 o                         
  -1 -14   2          3.43         11.93         4.82 o                         
   0 -14   2         20.35         29.73         5.93 o                         
   1 -14   2         54.94         54.59         5.07 o                         
   2 -14   2         53.64         48.72         5.49 o                         
   3 -14   2        158.87        172.08         6.21 o                         
   4 -14   2         21.29         18.37         6.50 o                         
   5 -14   2         74.11         72.70         8.66 o                         
   6 -14   2        401.76        389.49        14.18 o                         
   7 -14   2        808.96        765.63        58.24 o                         
   8 -14   2        236.34        237.12        16.69 o                         
   9 -14   2        292.41        304.98         9.47 o                         
  10 -14   2        745.18        691.08        11.08 o                         
  11 -14   2        550.20        489.54        14.51 o                         
  -6 -13   2         66.90         52.21         6.05 o                         
  -5 -13   2         72.42         86.37         5.39 o                         
  -4 -13   2         36.91         35.10         5.14 o                         
  -3 -13   2        139.62        145.14         6.99 o                         
  -2 -13   2         13.60         15.14         4.58 o                         
  -1 -13   2        159.86        171.00         5.28 o                         
   0 -13   2        485.77        484.71         8.51 o                         
   1 -13   2       1478.90       1554.86        12.02 o                         
   2 -13   2        218.20        208.96         7.30 o                         
   3 -13   2         92.71         94.33         6.17 o                         
   4 -13   2        374.49        390.16         7.77 o                         
   5 -13   2         19.99         23.33         6.98 o                         
   6 -13   2        419.14        420.42        10.66 o                         
   7 -13   2         91.42         88.72         8.00 o                         
   8 -13   2          0.37         11.94         9.11 o                         
   9 -13   2         41.72         50.79         9.53 o                         
  10 -13   2        307.17        304.48         8.74 o                         
  11 -13   2         68.07         85.62         8.76 o                         
  -7 -12   2          5.89         15.19         5.21 o                         
  -6 -12   2          1.12          6.14         5.04 o                         
  -5 -12   2          8.12          7.48         4.45 o                         
  -4 -12   2        491.05        466.41        12.23 o                         
  -3 -12   2          4.04          5.90         4.72 o                         
  -2 -12   2        293.75        315.66        10.25 o                         
  -1 -12   2        268.94        288.68         5.28 o                         
   0 -12   2        270.18        256.47         5.75 o                         
   1 -12   2          9.64         13.46         4.87 o                         
   2 -12   2        521.52        536.82         7.57 o                         
   3 -12   2        633.83        678.20        15.58 o                         
   4 -12   2        183.14        179.40         7.45 o                         
   5 -12   2        249.47        271.95         7.60 o                         
   6 -12   2       2202.11       2145.47        84.46 o                         
   7 -12   2        214.60        237.58         9.30 o                         
   8 -12   2         38.62         39.25         8.07 o                         
   9 -12   2        596.33        602.12         9.81 o                         
  10 -12   2         43.20         45.05         7.63 o                         
  11 -12   2         22.24         25.59         8.61 o                         
  12 -12   2         38.65         42.02        10.14 o                         
  -7 -11   2          3.21          1.48         5.66 o                         
  -6 -11   2        436.53        459.53         5.57 o                         
  -5 -11   2       1212.79       1211.35        18.34 o                         
  -4 -11   2        285.16        301.63         5.03 o                         
  -3 -11   2         31.10         28.46         4.55 o                         
  -2 -11   2        907.15        935.86        13.47 o                         
  -1 -11   2          2.49          1.92         4.05 o                         
   0 -11   2          3.88         10.38         4.67 o                         
   1 -11   2        258.48        269.20         5.59 o                         
   2 -11   2        171.36        159.13         5.67 o                         
   3 -11   2         78.39         70.27         6.47 o                         
   4 -11   2         78.45         96.92         7.31 o                         
   5 -11   2        593.83        604.66        24.68 o                         
   6 -11   2         16.64         13.66         6.81 o                         
   7 -11   2        331.62        318.30         8.73 o                         
   8 -11   2        354.94        392.47        11.08 o                         
   9 -11   2        757.45        734.51        18.54 o                         
  10 -11   2        135.86        129.26         9.12 o                         
  11 -11   2          5.23         13.46         7.69 o                         
  12 -11   2         67.56         51.03         8.72 o                         
  -8 -10   2         52.70         40.19         4.91 o                         
  -7 -10   2        127.09        134.03         5.02 o                         
  -6 -10   2          5.04         12.10         4.48 o                         
  -5 -10   2        110.79         99.73         4.75 o                         
  -4 -10   2         38.43         50.11         4.21 o                         
  -3 -10   2        153.02        144.13         4.40 o                         
  -2 -10   2        670.05        684.46        13.37 o                         
  -1 -10   2        282.04        250.56         5.30 o                         
   0 -10   2        347.59        346.34         5.23 o                         
   1 -10   2        966.58        890.11         9.63 o                         
   2 -10   2       2911.71       2742.80        11.05 o                         
   3 -10   2         12.94         29.56         6.00 o                         
   4 -10   2       1942.53       1803.58        42.53 o                         
   5 -10   2       2250.11       2223.59        68.30 o                         
   6 -10   2        256.37        247.50        19.79 o                         
   7 -10   2        441.96        439.03        13.04 o                         
   8 -10   2       1889.12       1883.46        13.70 o                         
   9 -10   2         23.47         37.38         8.01 o                         
  10 -10   2         50.19         60.53         7.18 o                         
  11 -10   2         31.14         25.02         6.24 o                         
  12 -10   2         36.10         45.70         6.51 o                         
  -9  -9   2        283.00        239.05        11.01 o                         
  -8  -9   2         11.38          7.60         4.86 o                         
  -7  -9   2        672.00        616.33         9.01 o                         
  -6  -9   2       1379.71       1403.62        29.30 o                         
  -5  -9   2         55.57         49.97         4.35 o                         
  -4  -9   2          8.35         10.63         4.08 o                         
  -3  -9   2       1211.46       1236.17        24.66 o                         
  -2  -9   2        145.63        125.72         4.46 o                         
  -1  -9   2         58.14         59.32         5.37 o                         
   0  -9   2          3.82          7.02         4.42 o                         
   1  -9   2          2.02          2.16         4.68 o                         
   2  -9   2         26.17         37.89         5.63 o                         
   3  -9   2        139.93        132.81        22.57 o                         
   4  -9   2        200.07        157.52        12.53 o                         
   5  -9   2          0.61          4.60         7.10 o                         
   6  -9   2        861.01        812.85        25.53 o                         
   7  -9   2        399.69        404.75        11.34 o                         
   8  -9   2          2.03          9.49         6.18 o                         
   9  -9   2         42.92         57.92         6.59 o                         
  10  -9   2         20.93         31.00         5.99 o                         
  11  -9   2         64.94         72.79         6.41 o                         
  12  -9   2         86.94         85.65         6.02 o                         
  -9  -8   2        265.33        236.36        14.21 o                         
  -8  -8   2        775.96        847.04        15.79 o                         
  -7  -8   2        245.50        233.00         5.65 o                         
  -6  -8   2       1056.40       1059.81        14.83 o                         
  -5  -8   2       2450.37       2451.19        37.70 o                         
  -4  -8   2        226.18        254.92         4.57 o                         
  -3  -8   2          1.41          5.49         4.08 o                         
  -2  -8   2       3978.37       3956.53        47.84 o                         
  -1  -8   2        481.20        497.73         5.90 o                         
   0  -8   2        738.66        822.79        13.71 o                         
   1  -8   2          4.84         20.34         4.77 o                         
   2  -8   2       1574.60       1735.72        26.71 o                         
   3  -8   2        555.78        511.18        23.65 o                         
   4  -8   2       1320.66       1138.33        29.94 o                         
   5  -8   2        725.46        776.98        16.46 o                         
   6  -8   2        579.86        558.24        19.28 o                         
   7  -8   2       5962.88       6051.41       117.44 o                         
   8  -8   2       2680.68       2697.53        29.13 o                         
   9  -8   2        364.33        360.26         6.70 o                         
  10  -8   2        161.18        199.19         6.25 o                         
  11  -8   2        749.24        763.58        15.27 o                         
  12  -8   2         25.88         23.11         6.31 o                         
 -10  -7   2         60.48         55.68         5.07 o                         
  -9  -7   2        205.80        204.87         8.92 o                         
  -8  -7   2        221.81        188.16         6.36 o                         
  -7  -7   2       1126.13       1172.53         9.59 o                         
  -6  -7   2         43.17         47.45         4.42 o                         
  -5  -7   2         63.94         62.37         4.67 o                         
  -4  -7   2       2144.32       2016.36        33.90 o                         
  -3  -7   2        410.56        393.98         5.39 o                         
  -2  -7   2          0.26         11.01         4.33 o                         
  -1  -7   2        207.56        183.45         5.22 o                         
   0  -7   2        371.33        404.48         5.91 o                         
   1  -7   2        189.95        204.16         5.89 o                         
   2  -7   2        270.13        292.86        15.34 o                         
   3  -7   2        233.27        224.73         8.42 o                         
   4  -7   2        801.55        789.95        32.13 o                         
   5  -7   2        861.62        946.12        41.19 o                         
   6  -7   2         50.39         57.35         6.27 o                         
   7  -7   2         43.46         34.58         5.94 o                         
   8  -7   2        180.41        167.56         6.21 o                         
   9  -7   2         79.17         84.73         5.61 o                         
  10  -7   2         32.15         36.56         5.80 o                         
  11  -7   2         25.10         22.06         5.68 o                         
  12  -7   2        237.70        268.36         9.41 o                         
 -10  -6   2         20.25         21.44         5.57 o                         
  -9  -6   2        143.01        167.10         7.90 o                         
  -8  -6   2         11.73         22.50         5.51 o                         
  -7  -6   2        520.28        537.40        16.21 o                         
  -6  -6   2       3050.07       3104.22        37.89 o                         
  -5  -6   2        337.67        333.53         5.67 o                         
  -4  -6   2       2023.85       2095.45        19.39 o                         
  -3  -6   2      10131.35       9069.67        37.64 o                         
  -2  -6   2      11992.79      12156.36       103.14 o                         
  -1  -6   2       3822.45       3702.66        20.97 o                         
   0  -6   2       6224.93       6423.97        76.20 o                         
   1  -6   2       5406.92       5306.86        50.98 o                         
   2  -6   2       3050.81       3299.49        23.51 o                         
   3  -6   2      10723.19      10345.13       190.00 o                         
   4  -6   2         47.36        140.75         7.91 o                         
   5  -6   2       1708.22       1779.18        22.49 o                         
   6  -6   2       1966.82       1845.23        15.08 o                         
   7  -6   2        243.70        231.70         6.32 o                         
   8  -6   2        575.19        540.70         9.44 o                         
   9  -6   2         19.54         21.31         5.04 o                         
  10  -6   2        998.60       1100.66         9.36 o                         
  11  -6   2        135.10        142.23         5.67 o                         
  12  -6   2          5.34         17.09         6.15 o                         
  13  -6   2        133.98        143.30         7.69 o                         
 -11  -5   2         88.43        101.08         6.04 o                         
 -10  -5   2         30.32         39.40         4.86 o                         
  -9  -5   2        219.00        228.50         6.83 o                         
  -8  -5   2        457.17        463.23        12.22 o                         
  -7  -5   2         83.81        102.39         4.27 o                         
  -6  -5   2         17.95         27.57         4.42 o                         
  -5  -5   2         32.53         43.99         4.05 o                         
  -4  -5   2          7.74         21.14         4.19 o                         
  -3  -5   2         55.17         70.75         8.27 o                         
  -2  -5   2        179.09        140.52         4.80 o                         
  -1  -5   2         63.84         61.72         4.89 o                         
   0  -5   2          5.69          0.12         4.85 o                         
   1  -5   2         30.84         22.93         5.62 o                         
   2  -5   2        107.18         67.26         6.99 o                         
   3  -5   2        510.34        476.62         9.85 o                         
   4  -5   2         29.33         30.84         5.90 o                         
   5  -5   2        158.89        135.91         6.30 o                         
   6  -5   2        142.14        141.27         6.10 o                         
   7  -5   2        190.22        197.51         5.76 o                         
   8  -5   2       1428.93       1418.49        12.19 o                         
   9  -5   2        128.72        116.31         5.16 o                         
  10  -5   2         83.05         86.70         6.05 o                         
  11  -5   2        394.72        416.76        10.28 o                         
  12  -5   2          1.78          7.88         5.46 o                         
 -11  -4   2         34.86         34.84         5.16 o                         
 -10  -4   2         21.32         19.18         4.80 o                         
  -9  -4   2        145.59        180.90         6.50 o                         
  -8  -4   2         54.90         69.86         4.45 o                         
  -7  -4   2        676.40        716.68         5.59 o                         
  -6  -4   2        283.82        246.41         6.17 o                         
  -5  -4   2         26.89         31.22         4.00 o                         
  -4  -4   2       4085.59       3998.56        19.00 o                         
  -3  -4   2       3110.28       2903.87        18.58 o                         
  -2  -4   2       1044.23       1119.40         7.57 o                         
  -1  -4   2      19994.35      20252.82       308.73 o                         
   0  -4   2       7364.53       7186.64        43.43 o                         
   2  -4   2      10781.43      11062.34        38.85 o                         
   3  -4   2      15556.84      13971.87       497.45 o                         
   4  -4   2        263.34        296.43         7.06 o                         
   5  -4   2      10259.29      10103.47        72.00 o                         
   6  -4   2       2380.97       2274.52        28.24 o                         
   7  -4   2        993.79       1005.61        12.62 o                         
   8  -4   2         76.59         55.62         5.27 o                         
   9  -4   2       1262.01       1234.89        21.01 o                         
  10  -4   2        581.85        622.65        17.36 o                         
  11  -4   2         66.27         71.83         5.47 o                         
  12  -4   2         67.70         72.53         6.33 o                         
 -11  -3   2         16.59         12.98         4.66 o                         
 -10  -3   2        155.43        177.59         4.84 o                         
  -9  -3   2        634.00        618.89        12.89 o                         
  -8  -3   2         45.07         49.18         4.34 o                         
  -7  -3   2          7.20          4.59         4.30 o                         
  -6  -3   2        264.28        261.22         4.98 o                         
  -5  -3   2          9.45         21.39         4.11 o                         
  -4  -3   2         58.34         76.54         4.61 o                         
  -3  -3   2        295.17        260.93         5.08 o                         
  -2  -3   2       1441.25       1242.90        10.01 o                         
  -1  -3   2        463.24        379.19         6.85 o                         
   0  -3   2        637.38        595.41         9.98 o                         
   1  -3   2        102.22        116.38        11.26 o                         
   2  -3   2         42.48        108.45         8.53 o                         
   3  -3   2        405.74        257.63         7.91 o                         
   4  -3   2        961.56        768.65         8.67 o                         
   5  -3   2         89.23         83.81         6.08 o                         
   6  -3   2        851.92        775.61        15.55 o                         
   7  -3   2        702.49        713.54        14.21 o                         
   8  -3   2        810.49        733.35        14.83 o                         
   9  -3   2         86.26        104.19         5.33 o                         
  10  -3   2       1185.73       1270.95        31.74 o                         
  11  -3   2          1.04          6.38         4.81 o                         
  12  -3   2          1.06          8.18         5.29 o                         
 -12  -2   2        211.63        193.57        12.15 o                         
 -11  -2   2        437.27        426.99        15.85 o                         
 -10  -2   2        167.48        179.24         4.89 o                         
  -9  -2   2        471.35        479.44        14.27 o                         
  -8  -2   2       1217.35       1262.55         7.00 o                         
  -7  -2   2        257.36        277.25         4.72 o                         
  -6  -2   2        727.78        639.82         7.83 o                         
  -5  -2   2       1337.67       1109.17        13.56 o                         
  -4  -2   2       8358.04       8760.74        19.89 o                         
  -3  -2   2       7275.80       7291.05        55.67 o                         
  -2  -2   2       9081.16       9211.51        26.37 o                         
  -1  -2   2       3699.89       3869.57        16.36 o                         
   0  -2   2       8939.90       8852.99       121.89 o                         
   1  -2   2       1578.22       1999.84        27.47 o                         
   2  -2   2         35.04          9.27         8.03 o                         
   3  -2   2      13197.28      14634.74        50.37 o                         
   4  -2   2      19132.01      18120.88       235.32 o                         
   5  -2   2       5428.44       5488.58        83.53 o                         
   6  -2   2        705.73        651.02        11.54 o                         
   7  -2   2       2146.55       2098.97        64.56 o                         
   8  -2   2       2038.66       2131.86        46.51 o                         
   9  -2   2         69.69         63.28         5.23 o                         
  10  -2   2          1.48          8.68         5.20 o                         
  11  -2   2        272.13        276.18         9.93 o                         
  12  -2   2         73.01         72.13         5.65 o                         
 -12  -1   2         54.46         57.85         6.06 o                         
 -11  -1   2          5.48          9.84         5.24 o                         
 -10  -1   2        258.90        253.67         5.47 o                         
  -9  -1   2         16.46         25.31         4.17 o                         
  -8  -1   2          2.89          8.04         4.16 o                         
  -7  -1   2        880.09        810.46         6.07 o                         
  -6  -1   2       1682.14       1640.13        20.67 o                         
  -5  -1   2         12.52         14.08         4.09 o                         
  -4  -1   2        302.73        356.33         5.30 o                         
  -3  -1   2       2178.50       2114.18        24.37 o                         
  -2  -1   2        634.15        787.18         8.66 o                         
  -1  -1   2          0.35          0.12         6.27 o                         
   0  -1   2        225.85        240.77        17.33 o                         
   1  -1   2          9.66          7.89        11.36 o                         
   2  -1   2         33.03         37.89         6.78 o                         
   3  -1   2         81.82         89.82         5.98 o                         
   4  -1   2        549.76        540.16         6.86 o                         
   5  -1   2       1346.10       1456.55        28.69 o                         
   6  -1   2       1240.34       1141.18        27.58 o                         
   7  -1   2        195.98        181.84         4.94 o                         
   8  -1   2         40.48         65.91         4.83 o                         
   9  -1   2        421.28        391.52         5.35 o                         
  10  -1   2         52.91         44.20         5.21 o                         
  11  -1   2          4.27          2.95         5.25 o                         
  12  -1   2         45.28         41.81         5.78 o                         
 -12   0   2          4.32          7.17         5.36 o                         
 -11   0   2         29.23         30.90         5.15 o                         
 -10   0   2         98.85        109.64         5.14 o                         
  -9   0   2       1934.44       2015.60        31.49 o                         
  -8   0   2         19.25         18.96         4.56 o                         
  -7   0   2          2.02          5.63         4.13 o                         
  -6   0   2       4543.41       4196.23        31.22 o                         
  -5   0   2       7632.12       7917.73       109.12 o                         
  -4   0   2         70.60         47.23         4.50 o                         
  -3   0   2       4723.13       5159.82        38.03 o                         
  -2   0   2      18532.48      18626.27       156.58 o                         
  -1   0   2       2370.52       3077.70        61.38 o                         
   0   0   2       4089.71       4054.33        74.41 o                         
   1   0   2        679.51        759.45        11.19 o                         
   2   0   2       9127.07       9773.74       129.57 o                         
   3   0   2          2.97          6.11         4.93 o                         
   4   0   2       8081.12       7817.75        62.50 o                         
   5   0   2         32.79         36.67         4.26 o                         
   6   0   2       2595.90       2810.71        39.27 o                         
   7   0   2       4229.01       4251.92        93.01 o                         
   8   0   2        561.56        566.25         8.38 o                         
   9   0   2        429.73        480.08         9.47 o                         
  10   0   2        685.64        722.68        21.50 o                         
  11   0   2        281.28        308.17         8.17 o                         
  12   0   2         35.19         53.38         7.33 o                         
 -12   1   2        111.20        139.56         5.30 o                         
 -11   1   2        242.50        232.51         5.49 o                         
 -10   1   2        204.56        196.28         5.10 o                         
  -9   1   2         17.32         13.65         4.75 o                         
  -8   1   2          4.01          4.26         4.02 o                         
  -7   1   2        413.90        378.16         5.49 o                         
  -6   1   2          9.45         14.69         4.22 o                         
  -5   1   2       2181.00       1964.52         8.98 o                         
  -4   1   2        169.49        279.59         6.86 o                         
  -3   1   2       7497.26       7031.74        97.90 o                         
  -2   1   2        372.07        529.24        10.62 o                         
  -1   1   2        216.96        386.64        14.54 o                         
   0   1   2       2162.12       1927.97        24.03 o                         
   1   1   2         18.51        107.18        13.53 o                         
   2   1   2       1273.72       1196.62        18.28 o                         
   3   1   2          3.85          5.76         4.68 o                         
   4   1   2       1343.94       1290.20         7.81 o                         
   5   1   2        180.54        201.06         5.01 o                         
   6   1   2        127.82        126.94         4.71 o                         
   7   1   2        940.70        967.07        13.88 o                         
   8   1   2       2083.90       2238.97        18.38 o                         
   9   1   2        663.99        609.01         7.97 o                         
  10   1   2         24.52         22.36         5.51 o                         
  11   1   2        426.39        431.67        12.04 o                         
 -13   2   2          1.05          4.75         5.87 o                         
 -12   2   2         39.02         34.58         5.06 o                         
 -11   2   2          4.45          8.70         4.67 o                         
 -10   2   2         21.47         41.31         4.54 o                         
  -9   2   2        129.23        130.37         4.83 o                         
  -8   2   2       1102.20       1105.26        22.50 o                         
  -7   2   2       3715.72       3652.37        40.48 o                         
  -6   2   2       2884.22       3045.20        61.85 o                         
  -5   2   2        441.46        407.67         6.22 o                         
  -4   2   2       1403.72       1384.04        24.71 o                         
  -3   2   2      14264.65      13470.09       105.05 o                         
  -2   2   2       7445.79       6491.65       112.22 o                         
  -1   2   2       8200.68       7913.05        94.51 o                         
   0   2   2        164.33        261.37         7.82 o                         
   1   2   2       4489.62       4351.69        28.76 o                         
   2   2   2        195.72        146.55         5.17 o                         
   3   2   2       3286.65       2973.08        26.66 o                         
   4   2   2          8.68         12.84         4.53 o                         
   5   2   2        103.98         95.45         4.71 o                         
   6   2   2        720.26        705.61         9.14 o                         
   7   2   2        132.86        167.08         4.84 o                         
   8   2   2         68.38         58.27         4.47 o                         
   9   2   2        785.25        814.06        11.08 o                         
  10   2   2        207.89        206.26         8.51 o                         
  11   2   2         49.22         46.00         5.51 o                         
 -13   3   2         59.32         78.44         6.06 o                         
 -12   3   2        125.92        126.78         5.39 o                         
 -11   3   2        620.77        627.08         9.37 o                         
 -10   3   2        128.76        131.72         5.35 o                         
  -9   3   2         46.12         58.61         5.28 o                         
  -8   3   2       1055.78       1032.64        13.35 o                         
  -7   3   2          0.82         -0.50         4.60 o                         
  -6   3   2          0.18          4.64         4.78 o                         
  -5   3   2        140.41        262.87         5.85 o                         
  -4   3   2        586.98        604.61         7.59 o                         
  -3   3   2         10.73         29.75         8.95 o                         
  -2   3   2       5359.51       5668.61       133.11 o                         
  -1   3   2        360.36        507.05         9.60 o                         
   0   3   2        114.89        128.83         6.43 o                         
   1   3   2       1519.63       1530.75        18.25 o                         
   2   3   2       4313.26       4309.65        46.93 o                         
   3   3   2       2514.75       2544.56        32.22 o                         
   4   3   2         46.43         47.68         4.31 o                         
   5   3   2         24.50         21.60         4.90 o                         
   6   3   2        558.37        524.48         6.46 o                         
   7   3   2       1133.25       1154.44        29.78 o                         
   8   3   2        345.39        348.30         5.87 o                         
   9   3   2          8.10         11.17         5.27 o                         
  10   3   2        794.59        832.26        14.71 o                         
  11   3   2        506.74        451.64        19.80 o                         
 -13   4   2        429.65        442.49        28.91 o                         
 -12   4   2        283.68        253.28         6.34 o                         
 -11   4   2        312.41        339.02         5.81 o                         
 -10   4   2        743.61        760.36        23.43 o                         
  -9   4   2         27.53         31.70         4.74 o                         
  -8   4   2        265.82        280.07         5.44 o                         
  -7   4   2       1186.35       1134.08         9.78 o                         
  -6   4   2       1402.21       1396.15         8.64 o                         
  -5   4   2       2493.17       2691.90        11.80 o                         
  -4   4   2       1339.03       1192.14        14.03 o                         
  -3   4   2       2576.44       2563.05        40.77 o                         
  -2   4   2          6.13         32.25        20.08 o                         
  -1   4   2        893.60        900.64         9.02 o                         
   0   4   2        703.38        727.54         7.79 o                         
   1   4   2       2900.22       2772.33        50.20 o                         
   2   4   2       1588.29       1510.39        11.95 o                         
   3   4   2       1160.48        951.34        13.70 o                         
   4   4   2        886.40        911.83        14.63 o                         
   5   4   2        719.17        621.38        13.64 o                         
   6   4   2        476.20        447.32         6.81 o                         
   7   4   2         56.54         50.51         4.28 o                         
   8   4   2        265.80        243.32         6.40 o                         
   9   4   2         36.48         46.25         4.70 o                         
  10   4   2         60.29         64.74         4.95 o                         
 -13   5   2        155.53        115.57         8.65 o                         
 -12   5   2        375.28        376.53         7.16 o                         
 -11   5   2         26.55         25.25         5.03 o                         
 -10   5   2         33.87         38.19         5.11 o                         
  -9   5   2       1213.27       1202.23        10.90 o                         
  -8   5   2        133.32        131.31         5.24 o                         
  -7   5   2        104.36         92.34         5.12 o                         
  -6   5   2        330.97        301.76         6.52 o                         
  -5   5   2       3322.53       3126.60        39.58 o                         
  -4   5   2        425.28        442.12        12.00 o                         
  -3   5   2       5946.87       5882.24        88.39 o                         
  -2   5   2       2760.60       2774.12        44.62 o                         
  -1   5   2       3344.66       3556.36        61.59 o                         
   0   5   2          4.14         14.96         4.41 o                         
   1   5   2        408.84        264.95         7.96 o                         
   2   5   2         10.06         27.12         4.39 o                         
   3   5   2         66.98         64.99         4.29 o                         
   4   5   2       2087.90       2031.62        25.91 o                         
   5   5   2        579.96        617.16         8.91 o                         
   6   5   2        894.85        929.35        13.38 o                         
   7   5   2        408.30        395.07         9.27 o                         
   8   5   2          0.67          4.18         4.49 o                         
   9   5   2        258.15        300.26         5.79 o                         
  10   5   2        185.59        177.17         5.36 o                         
 -13   6   2         38.17         46.37         5.94 o                         
 -12   6   2        164.72        187.11         5.78 o                         
 -11   6   2        881.48        851.25        12.55 o                         
 -10   6   2        440.41        446.92         6.42 o                         
  -9   6   2       2968.39       3045.86        15.33 o                         
  -8   6   2       3455.73       3453.29        11.47 o                         
  -7   6   2        720.66        716.91         8.04 o                         
  -6   6   2       1209.03       1144.81        23.83 o                         
  -5   6   2       3369.38       3189.43        67.71 o                         
  -4   6   2         23.04         36.87         5.77 o                         
  -3   6   2        280.90        288.84        10.91 o                         
  -2   6   2       1473.03       1272.77        17.05 o                         
  -1   6   2         11.19         21.25         4.99 o                         
   0   6   2       9064.12       9680.18        51.01 o                         
   1   6   2         15.97         12.72         4.20 o                         
   2   6   2       2565.53       2497.15        10.28 o                         
   3   6   2        269.51        251.33         7.36 o                         
   4   6   2         99.85        103.57         4.67 o                         
   5   6   2       1026.38       1015.08        15.89 o                         
   6   6   2        275.62        299.69         8.60 o                         
   7   6   2        158.27        154.55         4.86 o                         
   8   6   2        355.81        364.02         5.49 o                         
   9   6   2         49.81         62.73         4.78 o                         
  10   6   2          7.31         17.20         5.18 o                         
 -13   7   2         26.26         26.44         5.81 o                         
 -12   7   2          6.64          6.02         5.63 o                         
 -11   7   2         27.19         39.86         5.87 o                         
 -10   7   2         41.88         37.58         5.18 o                         
  -9   7   2         52.41         70.81         6.36 o                         
  -8   7   2          0.33          1.96         6.09 o                         
  -7   7   2          0.04         -0.18         6.43 o                         
  -6   7   2        238.97        245.32         7.48 o                         
  -5   7   2        288.45        310.55         6.95 o                         
  -4   7   2       2362.10       2419.84        73.33 o                         
  -3   7   2         33.03         25.12         6.10 o                         
  -2   7   2       2747.70       2397.23        32.78 o                         
  -1   7   2       2117.26       2132.04        36.29 o                         
   0   7   2        461.80        430.95         6.24 o                         
   1   7   2         62.02         55.98         4.53 o                         
   2   7   2        449.86        437.08         6.33 o                         
   3   7   2       1485.26       1401.97         8.15 o                         
   4   7   2         62.71         71.78         4.55 o                         
   5   7   2          1.38          9.17         4.35 o                         
   6   7   2        250.90        245.32         5.03 o                         
   7   7   2         10.85          5.88         4.36 o                         
   8   7   2        221.23        255.27         5.57 o                         
   9   7   2        253.75        226.12         9.30 o                         
 -13   8   2          6.63         15.51         7.10 o                         
 -12   8   2          5.85          1.09         7.14 o                         
 -11   8   2         15.38         15.06         7.06 o                         
 -10   8   2          4.83         13.57         5.98 o                         
  -9   8   2         33.30         47.05         6.13 o                         
  -8   8   2        925.34        875.65        14.56 o                         
  -7   8   2       1430.49       1462.42        31.91 o                         
  -6   8   2       4836.50       4618.93       118.36 o                         
  -5   8   2        416.25        401.32         7.64 o                         
  -4   8   2       6743.38       6861.56       187.72 o                         
  -3   8   2       8278.63       8404.77       141.41 o                         
  -2   8   2       4399.85       4262.04        59.14 o                         
  -1   8   2         29.51         34.64         4.86 o                         
   0   8   2       1624.17       1556.80        25.54 o                         
   1   8   2       1825.23       1840.76        15.50 o                         
   2   8   2          2.60          7.08         4.79 o                         
   3   8   2        288.52        308.22         4.75 o                         
   4   8   2        190.15        171.97         5.05 o                         
   5   8   2        220.35        218.89         6.90 o                         
   6   8   2          3.88          9.90         4.46 o                         
   7   8   2        141.16        110.57         5.45 o                         
   8   8   2          6.94          8.83         4.67 o                         
 -13   9   2         39.70         33.81         7.84 o                         
 -12   9   2        156.54        157.72         7.76 o                         
 -11   9   2        205.89        214.35         7.00 o                         
 -10   9   2         98.07        109.20         8.07 o                         
  -9   9   2         82.80         81.60         6.81 o                         
  -8   9   2         89.46        105.29         7.04 o                         
  -7   9   2        249.65        252.29         7.26 o                         
  -6   9   2         80.08         80.36         6.24 o                         
  -5   9   2        781.87        782.70        19.37 o                         
  -4   9   2         71.18         91.14         6.56 o                         
  -3   9   2       1044.95       1093.04        13.81 o                         
  -2   9   2       3669.03       3821.86        33.61 o                         
  -1   9   2       2256.08       2240.26        41.81 o                         
   0   9   2         46.34         59.90         4.41 o                         
   1   9   2        158.25        178.14         4.90 o                         
   2   9   2       2151.72       2111.78        26.88 o                         
   3   9   2         12.82         12.28         4.49 o                         
   4   9   2         11.30         25.64         4.36 o                         
   5   9   2        219.11        224.32         7.48 o                         
   6   9   2          1.31          6.07         4.61 o                         
   7   9   2         74.51         85.11         5.23 o                         
   8   9   2         97.14        103.50         5.02 o                         
 -12  10   2        241.81        259.33         9.22 o                         
 -11  10   2          0.77          7.50         7.74 o                         
 -10  10   2         93.74         88.00         7.02 o                         
  -9  10   2        249.71        245.00         7.24 o                         
  -8  10   2          3.70         14.79         6.56 o                         
  -7  10   2        316.28        338.15         9.89 o                         
  -6  10   2        948.73       1021.14        12.29 o                         
  -5  10   2        914.54        946.06         8.49 o                         
  -4  10   2       5832.36       5834.96       131.25 o                         
  -3  10   2       1941.93       1946.01        15.81 o                         
  -2  10   2       1286.63       1268.60         9.30 o                         
  -1  10   2       2205.04       2244.08        33.02 o                         
   0  10   2       2593.02       2658.99        39.38 o                         
   1  10   2       1321.54       1257.67        12.55 o                         
   2  10   2       1148.29       1143.19        24.42 o                         
   3  10   2        576.56        590.18        10.04 o                         
   4  10   2        279.65        297.45         5.58 o                         
   5  10   2          1.27          6.69         4.81 o                         
   6  10   2         84.69         81.46         5.14 o                         
   7  10   2         16.58         23.30         5.01 o                         
 -12  11   2          1.31          1.87         7.54 o                         
 -11  11   2         16.66         14.82         7.69 o                         
 -10  11   2         16.21         21.50         7.13 o                         
  -9  11   2         11.41         19.96         7.13 o                         
  -8  11   2        172.25        170.82        10.35 o                         
  -7  11   2         17.19         17.74         6.54 o                         
  -6  11   2        114.30        122.82         6.69 o                         
  -5  11   2          5.83         11.24         5.90 o                         
  -4  11   2        436.19        416.04        18.06 o                         
  -3  11   2        559.86        547.31         6.82 o                         
  -2  11   2       1290.51       1318.62        10.89 o                         
  -1  11   2         43.21         44.11         5.19 o                         
   0  11   2          4.44         13.91         5.26 o                         
   1  11   2        876.91        925.03        12.25 o                         
   2  11   2        100.83        120.05         4.42 o                         
   3  11   2          1.07          7.78         4.59 o                         
   4  11   2        238.03        245.97         9.16 o                         
   5  11   2        307.68        301.51         5.60 o                         
   6  11   2         79.74         87.96         5.39 o                         
 -12  12   2        179.33        154.21         8.60 o                         
 -11  12   2        488.85        526.59        15.74 o                         
 -10  12   2       1222.08       1220.23        12.39 o                         
  -9  12   2        451.28        505.15        36.29 o                         
  -8  12   2        201.66        227.87         8.84 o                         
  -7  12   2          2.55         15.60         7.26 o                         
  -6  12   2        592.15        607.84         9.43 o                         
  -5  12   2         10.72         10.63         5.80 o                         
  -4  12   2        197.79        185.70         6.51 o                         
  -3  12   2         99.03        114.71         5.73 o                         
  -2  12   2         31.99         45.63         5.01 o                         
  -1  12   2       1221.88       1245.94        22.44 o                         
   0  12   2        303.81        354.99         5.68 o                         
   1  12   2        177.47        182.72         5.04 o                         
   2  12   2        528.11        525.77        10.73 o                         
   3  12   2        515.64        539.32         6.04 o                         
   4  12   2        398.21        400.55         9.59 o                         
   5  12   2        452.63        430.60        10.48 o                         
   6  12   2        284.23        261.38        14.65 o                         
 -11  13   2         13.27         12.59        10.30 o                         
 -10  13   2          5.00         20.32         8.82 o                         
  -9  13   2        130.69        142.68        10.31 o                         
  -8  13   2        170.39        155.33         8.46 o                         
  -7  13   2        140.97        161.77         8.43 o                         
  -6  13   2          0.01          1.28         9.29 o                         
  -5  13   2         44.35         35.96         6.44 o                         
  -4  13   2          8.38         11.34         6.46 o                         
  -3  13   2          5.31          6.58         5.43 o                         
  -2  13   2        669.45        653.17        15.83 o                         
  -1  13   2         17.54         13.53         5.21 o                         
   0  13   2        205.95        219.55         5.15 o                         
   1  13   2         10.28         22.72         5.40 o                         
   2  13   2          3.13         12.80         4.70 o                         
   3  13   2        217.09        211.42         6.06 o                         
   4  13   2        407.38        404.06        24.32 o                         
   5  13   2         69.19         55.96         5.35 o                         
 -11  14   2        113.32         92.77        10.05 o                         
 -10  14   2        183.71        158.17         9.64 o                         
  -9  14   2        235.71        217.23        15.16 o                         
  -8  14   2        793.96        787.56        28.54 o                         
  -7  14   2        512.21        530.88        28.42 o                         
  -6  14   2       3073.25       2981.89        68.46 o                         
  -5  14   2        973.71        982.54        30.79 o                         
  -4  14   2        525.16        582.78         7.73 o                         
  -3  14   2        210.12        202.15         6.23 o                         
  -2  14   2        382.58        401.06         7.94 o                         
  -1  14   2        157.30        171.50         5.45 o                         
   0  14   2          3.52          7.39         5.11 o                         
   1  14   2          6.10         16.80         5.46 o                         
   2  14   2          5.19         12.89         4.93 o                         
   3  14   2         11.82         10.09         5.12 o                         
   4  14   2          3.74          5.81         5.35 o                         
 -10  15   2          2.99          4.99         9.29 o                         
  -9  15   2          5.52         11.05        10.65 o                         
  -8  15   2          0.04          4.39         8.53 o                         
  -7  15   2         55.25         45.63         8.55 o                         
  -6  15   2         30.06         34.29         7.47 o                         
  -5  15   2        258.15        262.23         7.56 o                         
  -4  15   2        262.90        289.24        10.76 o                         
  -3  15   2         24.63         30.87         6.32 o                         
  -2  15   2         63.75         52.08         5.72 o                         
  -1  15   2        421.21        438.81        16.95 o                         
   0  15   2         64.25         72.97         5.09 o                         
   1  15   2          8.74         14.15         5.08 o                         
   2  15   2        160.15        145.85         5.89 o                         
  -9  16   2         21.49         17.86         8.47 o                         
  -8  16   2         48.23         46.69         8.91 o                         
  -7  16   2        140.58        140.35        21.93 o                         
  -6  16   2        402.90        409.53        23.37 o                         
  -5  16   2        342.06        307.08        24.79 o                         
  -4  16   2        174.38        181.39         7.72 o                         
  -3  16   2        332.33        330.85         8.45 o                         
  -2  16   2        599.43        590.64        11.17 o                         
  -1  16   2        258.51        266.19         6.53 o                         
   0  16   2         54.19         75.28         6.28 o                         
   1  16   2         55.23         43.68         6.17 o                         
  -7  17   2         17.21         20.31         8.14 o                         
  -6  17   2          0.90          4.56         8.62 o                         
  -5  17   2        117.91        107.02        15.75 o                         
  -4  17   2         27.21         37.48         7.01 o                         
  -3  17   2        159.41        133.57         6.68 o                         
  -2  17   2        290.75        299.62        12.75 o                         
  -1  17   2        166.87        158.99        13.30 o                         
   1 -18   3          8.82         10.79         6.31 o                         
   2 -18   3         39.58         33.82         8.47 o                         
   3 -18   3          0.27          2.34        13.34 o                         
   4 -18   3         28.28         17.59         9.13 o                         
   5 -18   3         70.36         58.04        10.39 o                         
   6 -18   3         19.69         13.83         7.58 o                         
  -1 -17   3          4.29          8.28         5.79 o                         
   0 -17   3        147.59        126.82         6.47 o                         
   1 -17   3         15.65         23.57         5.78 o                         
   2 -17   3         41.88         45.76         6.07 o                         
   3 -17   3        217.66        240.09         7.61 o                         
   4 -17   3        105.10         99.15         7.49 o                         
   5 -17   3         21.60         12.63        11.12 o                         
   6 -17   3        699.99        599.54        24.29 o                         
   7 -17   3        280.24        228.27         9.18 o                         
   8 -17   3          5.44          4.84         8.45 o                         
  -3 -16   3          4.17         12.00         5.10 o                         
  -2 -16   3        196.81        189.19         6.15 o                         
  -1 -16   3         44.34         51.48         5.27 o                         
   0 -16   3          1.10          7.69         5.38 o                         
   1 -16   3         32.79         32.49         6.68 o                         
   2 -16   3          2.81          1.95         5.89 o                         
   3 -16   3          0.59         -1.51         6.62 o                         
   4 -16   3          5.21         12.78         7.55 o                         
   5 -16   3         20.95         15.93         7.01 o                         
   6 -16   3        109.51        109.29         7.74 o                         
   7 -16   3          0.54          0.86         8.21 o                         
   8 -16   3         87.59         79.35        13.54 o                         
   9 -16   3          5.26          8.23         8.98 o                         
  -4 -15   3        386.27        376.98         6.38 o                         
  -3 -15   3        327.12        314.63         6.24 o                         
  -2 -15   3         39.46         44.16         4.90 o                         
  -1 -15   3       1137.43       1187.58        50.93 o                         
   0 -15   3        645.30        677.08        12.26 o                         
   1 -15   3       1021.00       1055.02        17.99 o                         
   2 -15   3        303.35        306.51         6.64 o                         
   3 -15   3        308.20        293.11         9.49 o                         
   4 -15   3        106.30        111.54         7.78 o                         
   5 -15   3        485.99        475.35         8.75 o                         
   6 -15   3        171.47        190.20        10.07 o                         
   7 -15   3         32.69         37.83         8.11 o                         
   8 -15   3        104.92         98.73         7.99 o                         
   9 -15   3        863.00        823.10        15.33 o                         
  10 -15   3         64.98         68.04         9.09 o                         
  -5 -14   3         17.85         28.74         5.03 o                         
  -4 -14   3        118.97        117.78         5.54 o                         
  -3 -14   3        140.00        149.14         5.15 o                         
  -2 -14   3        197.81        209.18         6.48 o                         
  -1 -14   3         63.75         63.23         5.16 o                         
   0 -14   3          1.00         -4.80         4.80 o                         
   1 -14   3         45.95         63.47         4.88 o                         
   2 -14   3          7.48         13.86         5.09 o                         
   3 -14   3         51.66         63.84         6.20 o                         
   4 -14   3         25.13         29.63         9.01 o                         
   5 -14   3         46.25         40.63         8.18 o                         
   6 -14   3         26.58         34.24         7.97 o                         
   7 -14   3        179.07        168.25         8.27 o                         
   8 -14   3         35.89         32.63         9.14 o                         
   9 -14   3         99.35         98.51         9.73 o                         
  10 -14   3         93.80         78.22         9.76 o                         
  11 -14   3          1.67         -6.92         8.86 o                         
  -6 -13   3         74.11         71.35         5.41 o                         
  -5 -13   3          1.68          4.94         4.60 o                         
  -4 -13   3         93.88        107.92         5.23 o                         
  -3 -13   3        769.34        799.01        22.57 o                         
  -2 -13   3          1.60          0.95         4.59 o                         
  -1 -13   3       1128.71       1122.11        32.77 o                         
   0 -13   3        622.81        696.04         7.54 o                         
   1 -13   3        241.99        254.99         8.10 o                         
   2 -13   3        775.79        825.64        13.56 o                         
   3 -13   3       1718.91       1750.69        59.94 o                         
   4 -13   3       1570.73       1727.18        11.71 o                         
   5 -13   3        772.69        779.32        10.36 o                         
   6 -13   3        227.76        246.08         8.32 o                         
   7 -13   3        282.38        301.93         9.71 o                         
   8 -13   3        935.57        907.22        14.47 o                         
   9 -13   3        112.24         78.34         9.30 o                         
  10 -13   3         16.02         10.91         8.16 o                         
  11 -13   3        540.29        486.11        13.92 o                         
  -7 -12   3        476.30        417.90        14.50 o                         
  -6 -12   3        300.46        305.43        14.73 o                         
  -5 -12   3         94.66         87.55         4.82 o                         
  -4 -12   3         38.97         48.59         4.80 o                         
  -3 -12   3         36.87         37.42         5.28 o                         
  -2 -12   3        354.80        394.04         9.25 o                         
  -1 -12   3        329.60        324.93         5.37 o                         
   0 -12   3        170.12        162.55         5.93 o                         
   1 -12   3        295.40        286.87         5.52 o                         
   2 -12   3          0.82         -2.00         4.81 o                         
   3 -12   3        311.68        325.07        14.86 o                         
   4 -12   3        231.04        202.27         7.71 o                         
   5 -12   3        110.83         97.61         7.43 o                         
   6 -12   3         10.08         11.72         7.50 o                         
   7 -12   3          4.85          4.53         7.80 o                         
   8 -12   3          2.68          4.33         9.00 o                         
   9 -12   3         11.87         11.95         8.83 o                         
  10 -12   3          4.79          5.16         9.61 o                         
  11 -12   3          1.04          7.65         8.39 o                         
  -8 -11   3         44.42         34.28         5.09 o                         
  -7 -11   3         96.86         98.81         5.16 o                         
  -6 -11   3        506.05        498.15        20.41 o                         
  -5 -11   3        678.63        720.45        16.24 o                         
  -4 -11   3          2.72          4.32         4.16 o                         
  -3 -11   3         53.14         53.93         5.08 o                         
  -2 -11   3       1176.08       1219.54        18.44 o                         
  -1 -11   3         46.65         46.41         4.84 o                         
   0 -11   3        517.42        497.21        16.34 o                         
   1 -11   3         28.38         19.06         4.81 o                         
   2 -11   3        134.31        150.49         6.89 o                         
   3 -11   3          3.85         15.60         5.91 o                         
   4 -11   3       2254.34       2261.25        47.10 o                         
   5 -11   3        312.24        365.14         9.44 o                         
   6 -11   3       1000.53        926.37        12.41 o                         
   7 -11   3       2189.27       2107.75        70.89 o                         
   8 -11   3        467.00        501.09        24.44 o                         
   9 -11   3          1.22          5.23         7.53 o                         
  10 -11   3       1052.34       1043.16        40.62 o                         
  11 -11   3        138.11        146.92         8.86 o                         
  12 -11   3         92.60         91.76         9.57 o                         
  -8 -10   3        154.27        133.52         6.55 o                         
  -7 -10   3        403.02        416.78        13.72 o                         
  -6 -10   3         64.76         60.82         4.50 o                         
  -5 -10   3        889.49        978.86        16.71 o                         
  -4 -10   3        553.20        587.72        14.66 o                         
  -3 -10   3        436.91        442.89         7.35 o                         
  -2 -10   3         95.78        101.67         4.64 o                         
  -1 -10   3        970.63        929.00        20.11 o                         
   0 -10   3          1.17          5.34         5.00 o                         
   1 -10   3        355.06        354.62         5.62 o                         
   2 -10   3        170.47        164.86         5.49 o                         
   3 -10   3         23.40         25.32         6.05 o                         
   4 -10   3         27.54         23.45         6.79 o                         
   5 -10   3          1.68         12.36         7.65 o                         
   6 -10   3         60.42         49.58         7.87 o                         
   7 -10   3        178.85        179.54         8.01 o                         
   8 -10   3        263.00        262.37        10.39 o                         
   9 -10   3        238.86        258.00         7.42 o                         
  10 -10   3          1.19          0.68         6.78 o                         
  11 -10   3        193.10        198.89         6.91 o                         
  12 -10   3         17.21         15.57         6.77 o                         
  -9  -9   3        113.74        132.33         5.44 o                         
  -8  -9   3        171.79        177.08         6.80 o                         
  -7  -9   3        723.80        786.77        25.67 o                         
  -6  -9   3       2121.69       2187.87        42.05 o                         
  -5  -9   3        608.42        687.72         5.52 o                         
  -4  -9   3        744.93        729.60        11.52 o                         
  -3  -9   3       7064.36       7165.25       117.41 o                         
  -2  -9   3       1118.93       1129.51         8.98 o                         
  -1  -9   3          1.40          7.20         4.08 o                         
   0  -9   3        147.99        105.87         4.62 o                         
   1  -9   3       1319.15       1305.23        15.08 o                         
   2  -9   3        437.39        381.27         6.70 o                         
   3  -9   3        696.71        689.33         8.79 o                         
   4  -9   3         98.16         88.56        12.20 o                         
   5  -9   3          8.83         16.95         7.15 o                         
   6  -9   3        146.65        116.83        12.41 o                         
   7  -9   3        263.64        266.53         8.13 o                         
   8  -9   3        132.98        112.50         6.60 o                         
   9  -9   3       1668.71       1746.79        29.16 o                         
  10  -9   3        124.42        128.02         6.22 o                         
  11  -9   3          0.86          9.52         6.30 o                         
  12  -9   3        359.31        339.43        22.72 o                         
  -9  -8   3         13.24          4.04         4.74 o                         
  -8  -8   3        335.91        358.44        12.38 o                         
  -7  -8   3          7.65          8.85         4.68 o                         
  -6  -8   3        497.58        486.17         6.56 o                         
  -5  -8   3       1111.39       1102.97        28.01 o                         
  -4  -8   3        143.73        155.55         4.76 o                         
  -3  -8   3          1.84          6.10         4.02 o                         
  -2  -8   3       2099.81       2084.14        28.49 o                         
  -1  -8   3        538.43        534.87         6.09 o                         
   0  -8   3         23.72         26.71         4.47 o                         
   1  -8   3        198.68        210.05         5.66 o                         
   2  -8   3         11.43         10.38         5.21 o                         
   3  -8   3        325.57        271.15         8.52 o                         
   4  -8   3         49.11         37.40         7.43 o                         
   5  -8   3          3.95         11.56         7.41 o                         
   6  -8   3         30.91         26.58         7.22 o                         
   7  -8   3        281.07        265.91         7.38 o                         
   8  -8   3         18.93         23.67         6.15 o                         
   9  -8   3          1.10          5.15         6.02 o                         
  10  -8   3         75.95         85.86         6.50 o                         
  11  -8   3        217.53        240.46         6.81 o                         
  12  -8   3         24.25         35.39         6.36 o                         
 -10  -7   3          2.38          4.95         5.24 o                         
  -9  -7   3         41.96         39.10         5.30 o                         
  -8  -7   3          5.22          9.58         5.24 o                         
  -7  -7   3        228.16        240.08         8.18 o                         
  -6  -7   3          8.45         12.34         4.96 o                         
  -5  -7   3        223.53        238.21         4.77 o                         
  -4  -7   3      11054.15      11015.85       134.04 o                         
  -3  -7   3       1976.88       2042.97        13.88 o                         
  -2  -7   3        979.55        898.11         8.08 o                         
  -1  -7   3      12887.61      12199.74        57.04 o                         
   0  -7   3      20241.23      20009.81       355.17 o                         
   1  -7   3       5904.24       6197.75        80.15 o                         
   2  -7   3       2480.03       2322.40        21.19 o                         
   3  -7   3       1021.60       1014.71        33.55 o                         
   4  -7   3       1875.34       1720.11        35.29 o                         
   5  -7   3       2026.67       2152.66        39.52 o                         
   6  -7   3         69.70         72.09         6.45 o                         
   7  -7   3         50.18         63.14         6.03 o                         
   8  -7   3        510.75        539.47         7.06 o                         
   9  -7   3         10.23         18.39         5.33 o                         
  10  -7   3        262.66        263.71         7.95 o                         
  11  -7   3          9.95         13.52         5.79 o                         
  12  -7   3        215.96        234.38         6.93 o                         
 -10  -6   3          0.73          3.26         5.13 o                         
  -9  -6   3        259.72        244.18         7.46 o                         
  -8  -6   3          4.94          8.24         4.45 o                         
  -7  -6   3          0.91          8.61         4.29 o                         
  -6  -6   3       1446.44       1412.70        24.05 o                         
  -5  -6   3          4.30          2.69         3.96 o                         
  -4  -6   3          8.74         39.93         6.14 o                         
  -3  -6   3       1194.98       1140.79        22.11 o                         
  -2  -6   3        809.86        937.93        27.70 o                         
  -1  -6   3         65.94         68.43         7.99 o                         
   0  -6   3        121.37        157.12        22.34 o                         
   1  -6   3          9.04         32.19        13.45 o                         
   2  -6   3         51.36         34.15         6.44 o                         
   3  -6   3       1397.50       1426.92        37.41 o                         
   4  -6   3        940.28        925.90        18.31 o                         
   5  -6   3        610.25        640.74        13.56 o                         
   6  -6   3        415.80        379.82         7.21 o                         
   7  -6   3        668.39        650.55         7.20 o                         
   8  -6   3        385.49        407.13         6.62 o                         
   9  -6   3          4.99         14.02         5.44 o                         
  10  -6   3        308.99        280.73         6.60 o                         
  11  -6   3        103.97        104.26         6.05 o                         
  12  -6   3        113.58        105.54         7.15 o                         
 -11  -5   3        106.94         76.22         5.37 o                         
 -10  -5   3         69.88         71.10         4.80 o                         
  -9  -5   3         77.92         67.31         4.50 o                         
  -8  -5   3        313.60        353.87         5.38 o                         
  -7  -5   3        516.11        548.79        11.59 o                         
  -6  -5   3        324.62        337.77         5.01 o                         
  -5  -5   3        128.82        100.07         4.26 o                         
  -4  -5   3        680.22        720.29         5.89 o                         
  -3  -5   3       1750.20       1703.18        17.10 o                         
  -2  -5   3       5452.30       5187.72        29.49 o                         
  -1  -5   3       2075.36       1792.33         9.11 o                         
   0  -5   3        906.13        924.13         9.05 o                         
   1  -5   3       9448.19       9745.84       157.44 o                         
   3  -5   3       5173.03       5499.44        94.48 o                         
   4  -5   3       5319.13       4980.94        93.98 o                         
   5  -5   3       6343.40       6431.30        52.79 o                         
   6  -5   3       5242.28       5441.68        55.56 o                         
   7  -5   3       1782.19       1614.63        10.99 o                         
   8  -5   3        375.69        355.36         7.56 o                         
   9  -5   3        131.02        144.62         5.64 o                         
  10  -5   3          5.58         10.25         5.67 o                         
  11  -5   3        171.58        178.86         5.60 o                         
  12  -5   3          3.31          9.53         6.17 o                         
 -11  -4   3          0.80          3.32         4.93 o                         
 -10  -4   3         32.22         29.06         4.54 o                         
  -9  -4   3        146.17        141.04         4.81 o                         
  -8  -4   3         56.84         67.56         4.54 o                         
  -7  -4   3        742.46        784.18        14.16 o                         
  -6  -4   3          1.76          5.05         3.94 o                         
  -5  -4   3        162.47        188.20         4.73 o                         
  -4  -4   3       3849.31       3804.97        21.28 o                         
  -3  -4   3          0.85          2.79         4.33 o                         
  -2  -4   3         12.45         34.35         4.21 o                         
  -1  -4   3         80.21         59.28         5.17 o                         
   0  -4   3        124.29        111.02         5.70 o                         
   1  -4   3         30.26         45.69         7.57 o                         
   2  -4   3         14.47         12.28         7.74 o                         
   3  -4   3        434.42        519.48        12.45 o                         
   4  -4   3       1712.42       1456.85        22.84 o                         
   5  -4   3         42.01         86.64         6.29 o                         
   6  -4   3        376.24        382.68         6.61 o                         
   7  -4   3        805.84        793.20         7.47 o                         
   8  -4   3        719.10        706.33        14.02 o                         
   9  -4   3        498.69        495.46         8.51 o                         
  10  -4   3         44.18         51.53         5.03 o                         
  11  -4   3         77.76         83.03         5.37 o                         
  12  -4   3        489.37        501.08        14.87 o                         
 -12  -3   3        168.87        176.27         7.86 o                         
 -11  -3   3         77.12         94.83         5.37 o                         
 -10  -3   3          8.74          9.75         4.48 o                         
  -9  -3   3        535.79        535.60         7.23 o                         
  -8  -3   3        447.71        476.89         5.44 o                         
  -7  -3   3        203.64        191.66         5.93 o                         
  -6  -3   3       4325.53       4241.17        15.59 o                         
  -5  -3   3        536.99        562.99         5.48 o                         
  -4  -3   3        285.50        307.50         5.34 o                         
  -3  -3   3        832.42        738.77         6.33 o                         
  -2  -3   3        230.91        225.71         5.31 o                         
  -1  -3   3      17855.29      18208.76        30.40 o                         
   0  -3   3       2137.81       2288.64        15.89 o                         
   1  -3   3      15100.87      16647.53        82.34 o                         
   2  -3   3         20.55         34.03         7.83 o                         
   3  -3   3       1373.75       1390.18        19.12 o                         
   4  -3   3       5683.05       5922.69        71.29 o                         
   5  -3   3       4171.71       3963.71        30.96 o                         
   6  -3   3       2851.39       2935.86        56.08 o                         
   7  -3   3       5519.73       5614.43        80.59 o                         
   8  -3   3         32.58         39.97         5.06 o                         
   9  -3   3       1689.58       1826.55        32.49 o                         
  10  -3   3       1119.04       1166.70        25.05 o                         
  11  -3   3        171.64        169.54         5.98 o                         
  12  -3   3         12.75         14.68         5.18 o                         
 -12  -2   3         11.30          8.79         5.06 o                         
 -11  -2   3        304.62        299.95         9.63 o                         
 -10  -2   3        739.79        706.29        14.20 o                         
  -9  -2   3        261.52        281.42         8.65 o                         
  -8  -2   3        347.15        338.05         5.30 o                         
  -7  -2   3         14.58         13.23         4.48 o                         
  -6  -2   3        747.44        719.85         9.95 o                         
  -5  -2   3        206.21        213.39         4.68 o                         
  -4  -2   3         41.85         59.10         4.80 o                         
  -3  -2   3         60.03         45.72         4.34 o                         
  -2  -2   3       3300.40       2850.33        26.28 o                         
  -1  -2   3       1167.45        957.62         9.69 o                         
   0  -2   3        478.07        557.67        21.94 o                         
   1  -2   3        153.42        196.26        11.27 o                         
   2  -2   3        839.98        677.98        12.84 o                         
   3  -2   3        267.14        380.25         7.88 o                         
   4  -2   3          0.46         14.34         5.02 o                         
   5  -2   3        116.64        120.17         5.08 o                         
   6  -2   3         44.24         33.08         4.92 o                         
   7  -2   3        202.75        179.01         8.19 o                         
   8  -2   3        627.29        572.20         6.12 o                         
   9  -2   3         12.71         22.32         4.94 o                         
  10  -2   3        185.92        182.32         5.50 o                         
  11  -2   3        798.76        814.24        25.09 o                         
  12  -2   3          4.06          4.46         5.72 o                         
 -12  -1   3         52.48         48.39         5.10 o                         
 -11  -1   3          4.15          7.75         4.83 o                         
 -10  -1   3        120.86        115.89         5.47 o                         
  -9  -1   3       1210.02       1260.35        15.74 o                         
  -8  -1   3        720.29        761.02         5.81 o                         
  -7  -1   3       1284.69       1349.34        10.73 o                         
  -6  -1   3       6324.42       6225.08        32.77 o                         
  -5  -1   3       3034.69       2632.67        27.83 o                         
  -4  -1   3       6826.03       6681.82        20.94 o                         
  -3  -1   3      13167.78      12328.18        64.19 o                         
  -2  -1   3        919.31        849.69         8.27 o                         
  -1  -1   3          5.95         58.92         8.20 o                         
   0  -1   3       5686.44       7275.29        61.78 o                         
   1  -1   3          6.35         49.11        10.17 o                         
   2  -1   3       4944.80       4952.61        69.05 o                         
   3  -1   3         21.19         11.04         5.37 o                         
   4  -1   3       1705.24       2038.35        28.25 o                         
   5  -1   3        247.50        279.43         5.71 o                         
   6  -1   3         56.74         54.27         4.92 o                         
   7  -1   3         42.73         74.21         4.76 o                         
   8  -1   3         39.47         42.64         5.00 o                         
   9  -1   3        997.63        986.68        18.29 o                         
  10  -1   3        204.34        217.12         5.44 o                         
  11  -1   3        131.13        122.91         5.75 o                         
  12  -1   3        349.09        314.43        17.58 o                         
 -12   0   3         25.33         31.68         5.51 o                         
 -11   0   3         22.41         33.54         6.63 o                         
 -10   0   3          1.79          2.77         4.31 o                         
  -9   0   3         32.95         27.33         4.21 o                         
  -8   0   3         75.84         82.94         4.42 o                         
  -7   0   3        397.68        415.39         5.70 o                         
  -6   0   3        232.63        245.67         5.16 o                         
  -5   0   3        644.14        633.06         6.20 o                         
  -4   0   3        412.36        377.63         5.73 o                         
  -3   0   3       3226.39       2989.34        25.65 o                         
  -2   0   3       2503.66       2931.36        47.13 o                         
  -1   0   3          4.39         21.31        11.04 o                         
   0   0   3       1981.82       1559.82        22.19 o                         
   1   0   3         44.18        123.52         7.88 o                         
   2   0   3       2009.83       2078.20        26.75 o                         
   3   0   3       2201.99       2387.81        35.50 o                         
   4   0   3       1244.07       1258.26        19.08 o                         
   5   0   3       1774.24       1618.82        14.72 o                         
   6   0   3        139.52        152.21         4.79 o                         
   7   0   3        197.25        211.28         6.22 o                         
   8   0   3        103.28        106.37         4.78 o                         
   9   0   3        285.69        293.12        11.38 o                         
  10   0   3        437.77        424.42         9.42 o                         
  11   0   3         14.98         12.95         4.91 o                         
  12   0   3         24.61         16.76         6.38 o                         
 -12   1   3          0.64          4.34         5.01 o                         
 -11   1   3         90.50        101.80         9.07 o                         
 -10   1   3         68.30         76.58         4.86 o                         
  -9   1   3         90.67         90.09         4.86 o                         
  -8   1   3        712.70        650.03         6.78 o                         
  -7   1   3          8.86         14.89         4.24 o                         
  -6   1   3        108.73        123.18         5.05 o                         
  -5   1   3        926.11        897.75        24.78 o                         
  -4   1   3       2929.84       2807.45        28.27 o                         
  -3   1   3         33.66         37.67         6.28 o                         
  -2   1   3       5834.53       5562.56        84.73 o                         
   0   1   3       1951.74       1818.07        29.15 o                         
   1   1   3       2452.56       3211.17        83.92 o                         
   3   1   3      11850.57      11604.48        54.09 o                         
   4   1   3         59.10         61.52         4.96 o                         
   5   1   3        621.15        588.62         8.54 o                         
   6   1   3        796.70        729.02         6.29 o                         
   7   1   3         20.17         29.54         4.48 o                         
   8   1   3         80.07         76.48         4.94 o                         
   9   1   3        188.01        144.17         5.24 o                         
  10   1   3        157.35        147.87         5.75 o                         
  11   1   3         46.67         46.28         5.45 o                         
 -13   2   3         18.49         24.84         5.37 o                         
 -12   2   3         48.01         52.14         5.27 o                         
 -11   2   3        260.95        267.71         5.99 o                         
 -10   2   3        111.48        131.19         8.38 o                         
  -9   2   3        113.14        133.94         4.73 o                         
  -8   2   3        513.39        553.07         7.91 o                         
  -7   2   3          1.95          5.29         4.48 o                         
  -6   2   3         96.40         91.55         4.83 o                         
  -5   2   3         38.39         48.81         4.48 o                         
  -4   2   3        579.79        632.42         9.40 o                         
  -3   2   3         82.38         74.77         6.80 o                         
  -2   2   3         97.85        110.84        10.93 o                         
  -1   2   3        221.29        290.06         9.15 o                         
   0   2   3      13840.55      14838.95       199.36 o                         
   1   2   3       1759.01       1943.36        23.67 o                         
   2   2   3        589.15        633.95        13.76 o                         
   3   2   3       1582.64       1670.73        15.22 o                         
   4   2   3       1588.06       1367.04        23.11 o                         
   5   2   3        174.39        221.03         5.66 o                         
   6   2   3          1.11          9.45         4.98 o                         
   7   2   3        103.69         98.31         5.00 o                         
   8   2   3         29.86         28.40         4.34 o                         
   9   2   3        394.92        421.25         6.35 o                         
  10   2   3         69.76         80.74         6.34 o                         
  11   2   3         19.54         25.00         6.56 o                         
 -13   3   3          3.80         11.14         5.90 o                         
 -12   3   3         44.91         54.01         5.39 o                         
 -11   3   3       1368.94       1445.96        11.19 o                         
 -10   3   3        939.83        984.94        24.08 o                         
  -9   3   3         15.15         26.16         4.99 o                         
  -8   3   3       1876.94       1935.38        14.81 o                         
  -7   3   3       1507.50       1419.53        16.53 o                         
  -6   3   3       3197.36       3471.79        43.00 o                         
  -5   3   3        687.90        661.94        10.21 o                         
  -4   3   3        120.19        100.73         6.02 o                         
  -3   3   3       2901.21       2966.83        17.22 o                         
  -2   3   3       6824.70       6758.01       156.57 o                         
  -1   3   3        925.08        815.34        14.48 o                         
   0   3   3       3488.07       3878.97        67.21 o                         
   1   3   3        571.36        521.33         7.98 o                         
   2   3   3       1469.16       1414.35        28.31 o                         
   3   3   3       1117.63       1056.97        10.03 o                         
   4   3   3       2546.05       2421.56        21.73 o                         
   5   3   3       1224.13       1186.66        15.66 o                         
   6   3   3        322.99        317.89         5.30 o                         
   7   3   3        701.74        751.93        11.29 o                         
   8   3   3        420.58        391.48         9.76 o                         
   9   3   3          4.64          3.46         5.16 o                         
  10   3   3          1.16          6.03         4.80 o                         
  11   3   3         17.59         21.98         5.59 o                         
 -13   4   3         94.03        107.88         5.69 o                         
 -12   4   3        168.94        172.41         6.25 o                         
 -11   4   3          4.52          5.85         4.88 o                         
 -10   4   3         59.81         69.53         4.86 o                         
  -9   4   3         34.55         45.13         4.95 o                         
  -8   4   3          3.97         10.50         4.90 o                         
  -7   4   3         11.65         11.67         4.77 o                         
  -6   4   3        196.79        204.22         5.50 o                         
  -5   4   3        537.81        545.20         7.92 o                         
  -4   4   3        110.19        121.56         6.80 o                         
  -3   4   3          0.33         27.50         6.74 o                         
  -2   4   3        436.36        526.67         8.74 o                         
  -1   4   3        971.62        915.46        14.29 o                         
   0   4   3       1062.66       1053.29        18.45 o                         
   1   4   3       1867.97       1733.83        34.79 o                         
   2   4   3       1562.01       1499.77        17.87 o                         
   3   4   3        992.16        935.25        11.52 o                         
   4   4   3         52.69         58.12         4.48 o                         
   5   4   3        145.13        130.80         4.89 o                         
   6   4   3        475.83        492.28         5.72 o                         
   7   4   3          6.36          8.09         4.38 o                         
   8   4   3        393.53        362.87         5.65 o                         
   9   4   3        275.86        281.71         5.40 o                         
  10   4   3         28.55         29.41         5.44 o                         
 -13   5   3          2.51          0.96         5.42 o                         
 -12   5   3        423.29        418.89        13.21 o                         
 -11   5   3        227.15        247.21         6.16 o                         
 -10   5   3         84.47         96.97         5.45 o                         
  -9   5   3       1811.93       1795.85        32.98 o                         
  -8   5   3       1859.16       1896.58        32.60 o                         
  -7   5   3       2280.11       2207.54        15.98 o                         
  -6   5   3       2953.67       2814.93        14.02 o                         
  -5   5   3       1451.17       1157.63        24.05 o                         
  -4   5   3        347.84        261.17         7.54 o                         
  -3   5   3       3586.97       3491.20       112.86 o                         
  -2   5   3        302.53        244.26        10.55 o                         
  -1   5   3        856.65        905.21         8.79 o                         
   0   5   3         22.00         29.59         4.69 o                         
   1   5   3        705.40        739.99        11.27 o                         
   2   5   3        298.13        376.54         5.77 o                         
   3   5   3         31.51         34.18         4.04 o                         
   4   5   3        171.78        192.71         5.38 o                         
   5   5   3         30.88         37.05         4.66 o                         
   6   5   3         84.97         71.14         4.91 o                         
   7   5   3        895.28        891.25        13.53 o                         
   8   5   3        148.72        153.02         4.85 o                         
   9   5   3        168.86        161.91         5.10 o                         
  10   5   3        125.29        108.33         5.83 o                         
 -13   6   3        273.15        249.10        14.88 o                         
 -12   6   3         94.67         74.24         5.68 o                         
 -11   6   3        185.28        191.51         5.60 o                         
 -10   6   3        138.14        149.35         5.48 o                         
  -9   6   3        137.96        123.42         6.11 o                         
  -8   6   3         53.69         50.07         5.86 o                         
  -7   6   3         54.53         51.72         6.39 o                         
  -6   6   3        125.55        117.04         6.16 o                         
  -5   6   3          6.83         15.88         6.34 o                         
  -4   6   3        110.07        105.11         7.44 o                         
  -3   6   3         19.17         29.98         6.62 o                         
  -2   6   3        481.57        348.74         6.52 o                         
  -1   6   3        305.43        362.68         7.41 o                         
   0   6   3       2014.16       2373.97        48.07 o                         
   1   6   3         59.67         49.08         4.12 o                         
   2   6   3       1137.25        962.12        14.39 o                         
   3   6   3        259.08        255.65         5.48 o                         
   4   6   3         52.88         42.90         4.18 o                         
   5   6   3       1298.55       1262.09        10.71 o                         
   6   6   3        638.04        646.12         7.50 o                         
   7   6   3        110.60        102.00         4.59 o                         
   8   6   3        223.80        216.75         5.52 o                         
   9   6   3         23.58         29.33         5.50 o                         
 -13   7   3        349.31        320.73        17.09 o                         
 -12   7   3         46.67         59.21         6.61 o                         
 -11   7   3          4.37         13.35         6.16 o                         
 -10   7   3        283.66        296.70         6.96 o                         
  -9   7   3        236.64        225.21         7.09 o                         
  -8   7   3        298.41        296.74        11.83 o                         
  -7   7   3        577.73        569.63         8.31 o                         
  -6   7   3       1006.89        912.18        11.91 o                         
  -5   7   3        680.86        764.81         8.87 o                         
  -4   7   3       3138.92       2988.15        72.97 o                         
  -3   7   3       8937.85       8917.83       209.11 o                         
  -2   7   3         34.19         40.74         5.37 o                         
  -1   7   3       2783.28       2374.32        40.75 o                         
   0   7   3       3085.93       2922.06        61.15 o                         
   1   7   3        973.81        917.10         9.38 o                         
   2   7   3         85.34         72.51         7.50 o                         
   3   7   3        194.43        184.80         5.59 o                         
   4   7   3          4.24         11.30         4.07 o                         
   5   7   3          4.70          9.03         4.65 o                         
   6   7   3        118.44        125.15         4.79 o                         
   7   7   3          7.13          8.91         4.92 o                         
   8   7   3         81.52         96.55         4.89 o                         
   9   7   3         12.79          8.10         5.79 o                         
 -13   8   3         46.34         48.94         7.89 o                         
 -12   8   3          1.43          9.39         7.10 o                         
 -11   8   3         30.41         62.15        18.08 o                         
 -10   8   3        239.01        276.50         6.93 o                         
  -9   8   3         56.74         58.91         6.81 o                         
  -8   8   3         22.49         20.04         6.23 o                         
  -7   8   3        191.50        207.47         7.00 o                         
  -6   8   3        430.23        439.14         7.09 o                         
  -5   8   3         25.83         26.39         5.71 o                         
  -4   8   3        555.66        537.17        12.15 o                         
  -3   8   3        112.17        123.92         6.30 o                         
  -2   8   3        153.15        201.34         5.66 o                         
  -1   8   3         34.97         49.56         5.22 o                         
   0   8   3       1220.77       1242.35        15.50 o                         
   1   8   3       2786.32       2767.18        49.62 o                         
   2   8   3         73.79         72.91         4.96 o                         
   3   8   3         21.58         28.51         4.28 o                         
   4   8   3        798.10        754.11        11.46 o                         
   5   8   3        160.42        149.49         5.03 o                         
   6   8   3          0.81          0.37         4.48 o                         
   7   8   3        282.15        296.06         6.40 o                         
   8   8   3          1.41          0.48         5.38 o                         
 -12   9   3         77.35         89.15         7.22 o                         
 -11   9   3        493.10        551.14         8.26 o                         
 -10   9   3        195.64        254.37         9.23 o                         
  -9   9   3        408.48        425.13         7.46 o                         
  -8   9   3         65.83         66.85         6.35 o                         
  -7   9   3         95.54        114.34         6.56 o                         
  -6   9   3          8.60         11.40         5.79 o                         
  -5   9   3          2.05          9.06         5.57 o                         
  -4   9   3       1387.27       1356.49        29.00 o                         
  -3   9   3         39.62         38.84         5.51 o                         
  -2   9   3        122.46        130.12         5.78 o                         
  -1   9   3       1611.63       1646.07        30.20 o                         
   0   9   3       2053.17       2025.72        39.34 o                         
   1   9   3       1386.76       1516.53        12.14 o                         
   2   9   3       1454.53       1412.82        29.52 o                         
   3   9   3        102.99        109.07         4.70 o                         
   4   9   3       1737.13       1751.24        29.99 o                         
   5   9   3        204.22        212.30         7.14 o                         
   6   9   3         57.46         63.17         4.67 o                         
   7   9   3         13.62         10.22         4.87 o                         
   8   9   3         67.84         71.17         5.37 o                         
 -12  10   3          4.97          1.99         6.99 o                         
 -11  10   3        157.12        143.67         7.24 o                         
 -10  10   3         72.29         69.73         7.35 o                         
  -9  10   3         21.38         16.50         5.91 o                         
  -8  10   3        269.86        297.06         7.04 o                         
  -7  10   3        129.35        119.07         6.63 o                         
  -6  10   3         41.86         49.38         5.88 o                         
  -5  10   3         14.17         12.14         6.28 o                         
  -4  10   3         19.67         17.92         6.56 o                         
  -3  10   3          5.80          5.49         5.34 o                         
  -2  10   3        259.37        271.49        11.13 o                         
  -1  10   3        527.67        568.05         8.95 o                         
   0  10   3       2672.00       2676.95        56.97 o                         
   1  10   3         27.38         24.26         4.84 o                         
   2  10   3        832.84        806.39        11.42 o                         
   3  10   3       1787.24       1850.42        15.89 o                         
   4  10   3        435.54        437.97         8.71 o                         
   5  10   3        113.21        111.03         5.55 o                         
   6  10   3        577.19        524.60        11.82 o                         
   7  10   3         72.14         60.11         6.35 o                         
 -12  11   3         54.74         55.99         8.07 o                         
 -11  11   3        373.64        406.17        12.25 o                         
 -10  11   3        101.17        114.99         7.19 o                         
  -9  11   3        209.96        213.89         7.11 o                         
  -8  11   3       1030.29       1183.50        42.49 o                         
  -7  11   3        188.47        198.20         6.94 o                         
  -6  11   3        198.07        227.03         6.58 o                         
  -5  11   3       4819.86       4883.95       114.08 o                         
  -4  11   3        351.32        364.67         6.94 o                         
  -3  11   3          3.72         14.57         5.58 o                         
  -2  11   3         88.59        105.15         5.50 o                         
  -1  11   3         55.83         53.41         4.99 o                         
   0  11   3          5.27          8.71         4.69 o                         
   1  11   3        155.24        168.98         5.09 o                         
   2  11   3         76.82         79.13         4.79 o                         
   3  11   3        196.00        182.46         8.10 o                         
   4  11   3         34.00         42.94         4.72 o                         
   5  11   3        130.56        113.88         5.72 o                         
   6  11   3        177.53        163.39         8.56 o                         
 -12  12   3         88.82         78.02         9.26 o                         
 -11  12   3         75.02         66.65         7.90 o                         
 -10  12   3        259.50        297.24         9.56 o                         
  -9  12   3          6.06          2.32         7.80 o                         
  -8  12   3          2.35          4.87         6.58 o                         
  -7  12   3         94.26        103.25         6.64 o                         
  -6  12   3         49.73         57.54         6.16 o                         
  -5  12   3         16.25         17.76         6.14 o                         
  -4  12   3         66.56         82.84         5.99 o                         
  -3  12   3        171.70        183.11         7.11 o                         
  -2  12   3        277.60        291.84         7.25 o                         
  -1  12   3        645.46        634.39        26.08 o                         
   0  12   3         60.96         60.43         6.58 o                         
   1  12   3         14.54         18.03         4.77 o                         
   2  12   3        322.14        343.86        12.48 o                         
   3  12   3         16.05         29.54         5.01 o                         
   4  12   3          1.17          7.15         4.79 o                         
   5  12   3        277.96        237.11        12.68 o                         
 -11  13   3          8.85         16.98         8.57 o                         
 -10  13   3         82.22         97.05        18.32 o                         
  -9  13   3        210.02        234.91        10.34 o                         
  -8  13   3        135.18        132.15         8.11 o                         
  -7  13   3         13.04         16.11         7.59 o                         
  -6  13   3       1811.83       1868.68        23.27 o                         
  -5  13   3         60.30         71.75         6.39 o                         
  -4  13   3          5.30          3.55         5.97 o                         
  -3  13   3        743.32        770.86        11.72 o                         
  -2  13   3        541.18        573.43        10.06 o                         
  -1  13   3         98.48        106.70         5.32 o                         
   0  13   3         16.67         21.48         4.66 o                         
   1  13   3        209.85        223.42         6.26 o                         
   2  13   3         10.27         14.69         4.89 o                         
   3  13   3        240.55        265.30        12.35 o                         
   4  13   3          7.58         13.30         5.54 o                         
 -10  14   3        150.61        132.97        11.53 o                         
  -9  14   3        102.42        103.89        16.37 o                         
  -8  14   3         43.53         54.37         8.72 o                         
  -7  14   3         76.50         72.94         8.42 o                         
  -6  14   3          4.88          8.88         6.45 o                         
  -5  14   3          4.97         11.59         7.47 o                         
  -4  14   3         46.47         39.25         6.49 o                         
  -3  14   3        105.56        123.20         6.08 o                         
  -2  14   3        467.04        461.50        15.24 o                         
  -1  14   3         41.34         42.06         5.30 o                         
   0  14   3         20.76         24.26         5.78 o                         
   1  14   3        591.42        569.24        10.88 o                         
   2  14   3        173.61        187.19         6.25 o                         
   3  14   3         22.32         25.16         5.49 o                         
 -10  15   3          3.84         12.91        10.66 o                         
  -9  15   3          8.40          2.46        10.21 o                         
  -8  15   3          3.13          1.38         8.35 o                         
  -7  15   3          1.23         15.94         7.56 o                         
  -6  15   3         35.94         32.61         7.52 o                         
  -5  15   3         16.23         16.28         6.65 o                         
  -4  15   3        354.21        363.86        17.68 o                         
  -3  15   3        693.82        736.31        12.46 o                         
  -2  15   3        637.51        656.14         8.10 o                         
  -1  15   3        364.10        383.15         6.37 o                         
   0  15   3        865.08        842.79         7.98 o                         
   1  15   3        427.19        428.12        14.00 o                         
   2  15   3         74.24         69.70         5.79 o                         
  -8  16   3         11.59          7.68         8.03 o                         
  -7  16   3         29.79         21.37         8.59 o                         
  -6  16   3          8.44         12.87         7.72 o                         
  -5  16   3        107.48        109.20         7.24 o                         
  -4  16   3         20.29         24.05         6.68 o                         
  -3  16   3         13.33         17.74         5.92 o                         
  -2  16   3          5.85          8.24         5.65 o                         
  -1  16   3          0.47          5.85         5.66 o                         
   0  16   3         94.30         80.50         7.73 o                         
  -7  17   3        162.95        119.58         9.38 o                         
  -6  17   3         28.59         33.40        11.83 o                         
  -5  17   3         22.61         15.44         7.37 o                         
  -4  17   3          0.63         11.18         7.28 o                         
  -3  17   3          1.62          2.69         6.21 o                         
  -2  17   3          8.04          9.89         6.08 o                         
   1 -18   4         28.88         23.55         6.43 o                         
   2 -18   4          1.23          9.27         9.41 o                         
   3 -18   4          2.14         10.94         7.35 o                         
   4 -18   4         38.28         47.10         7.67 o                         
   5 -18   4         49.96         71.26        12.72 o                         
   6 -18   4         16.58         18.48         8.38 o                         
  -1 -17   4         88.39         82.68         5.86 o                         
   0 -17   4         51.08         49.85         5.85 o                         
   1 -17   4        666.40        660.75        19.73 o                         
   2 -17   4         11.85          4.96         8.92 o                         
   3 -17   4         68.01         84.53         7.37 o                         
   4 -17   4          0.24         -2.26         7.51 o                         
   5 -17   4         75.28         66.54         7.49 o                         
   6 -17   4         20.43         19.24        15.02 o                         
   7 -17   4        143.02        131.67         9.87 o                         
   8 -17   4         28.18         23.83         8.62 o                         
  -3 -16   4         43.71         47.78         5.19 o                         
  -2 -16   4         63.79         70.49         5.83 o                         
  -1 -16   4        642.45        666.93        28.36 o                         
   0 -16   4         18.96         10.42         5.16 o                         
   1 -16   4        615.83        627.35        31.09 o                         
   2 -16   4        769.46        813.79        42.19 o                         
   3 -16   4         60.31         65.24         7.24 o                         
   4 -16   4         41.87         45.58         7.03 o                         
   5 -16   4        180.79        186.39         8.44 o                         
   6 -16   4        121.91        114.25         7.74 o                         
   7 -16   4         23.89         20.17         8.27 o                         
   8 -16   4         24.65         40.00         9.29 o                         
   9 -16   4         43.93         36.58         9.77 o                         
  -4 -15   4        250.49        226.14        18.68 o                         
  -3 -15   4        484.13        483.60        11.54 o                         
  -2 -15   4        178.69        191.19         8.74 o                         
  -1 -15   4         41.11         44.58         5.75 o                         
   0 -15   4        436.55        457.46        17.95 o                         
   1 -15   4          0.47          3.05         6.43 o                         
   2 -15   4         92.46        103.99         6.19 o                         
   3 -15   4          1.84         11.63         6.95 o                         
   4 -15   4        182.65        182.67         8.80 o                         
   5 -15   4         17.67         16.65         6.81 o                         
   6 -15   4        285.17        269.39         9.43 o                         
   7 -15   4          9.70          7.61         9.18 o                         
   8 -15   4         42.23         50.68         8.28 o                         
   9 -15   4         24.28         21.18         8.38 o                         
  10 -15   4        115.19         89.91        10.27 o                         
  -5 -14   4         17.28         17.82         5.07 o                         
  -4 -14   4          2.00          2.31         5.13 o                         
  -3 -14   4          0.77          7.41         4.97 o                         
  -2 -14   4         27.28         34.59         5.01 o                         
  -1 -14   4          1.42         -1.53         5.14 o                         
   0 -14   4         10.21         22.22         5.06 o                         
   1 -14   4       1142.98       1209.71        17.68 o                         
   2 -14   4        299.32        298.70         6.60 o                         
   3 -14   4         91.09         93.68         6.33 o                         
   4 -14   4        658.26        574.51        15.33 o                         
   5 -14   4       2901.76       2893.94        14.20 o                         
   6 -14   4        460.17        416.93         9.68 o                         
   7 -14   4        359.44        331.24         9.12 o                         
   8 -14   4         53.90         49.37         9.16 o                         
   9 -14   4        478.37        462.73        11.00 o                         
  10 -14   4        146.08        117.77         8.28 o                         
  -6 -13   4          6.10         13.32         5.12 o                         
  -5 -13   4         22.22         20.73         5.14 o                         
  -4 -13   4        263.50        278.22         5.59 o                         
  -3 -13   4        219.05        217.17         7.95 o                         
  -2 -13   4         58.74         59.83         5.22 o                         
  -1 -13   4       1147.80       1207.75        29.73 o                         
   0 -13   4         40.67         44.78         4.59 o                         
   1 -13   4         34.75         54.36         6.59 o                         
   2 -13   4         20.70         24.04         5.89 o                         
   3 -13   4         10.93         19.01         6.67 o                         
   4 -13   4         14.70         12.30         6.93 o                         
   5 -13   4        130.98        144.56         7.19 o                         
   6 -13   4        128.52        137.85        17.90 o                         
   7 -13   4         47.93         43.95         7.59 o                         
   8 -13   4          4.19          4.15         7.13 o                         
   9 -13   4         24.30         18.23         8.22 o                         
  10 -13   4         91.65         91.47        11.19 o                         
  11 -13   4          3.08         11.40         8.66 o                         
  -7 -12   4        337.55        311.31        13.91 o                         
  -6 -12   4        641.77        654.66        18.04 o                         
  -5 -12   4        341.74        335.29        15.73 o                         
  -4 -12   4         70.54         78.79         4.80 o                         
  -3 -12   4         17.20         21.69         4.51 o                         
  -2 -12   4         58.58         73.79         5.05 o                         
  -1 -12   4         45.31         48.84         4.67 o                         
   0 -12   4        362.59        387.49         6.74 o                         
   1 -12   4         44.78         63.39         5.38 o                         
   2 -12   4        695.80        721.03        18.00 o                         
   3 -12   4         36.34         28.56         5.93 o                         
   4 -12   4       1036.02       1028.53        10.31 o                         
   5 -12   4        119.12        118.22         7.64 o                         
   6 -12   4          8.29         13.80         6.77 o                         
   7 -12   4        966.69        906.50        21.62 o                         
   8 -12   4        946.41        956.73        12.98 o                         
   9 -12   4        999.91       1066.91        12.33 o                         
  10 -12   4        532.69        512.84        11.06 o                         
  11 -12   4        102.09         94.45         9.74 o                         
  -8 -11   4         86.48         77.06         6.82 o                         
  -7 -11   4        109.39         96.84         5.31 o                         
  -6 -11   4        322.19        318.58        10.88 o                         
  -5 -11   4       1021.44       1007.30        30.17 o                         
  -4 -11   4          0.45          6.22         4.47 o                         
  -3 -11   4         87.86         87.84         4.86 o                         
  -2 -11   4        405.38        416.75         5.42 o                         
  -1 -11   4         32.68         30.80         4.44 o                         
   0 -11   4        267.86        238.84         8.33 o                         
   1 -11   4         77.07         73.20         5.20 o                         
   2 -11   4        323.37        315.60         7.38 o                         
   3 -11   4         52.98         52.25         5.84 o                         
   4 -11   4        302.18        294.36         8.70 o                         
   5 -11   4        123.26        132.40         8.49 o                         
   6 -11   4         55.47         69.72         7.51 o                         
   7 -11   4        187.77        173.45        12.56 o                         
   8 -11   4        211.64        241.25         8.56 o                         
   9 -11   4         84.84         98.54         8.81 o                         
  10 -11   4         45.94         43.42         7.86 o                         
  11 -11   4          0.71          0.51         7.04 o                         
  12 -11   4         25.18         23.44         7.70 o                         
  -8 -10   4         23.01         20.75         4.95 o                         
  -7 -10   4        136.38        137.53         5.28 o                         
  -6 -10   4        752.81        800.02         6.25 o                         
  -5 -10   4       1391.47       1455.99        18.14 o                         
  -4 -10   4       1027.34       1111.24        21.58 o                         
  -3 -10   4       4145.11       4213.10        85.81 o                         
  -2 -10   4       3190.95       3232.90        33.73 o                         
  -1 -10   4      11922.01      12093.14        92.58 o                         
   0 -10   4        965.25        973.96         6.84 o                         
   1 -10   4        139.56        134.95         5.49 o                         
   2 -10   4       6614.93       6467.69       118.31 o                         
   3 -10   4       2103.86       2080.87        39.71 o                         
   4 -10   4       1018.15        988.63        17.77 o                         
   5 -10   4        159.47        168.71         7.43 o                         
   6 -10   4          2.68          5.25         7.41 o                         
   7 -10   4         35.68         22.20         7.74 o                         
   8 -10   4        140.63        173.07         7.65 o                         
   9 -10   4         55.93         78.69         7.20 o                         
  10 -10   4          2.82         10.57         6.77 o                         
  11 -10   4         39.01         40.47         6.38 o                         
  12 -10   4        337.61        297.52        16.31 o                         
  -9  -9   4         96.59        103.43         6.29 o                         
  -8  -9   4        338.93        336.06         6.95 o                         
  -7  -9   4         38.18         43.24         4.45 o                         
  -6  -9   4         80.94         86.94         4.47 o                         
  -5  -9   4         37.35         44.02         4.02 o                         
  -4  -9   4          9.96         15.35         3.97 o                         
  -3  -9   4        626.31        635.39        13.90 o                         
  -2  -9   4         15.00         13.78         4.53 o                         
  -1  -9   4         29.88         32.24         4.38 o                         
   0  -9   4         52.52         47.24         4.36 o                         
   1  -9   4         31.46         29.93         4.95 o                         
   2  -9   4          5.29          8.19         5.34 o                         
   3  -9   4         27.16         20.92         6.06 o                         
   4  -9   4         28.30         16.41         7.88 o                         
   5  -9   4         16.60         15.75         8.38 o                         
   6  -9   4        290.90        268.74         8.47 o                         
   7  -9   4         45.03         51.57         6.87 o                         
   8  -9   4        116.53        132.94         6.96 o                         
   9  -9   4         95.62         89.50         6.51 o                         
  10  -9   4         19.22         23.23         6.34 o                         
  11  -9   4         67.09         71.55         6.69 o                         
  12  -9   4         51.57         59.94         7.11 o                         
  -9  -8   4        136.83        139.89         5.51 o                         
  -8  -8   4         28.41         25.38         4.86 o                         
  -7  -8   4        224.52        233.91         5.13 o                         
  -6  -8   4          0.85          6.37         4.08 o                         
  -5  -8   4         77.61         69.56         4.38 o                         
  -4  -8   4        917.86        959.73         9.64 o                         
  -3  -8   4       1346.08       1231.30        26.19 o                         
  -2  -8   4       5122.56       5195.39        50.23 o                         
  -1  -8   4       5685.87       5454.88        35.59 o                         
   0  -8   4         26.79         22.23         4.34 o                         
   1  -8   4       8916.36       8455.04        75.59 o                         
   2  -8   4      12357.18      11931.78       255.70 o                         
   3  -8   4        461.07        507.48        14.98 o                         
   4  -8   4       6376.47       6457.90       130.98 o                         
   5  -8   4       3448.92       3021.17        90.14 o                         
   6  -8   4       1670.51       1669.78        17.76 o                         
   7  -8   4        331.53        343.39         7.22 o                         
   8  -8   4         27.76         34.98         6.03 o                         
   9  -8   4        179.01        170.45         6.29 o                         
  10  -8   4        208.88        223.51         9.27 o                         
  11  -8   4         16.27         17.66         5.88 o                         
  12  -8   4         16.35         17.48         6.24 o                         
 -10  -7   4         47.91         61.61         6.38 o                         
  -9  -7   4         91.83        113.46         5.78 o                         
  -8  -7   4          9.17         20.12         5.22 o                         
  -7  -7   4         34.04         49.22         4.28 o                         
  -6  -7   4        567.93        624.67        11.75 o                         
  -5  -7   4        296.20        297.89         6.76 o                         
  -4  -7   4        193.39        233.34        30.21 o                         
  -3  -7   4        926.69        927.34         9.78 o                         
  -2  -7   4         48.69         54.84         4.43 o                         
  -1  -7   4         22.97         30.01         9.93 o                         
   0  -7   4          0.22         -3.98         5.97 o                         
   1  -7   4          2.90         -3.24         5.25 o                         
   2  -7   4          7.77         10.09         5.93 o                         
   3  -7   4          2.64          6.01         5.67 o                         
   4  -7   4          0.41          4.14         6.92 o                         
   5  -7   4          6.38         16.42         6.34 o                         
   6  -7   4        167.55        189.59         6.69 o                         
   7  -7   4         83.00         72.71         6.21 o                         
   8  -7   4        233.65        247.95         5.91 o                         
   9  -7   4         26.74         28.01         5.68 o                         
  10  -7   4         25.69         33.19         5.85 o                         
  11  -7   4        125.53        120.10         6.21 o                         
  12  -7   4         29.58         37.67         6.20 o                         
 -10  -6   4         37.88         42.55         4.81 o                         
  -9  -6   4        396.11        453.84         6.83 o                         
  -8  -6   4       1036.28        951.90        11.84 o                         
  -7  -6   4        116.87        101.37         4.61 o                         
  -6  -6   4          2.66         15.46         4.52 o                         
  -5  -6   4        585.36        562.61         7.65 o                         
  -4  -6   4        274.65        312.42         4.98 o                         
  -3  -6   4       1065.11       1067.61        20.40 o                         
  -2  -6   4         64.87         85.87         4.56 o                         
  -1  -6   4        312.95        298.68         4.96 o                         
   0  -6   4      10203.82       9833.22        79.35 o                         
   1  -6   4      13256.52      14023.10       161.78 o                         
   2  -6   4       4746.30       5414.36        58.89 o                         
   3  -6   4       5493.40       5419.76       157.78 o                         
   4  -6   4      14124.68      13415.08       709.31 o                         
   5  -6   4       5325.30       5305.05        52.11 o                         
   6  -6   4        375.62        333.95         6.88 o                         
   7  -6   4       4686.98       4760.82        93.29 o                         
   8  -6   4       3371.49       3443.72        55.00 o                         
   9  -6   4         80.22         81.91         5.76 o                         
  10  -6   4        594.25        563.62        15.27 o                         
  11  -6   4          6.84          8.66         5.51 o                         
  12  -6   4         27.83         30.64         5.87 o                         
 -11  -5   4         80.21         71.24         8.57 o                         
 -10  -5   4         24.47         24.68         4.66 o                         
  -9  -5   4         23.29         24.54         4.53 o                         
  -8  -5   4          5.08          6.51         4.30 o                         
  -7  -5   4        374.95        351.56         4.90 o                         
  -6  -5   4         62.07         49.94         4.50 o                         
  -5  -5   4         73.84         82.77         4.20 o                         
  -4  -5   4        223.18        209.43         5.16 o                         
  -3  -5   4         70.41         63.60         4.15 o                         
  -2  -5   4         22.83         17.63         3.75 o                         
  -1  -5   4        186.86        179.18         4.85 o                         
   0  -5   4       1194.09       1198.01        10.38 o                         
   1  -5   4         13.19         19.75         6.69 o                         
   2  -5   4       2626.73       2838.21        45.14 o                         
   3  -5   4         45.18         27.30         6.28 o                         
   4  -5   4        343.14        269.11         7.19 o                         
   5  -5   4       4247.07       4058.08        61.76 o                         
   6  -5   4       1901.21       1924.29        33.39 o                         
   7  -5   4         94.96        117.61         5.65 o                         
   8  -5   4          1.00          5.61         5.46 o                         
   9  -5   4        708.40        798.16        15.67 o                         
  10  -5   4        264.54        243.54         6.30 o                         
  11  -5   4         84.06         85.93         5.53 o                         
  12  -5   4         18.00         12.94         5.86 o                         
 -11  -4   4         88.23        100.31         5.46 o                         
 -10  -4   4        160.79        199.81         4.88 o                         
  -9  -4   4        893.24        907.55        16.41 o                         
  -8  -4   4        124.37        104.57         4.33 o                         
  -7  -4   4          3.60         12.85         4.22 o                         
  -6  -4   4       2027.79       1956.33        15.64 o                         
  -5  -4   4        240.56        178.41         4.52 o                         
  -4  -4   4       1419.77       1352.30         9.66 o                         
  -3  -4   4        299.42        209.83         4.70 o                         
  -2  -4   4       4283.73       4569.18        23.13 o                         
  -1  -4   4       5679.10       5573.95        53.76 o                         
   0  -4   4       3014.17       2950.36        15.08 o                         
   1  -4   4       7120.89       7561.04        48.45 o                         
   2  -4   4        319.57        306.26        11.22 o                         
   3  -4   4       4164.73       4037.66        47.22 o                         
   4  -4   4        394.03        404.45         7.65 o                         
   5  -4   4        450.18        398.60         8.81 o                         
   6  -4   4       2305.96       2407.97        36.17 o                         
   7  -4   4       4896.34       4808.25        47.94 o                         
   8  -4   4          5.97          3.32         4.72 o                         
   9  -4   4       1771.51       1771.78        21.29 o                         
  10  -4   4       1644.28       1702.96        39.21 o                         
  11  -4   4        196.76        194.53         6.46 o                         
  12  -4   4        467.23        431.36        20.20 o                         
 -12  -3   4         98.70        101.40         5.30 o                         
 -11  -3   4        220.62        214.81         5.29 o                         
 -10  -3   4         55.85         68.77         5.08 o                         
  -9  -3   4          0.60          4.66         4.61 o                         
  -8  -3   4        112.40        101.52         4.77 o                         
  -7  -3   4          4.30         10.36         4.18 o                         
  -6  -3   4        131.66        151.37         4.60 o                         
  -5  -3   4        543.30        560.85         5.84 o                         
  -4  -3   4        400.68        449.93         5.55 o                         
  -3  -3   4        710.19        838.44         8.69 o                         
  -2  -3   4       1109.48        779.41        12.36 o                         
  -1  -3   4          0.41         13.92         5.63 o                         
   0  -3   4       2248.51       2196.60        70.20 o                         
   1  -3   4      10359.01      10084.74        41.94 o                         
   2  -3   4       2250.76       1936.88        57.72 o                         
   3  -3   4         92.85        218.38         7.41 o                         
   4  -3   4       1184.71       1341.91        21.18 o                         
   5  -3   4       2839.59       2673.26        27.17 o                         
   6  -3   4          7.26          7.73         5.14 o                         
   7  -3   4        688.53        778.17        19.39 o                         
   8  -3   4        923.86        981.24         8.77 o                         
   9  -3   4        665.79        608.32         9.21 o                         
  10  -3   4        677.92        701.12         9.17 o                         
  11  -3   4        546.85        570.10        15.43 o                         
  12  -3   4         28.96         18.66         5.55 o                         
 -12  -2   4         83.54         91.91         5.18 o                         
 -11  -2   4        138.65        120.71         6.35 o                         
 -10  -2   4        744.57        758.72        24.68 o                         
  -9  -2   4        102.46        118.05         5.07 o                         
  -8  -2   4          6.37         11.30         4.20 o                         
  -7  -2   4         53.02         48.64         4.37 o                         
  -6  -2   4       1607.63       1679.17         7.51 o                         
  -5  -2   4         49.20         47.56         4.39 o                         
  -4  -2   4       2732.69       2514.61         9.54 o                         
  -3  -2   4        995.60        921.82         7.25 o                         
  -2  -2   4       1828.49       1627.31         9.26 o                         
  -1  -2   4        327.30        548.32         9.17 o                         
   1  -2   4       9446.14       9510.16       122.16 o                         
   2  -2   4       8480.80       8560.50        66.90 o                         
   3  -2   4       2879.01       3121.93        57.85 o                         
   4  -2   4         51.56         96.47         5.27 o                         
   5  -2   4         94.40         99.71         5.86 o                         
   6  -2   4         85.95         64.97         4.99 o                         
   7  -2   4        638.64        698.47        12.57 o                         
   8  -2   4         12.22         26.16         4.68 o                         
   9  -2   4         76.65         73.48         5.50 o                         
  10  -2   4         58.56         57.27         5.28 o                         
  11  -2   4        105.47        106.09         5.42 o                         
  12  -2   4        149.62        128.04         6.28 o                         
 -12  -1   4        230.60        209.81        11.35 o                         
 -11  -1   4        314.52        313.66         5.60 o                         
 -10  -1   4        837.84        826.67         7.27 o                         
  -9  -1   4       1937.64       2004.38        31.70 o                         
  -8  -1   4        998.91       1019.98         6.25 o                         
  -7  -1   4        403.80        423.55         7.58 o                         
  -6  -1   4        474.91        410.17         5.36 o                         
  -5  -1   4         50.67         44.54         4.46 o                         
  -4  -1   4       1157.57       1155.59        16.74 o                         
  -3  -1   4        304.94        414.14         8.77 o                         
  -2  -1   4         24.17         31.79         6.01 o                         
  -1  -1   4       1265.72       1111.39        16.26 o                         
   0  -1   4       9194.20       8844.65        67.54 o                         
   1  -1   4          5.23         36.44         9.86 o                         
   2  -1   4          3.51          8.94         6.19 o                         
   3  -1   4       4559.58       4734.07        49.35 o                         
   4  -1   4       2524.53       2448.64        36.10 o                         
   5  -1   4        636.66        580.66        11.38 o                         
   6  -1   4          4.33          2.36         5.17 o                         
   7  -1   4        795.63        740.69        10.06 o                         
   8  -1   4          1.07          1.15         5.21 o                         
   9  -1   4         16.26         14.10         4.72 o                         
  10  -1   4        460.78        486.34         7.67 o                         
  11  -1   4        135.56        128.95         5.82 o                         
  12  -1   4        291.58        252.65        13.24 o                         
 -12   0   4        210.62        202.38         5.66 o                         
 -11   0   4       1002.17       1040.39        32.32 o                         
 -10   0   4        151.62        189.22         5.47 o                         
  -9   0   4        236.83        238.22         6.49 o                         
  -8   0   4       2071.58       2033.62        36.61 o                         
  -7   0   4       1684.61       1724.03        23.04 o                         
  -6   0   4        288.16        322.14         5.21 o                         
  -5   0   4       1424.56       1497.67        20.65 o                         
  -4   0   4       2024.37       1836.68        16.66 o                         
  -3   0   4       1270.45       1203.69        18.40 o                         
  -2   0   4       1578.78       1710.54        50.12 o                         
  -1   0   4       1049.26       1024.14        17.24 o                         
   0   0   4        215.13        220.51         9.67 o                         
   1   0   4        393.56        420.20        10.85 o                         
   2   0   4        958.01        920.20        15.01 o                         
   3   0   4         33.48         47.22         4.84 o                         
   4   0   4       3900.62       3726.82        45.88 o                         
   5   0   4       3101.11       3008.79        55.27 o                         
   6   0   4         17.65         14.93         4.25 o                         
   7   0   4         68.62         61.15         4.62 o                         
   8   0   4         71.99         98.65         5.02 o                         
   9   0   4         38.84         36.95         5.13 o                         
  10   0   4         17.80         13.40         4.99 o                         
  11   0   4         13.16         15.39         5.61 o                         
 -12   1   4          6.05          5.64         5.14 o                         
 -11   1   4         10.33         13.65         4.56 o                         
 -10   1   4         20.11         22.88         4.60 o                         
  -9   1   4         66.65         47.89         4.65 o                         
  -8   1   4         99.04         79.31         4.39 o                         
  -7   1   4        398.44        398.31         5.31 o                         
  -6   1   4        368.39        401.41         5.71 o                         
  -5   1   4       2311.20       2240.49        26.76 o                         
  -4   1   4       1135.42       1128.55        13.69 o                         
  -3   1   4        264.82        284.93         8.05 o                         
  -2   1   4        407.55        345.94        11.82 o                         
  -1   1   4          3.19         17.64         8.40 o                         
   0   1   4       2807.21       3329.45        65.65 o                         
   1   1   4       3052.90       3513.18        56.99 o                         
   2   1   4        141.97        150.64         6.20 o                         
   3   1   4         19.22         14.91         4.81 o                         
   4   1   4        913.48        917.88        12.93 o                         
   5   1   4        453.32        505.46         8.17 o                         
   6   1   4       3867.34       3697.69        14.54 o                         
   7   1   4        597.37        549.14        13.22 o                         
   8   1   4          1.25          5.97         4.30 o                         
   9   1   4        834.15        777.25        18.69 o                         
  10   1   4        156.59        165.90         6.52 o                         
  11   1   4          8.82         11.67         6.77 o                         
 -13   2   4          9.85         16.42         5.40 o                         
 -12   2   4        255.48        252.35        15.66 o                         
 -11   2   4         26.42         25.79         6.63 o                         
 -10   2   4        418.15        457.93         6.14 o                         
  -9   2   4        660.83        703.15         6.23 o                         
  -8   2   4       1973.95       1946.32        28.31 o                         
  -7   2   4         69.53         63.65         4.70 o                         
  -6   2   4       4456.22       4355.93        63.71 o                         
  -5   2   4       2478.84       2177.56        21.36 o                         
  -4   2   4        632.07        621.87         7.92 o                         
  -3   2   4       6177.61       5822.03        32.04 o                         
  -2   2   4        840.50        804.87        13.14 o                         
  -1   2   4       2060.88       2199.49        43.40 o                         
   0   2   4       6728.06       7478.02       177.93 o                         
   1   2   4        473.97        408.99         9.85 o                         
   2   2   4          3.10          2.51         5.40 o                         
   3   2   4       2199.81       2526.76        38.49 o                         
   4   2   4       2188.22       2024.76        19.50 o                         
   5   2   4        845.51        871.94        12.89 o                         
   6   2   4          2.44         10.30         5.19 o                         
   7   2   4       1017.06        999.61        12.28 o                         
   8   2   4        382.93        355.29         8.71 o                         
   9   2   4         88.87        111.28         5.07 o                         
  10   2   4         78.00         73.27         5.26 o                         
  11   2   4          0.14          2.68         5.77 o                         
 -13   3   4         93.35         76.27         5.99 o                         
 -12   3   4         24.61         32.48         5.63 o                         
 -11   3   4          7.29          7.65         5.30 o                         
 -10   3   4        160.14        156.27         5.25 o                         
  -9   3   4        171.86        170.84         5.74 o                         
  -8   3   4          1.06          5.00         4.84 o                         
  -7   3   4        199.28        169.55         5.01 o                         
  -6   3   4        753.66        645.36         6.42 o                         
  -5   3   4         25.87         24.06         6.42 o                         
  -4   3   4         51.21         42.31         5.76 o                         
  -3   3   4       1194.35       1139.88        12.67 o                         
  -2   3   4         31.29         60.56         7.07 o                         
  -1   3   4        162.97        148.52         6.37 o                         
   0   3   4        849.24        918.22        12.73 o                         
   1   3   4       5671.33       5690.13       100.42 o                         
   2   3   4       3086.77       3314.61        60.82 o                         
   3   3   4         62.20         60.68         4.75 o                         
   4   3   4       1451.64       1484.06        13.05 o                         
   5   3   4       2088.29       2039.28        27.34 o                         
   6   3   4          8.90          9.76         4.36 o                         
   7   3   4         13.50         16.78         4.90 o                         
   8   3   4       1516.87       1502.33         9.56 o                         
   9   3   4         98.00         83.94         6.67 o                         
  10   3   4         62.78         63.59         5.38 o                         
 -13   4   4        112.18        121.40         5.78 o                         
 -12   4   4          3.00          6.02         5.31 o                         
 -11   4   4        105.66        119.47         5.62 o                         
 -10   4   4        195.26        221.28         6.89 o                         
  -9   4   4        277.86        272.72         6.35 o                         
  -8   4   4         11.30         19.39         4.95 o                         
  -7   4   4        841.11        758.07        23.00 o                         
  -6   4   4       3935.64       3575.47        60.69 o                         
  -5   4   4       1049.42        945.08         8.79 o                         
  -4   4   4       5375.76       5533.34        17.49 o                         
  -3   4   4      16343.67      15089.81       238.54 o                         
  -2   4   4      11098.56      11463.75       235.45 o                         
  -1   4   4       9758.85       9943.02       232.70 o                         
   0   4   4        118.53        107.52         5.13 o                         
   1   4   4         43.10         30.59         4.41 o                         
   2   4   4        193.45        219.43         5.03 o                         
   3   4   4         59.23         86.28         4.51 o                         
   4   4   4        476.74        462.02         8.76 o                         
   5   4   4         38.35         52.79         4.71 o                         
   6   4   4          0.78          6.96         4.56 o                         
   7   4   4         14.57         13.90         4.49 o                         
   8   4   4          4.37          2.26         5.04 o                         
   9   4   4         10.05         13.26         5.43 o                         
  10   4   4          0.34          4.55         5.23 o                         
 -13   5   4         59.11         54.37         6.05 o                         
 -12   5   4         65.93         73.95         5.67 o                         
 -11   5   4        344.82        352.10         6.88 o                         
 -10   5   4        156.53        154.95         5.66 o                         
  -9   5   4          1.34          5.42         4.88 o                         
  -8   5   4         17.32         14.40         5.92 o                         
  -7   5   4        175.75        176.38         6.61 o                         
  -6   5   4          3.47          6.36         5.98 o                         
  -5   5   4        228.31        180.57         7.04 o                         
  -4   5   4        160.76        171.24         7.61 o                         
  -3   5   4        151.13        178.62         6.99 o                         
  -2   5   4        173.64        193.10         6.22 o                         
  -1   5   4       1763.02       1656.40        27.17 o                         
   0   5   4        137.84        179.25         5.06 o                         
   1   5   4        664.76        620.02         6.20 o                         
   2   5   4         49.98         56.17         4.84 o                         
   3   5   4       1110.35       1032.25        20.27 o                         
   4   5   4       1065.62       1112.77        24.40 o                         
   5   5   4        231.30        213.67         5.08 o                         
   6   5   4        206.69        208.66         6.26 o                         
   7   5   4       1005.92       1031.73        18.93 o                         
   8   5   4        189.19        196.49         5.27 o                         
   9   5   4         15.81         17.61         4.82 o                         
 -13   6   4        360.51        344.97        19.66 o                         
 -12   6   4         13.47         12.88         6.46 o                         
 -11   6   4        915.50        900.34         8.52 o                         
 -10   6   4        319.31        334.69         9.38 o                         
  -9   6   4        319.72        290.14         6.34 o                         
  -8   6   4        750.62        773.67        14.75 o                         
  -7   6   4        742.58        772.29         9.32 o                         
  -6   6   4        638.84        691.99         8.35 o                         
  -5   6   4         86.50         64.26         5.39 o                         
  -4   6   4        858.88        745.01        16.97 o                         
  -3   6   4       2439.93       2399.30        40.16 o                         
  -2   6   4        168.28        133.75         5.73 o                         
  -1   6   4       2749.84       2494.21        15.82 o                         
   0   6   4       3614.53       3471.20        51.83 o                         
   1   6   4       2312.29       2533.29        37.89 o                         
   2   6   4       7043.66       6909.65        90.04 o                         
   3   6   4       2041.70       1986.48        30.32 o                         
   4   6   4         37.95         42.81         4.69 o                         
   5   6   4        715.33        716.95        10.03 o                         
   6   6   4        109.42        121.80         5.80 o                         
   7   6   4        151.71        143.85         4.78 o                         
   8   6   4          0.14          8.91         5.07 o                         
   9   6   4          2.34          7.95         5.19 o                         
 -13   7   4          0.31         -0.32         7.04 o                         
 -12   7   4         47.45         48.50         6.60 o                         
 -11   7   4         21.88         30.82         6.52 o                         
 -10   7   4         60.30         58.82         6.33 o                         
  -9   7   4         43.77         49.74         5.86 o                         
  -8   7   4        566.82        519.30         9.55 o                         
  -7   7   4         39.74         47.45         6.11 o                         
  -6   7   4        337.78        310.05        10.60 o                         
  -5   7   4        121.17        116.69         5.96 o                         
  -4   7   4        299.00        250.91        10.72 o                         
  -3   7   4         67.36         71.87         6.30 o                         
  -2   7   4        818.54        831.99        11.97 o                         
  -1   7   4          1.77          4.92         4.80 o                         
   0   7   4         48.53         48.77         4.53 o                         
   1   7   4          1.25          7.23         4.25 o                         
   2   7   4        157.07        126.82         4.67 o                         
   3   7   4       1487.98       1486.29        19.25 o                         
   4   7   4         46.20         52.79         5.15 o                         
   5   7   4         39.63         48.06         5.26 o                         
   6   7   4       1119.98       1099.74        27.56 o                         
   7   7   4        316.57        309.29         8.00 o                         
   8   7   4         81.02         92.00         5.40 o                         
 -13   8   4         31.07         35.80         7.59 o                         
 -12   8   4        331.09        345.14        16.40 o                         
 -11   8   4        602.18        575.77        25.37 o                         
 -10   8   4        195.92        223.71         6.79 o                         
  -9   8   4       1617.87       1656.69        10.33 o                         
  -8   8   4       2967.47       2957.59        62.06 o                         
  -7   8   4        652.11        688.59        15.29 o                         
  -6   8   4        477.22        483.66        17.79 o                         
  -5   8   4        874.11        900.27        20.59 o                         
  -4   8   4       1224.77       1324.35        52.14 o                         
  -3   8   4         10.97         14.79         5.69 o                         
  -2   8   4        490.15        462.68         6.25 o                         
  -1   8   4          7.91         16.97         4.76 o                         
   0   8   4         10.48         18.99         4.53 o                         
   1   8   4       1441.65       1426.05        20.99 o                         
   2   8   4       1345.14       1395.35        26.31 o                         
   3   8   4          5.23         11.36         4.55 o                         
   4   8   4        688.08        670.61         5.73 o                         
   5   8   4        763.44        788.93        10.31 o                         
   6   8   4        166.85        183.58         5.12 o                         
   7   8   4         33.59         31.93         4.90 o                         
   8   8   4         10.45         15.46         5.84 o                         
 -12   9   4         60.48         55.33         7.26 o                         
 -11   9   4         80.53         61.05         7.25 o                         
 -10   9   4         67.35         72.33         6.26 o                         
  -9   9   4         40.34         43.80         6.35 o                         
  -8   9   4        127.46        131.29         6.53 o                         
  -7   9   4       1024.33       1015.26        13.82 o                         
  -6   9   4         75.50         95.20         7.39 o                         
  -5   9   4        343.56        315.80        15.46 o                         
  -4   9   4        619.96        577.84        15.68 o                         
  -3   9   4        132.58        141.05         6.29 o                         
  -2   9   4         38.43         37.14         5.07 o                         
  -1   9   4         35.57         46.60         5.03 o                         
   0   9   4        231.43        218.37         5.56 o                         
   1   9   4         12.95         14.06         4.39 o                         
   2   9   4        946.74       1011.41        29.15 o                         
   3   9   4         82.43        100.44         4.75 o                         
   4   9   4          3.46         15.67         4.46 o                         
   5   9   4        981.09        984.11        18.64 o                         
   6   9   4        260.96        258.73         6.20 o                         
   7   9   4         93.90         99.84         6.88 o                         
 -12  10   4          2.78          2.30         7.55 o                         
 -11  10   4          9.12         22.61         7.46 o                         
 -10  10   4         35.77         36.44         6.51 o                         
  -9  10   4       1275.28       1312.91        35.47 o                         
  -8  10   4       1139.89       1224.86        34.57 o                         
  -7  10   4       1282.18       1362.50        33.12 o                         
  -6  10   4       1117.97       1143.63        30.93 o                         
  -5  10   4       6653.85       6713.78       241.57 o                         
  -4  10   4        717.76        730.05        26.70 o                         
  -3  10   4       2022.18       2128.05        37.06 o                         
  -2  10   4        543.48        523.76         6.55 o                         
  -1  10   4        414.34        426.77        14.28 o                         
   0  10   4        853.61        856.47         9.18 o                         
   1  10   4         32.94         36.00         5.03 o                         
   2  10   4         32.10         39.96         5.18 o                         
   3  10   4         73.31         79.84         4.69 o                         
   4  10   4          1.58         -0.92         4.63 o                         
   5  10   4         17.99         20.69         4.92 o                         
   6  10   4          0.78          4.67         4.76 o                         
 -12  11   4          2.61          2.43         6.70 o                         
 -11  11   4         13.82         20.29         6.53 o                         
 -10  11   4        373.60        342.78         8.20 o                         
  -9  11   4         52.43         49.67         6.33 o                         
  -8  11   4         83.76         86.62         6.48 o                         
  -7  11   4         69.25         73.79         6.08 o                         
  -6  11   4         46.71         48.72         5.84 o                         
  -5  11   4       2394.48       2468.26        58.55 o                         
  -4  11   4        408.60        415.97         7.05 o                         
  -3  11   4         21.55         25.57         5.01 o                         
  -2  11   4        167.97        185.79         5.55 o                         
  -1  11   4        684.74        653.54         9.13 o                         
   0  11   4         26.03         32.26         4.87 o                         
   1  11   4        264.86        284.63         5.23 o                         
   2  11   4        294.62        300.04        11.08 o                         
   3  11   4         93.40         77.72         4.72 o                         
   4  11   4        534.80        521.92        12.94 o                         
   5  11   4        445.29        433.74         6.24 o                         
   6  11   4          0.60          8.23         5.52 o                         
 -11  12   4         51.70         41.06         7.07 o                         
 -10  12   4         38.39         29.70         6.82 o                         
  -9  12   4         60.14         60.93         6.72 o                         
  -8  12   4        442.55        499.45        23.00 o                         
  -7  12   4         47.35         36.36         6.39 o                         
  -6  12   4        521.36        529.22        11.27 o                         
  -5  12   4        230.04        227.02         9.13 o                         
  -4  12   4        211.71        246.99        11.67 o                         
  -3  12   4       1385.30       1467.65        23.05 o                         
  -2  12   4        994.15        969.95        22.94 o                         
  -1  12   4       1573.11       1729.39        36.60 o                         
   0  12   4        525.16        567.14        17.33 o                         
   1  12   4        159.35        175.28         5.08 o                         
   2  12   4        112.83        118.68         4.82 o                         
   3  12   4        136.48        150.77         4.98 o                         
   4  12   4        100.72         99.08         5.29 o                         
   5  12   4          9.65         17.34         5.75 o                         
 -11  13   4          6.01          9.43         7.72 o                         
 -10  13   4          2.73          4.21         7.14 o                         
  -9  13   4         84.82         84.99         7.33 o                         
  -8  13   4        113.54        121.51         7.51 o                         
  -7  13   4        316.38        327.00        16.56 o                         
  -6  13   4         81.99         67.73         6.02 o                         
  -5  13   4          3.78          0.26         6.58 o                         
  -4  13   4        151.16        139.48         6.81 o                         
  -3  13   4         59.04         57.11         5.75 o                         
  -2  13   4        919.55        964.38        18.30 o                         
  -1  13   4        335.48        351.45         5.99 o                         
   0  13   4        163.79        167.87         5.45 o                         
   1  13   4        373.23        403.34        13.68 o                         
   2  13   4        108.78        108.09         5.74 o                         
   3  13   4         24.99         26.26         5.43 o                         
   4  13   4        448.92        453.52        27.81 o                         
 -10  14   4         71.13         49.65         9.46 o                         
  -9  14   4         37.17         63.49        12.90 o                         
  -8  14   4          6.11          4.78         7.96 o                         
  -7  14   4          3.40          8.70         6.63 o                         
  -6  14   4         20.62         13.07         6.06 o                         
  -5  14   4         73.57         75.08         6.72 o                         
  -4  14   4        100.37         97.65         6.93 o                         
  -3  14   4         19.07         19.18         5.30 o                         
  -2  14   4        147.50        137.87         6.06 o                         
  -1  14   4         26.76         43.75         6.06 o                         
   0  14   4         81.12         84.26         5.15 o                         
   1  14   4        136.55        133.39        11.25 o                         
   2  14   4        285.75        288.79        16.37 o                         
   3  14   4        246.88        240.48         8.26 o                         
  -9  15   4         82.60         84.42         9.39 o                         
  -8  15   4         21.41          6.91        13.86 o                         
  -7  15   4         45.31         39.79         7.85 o                         
  -6  15   4         82.88         77.81         6.76 o                         
  -5  15   4        179.84        187.95        14.36 o                         
  -4  15   4         67.24         79.97         7.05 o                         
  -3  15   4         10.86         19.43         5.64 o                         
  -2  15   4          6.61         11.80         5.40 o                         
  -1  15   4          1.09          7.63         5.76 o                         
   0  15   4        305.07        284.50         7.88 o                         
   1  15   4         91.42         88.22         6.15 o                         
  -8  16   4        271.37        235.16        12.13 o                         
  -7  16   4        370.28        323.69        43.22 o                         
  -6  16   4          6.97          9.30         7.30 o                         
  -5  16   4         27.46         37.49         7.50 o                         
  -4  16   4         17.13          9.80         7.11 o                         
  -3  16   4          4.36         10.27         6.06 o                         
  -2  16   4         17.92         25.68         5.87 o                         
  -1  16   4         42.08         44.83         6.71 o                         
   0  16   4          2.54          5.79         6.86 o                         
  -5  17   4         88.44         67.43         7.63 o                         
  -4  17   4        227.33        203.82        16.78 o                         
   1 -18   5         32.96         26.16         6.75 o                         
   2 -18   5          1.62          8.89         7.57 o                         
   3 -18   5        116.09         94.33        14.51 o                         
   4 -18   5          0.28          3.94         7.90 o                         
   5 -18   5          8.88          6.69         9.46 o                         
   6 -18   5         33.42         26.78         7.78 o                         
  -1 -17   5         33.88         34.64         5.58 o                         
   0 -17   5        160.25        179.30         9.64 o                         
   1 -17   5        693.92        687.78        50.61 o                         
   2 -17   5        179.78        177.22        16.00 o                         
   3 -17   5         58.36         64.81         7.89 o                         
   4 -17   5       1042.26       1038.57        33.21 o                         
   5 -17   5        204.62        194.36        16.79 o                         
   6 -17   5          1.46         11.39         7.94 o                         
   7 -17   5         59.95         55.35         9.56 o                         
   8 -17   5        207.10        165.47         9.42 o                         
  -3 -16   5         58.99         60.04         7.06 o                         
  -2 -16   5          0.91          2.72         5.29 o                         
  -1 -16   5          3.17          5.54         5.46 o                         
   0 -16   5         18.28         22.89         5.13 o                         
   1 -16   5          1.63          0.76         5.64 o                         
   2 -16   5        253.40        258.25        19.67 o                         
   3 -16   5         23.82         41.80         7.50 o                         
   4 -16   5         20.70         26.82         6.73 o                         
   5 -16   5        118.77        104.63         8.03 o                         
   6 -16   5          1.47          1.99         8.22 o                         
   7 -16   5         10.84          6.54         8.03 o                         
   8 -16   5          6.88         14.31         8.53 o                         
   9 -16   5          0.50         -1.02         8.64 o                         
  -4 -15   5         82.77         71.23         7.24 o                         
  -3 -15   5         76.97         71.16         5.16 o                         
  -2 -15   5         14.16         15.90         5.50 o                         
  -1 -15   5        139.64        140.32         7.77 o                         
   0 -15   5        237.40        254.59        13.61 o                         
   1 -15   5         71.55         86.54         5.48 o                         
   2 -15   5          3.27         10.29         7.80 o                         
   3 -15   5       1114.24       1101.92        63.46 o                         
   4 -15   5        173.03        184.61         7.35 o                         
   5 -15   5         91.48         91.49         9.63 o                         
   6 -15   5        456.30        470.67        16.00 o                         
   7 -15   5       1501.34       1604.98        63.13 o                         
   8 -15   5         73.25         84.08         8.53 o                         
   9 -15   5        125.15         88.43         9.49 o                         
  10 -15   5        291.02        276.43        11.33 o                         
  -5 -14   5        377.73        361.93         6.89 o                         
  -4 -14   5        644.35        608.71        18.80 o                         
  -3 -14   5         79.39         71.21         5.25 o                         
  -2 -14   5        168.41        189.37         5.58 o                         
  -1 -14   5         58.29         69.27         5.10 o                         
   0 -14   5         30.54         27.53         4.99 o                         
   1 -14   5          9.23         10.48         5.42 o                         
   2 -14   5         84.46         77.91         6.37 o                         
   3 -14   5        102.06        115.00         6.40 o                         
   4 -14   5         60.44         83.65         6.78 o                         
   5 -14   5         65.43         61.82         8.15 o                         
   6 -14   5        121.98        127.38         9.19 o                         
   7 -14   5          0.50         -5.36         8.61 o                         
   8 -14   5         26.91         36.17        10.99 o                         
   9 -14   5         48.07         45.56         9.39 o                         
  10 -14   5         81.32         63.66         9.47 o                         
  -6 -13   5        275.98        299.75        16.79 o                         
  -5 -13   5        148.79        138.36         5.45 o                         
  -4 -13   5        988.83       1049.05        41.87 o                         
  -3 -13   5        504.61        529.18         8.29 o                         
  -2 -13   5       1098.37       1144.77        19.80 o                         
  -1 -13   5        969.35       1017.62        18.25 o                         
   0 -13   5        528.27        538.33        10.73 o                         
   1 -13   5        230.60        220.32         6.67 o                         
   2 -13   5         51.02         66.07         5.81 o                         
   3 -13   5         33.27         22.36         6.24 o                         
   4 -13   5        548.10        514.57         8.11 o                         
   5 -13   5          7.59          8.12         6.96 o                         
   6 -13   5        564.37        527.78        12.25 o                         
   7 -13   5         10.53         19.35         7.75 o                         
   8 -13   5         12.26         18.75         8.68 o                         
   9 -13   5        582.40        604.80        20.54 o                         
  10 -13   5        453.39        475.55         9.98 o                         
  11 -13   5         97.04         88.33        10.10 o                         
  -7 -12   5         39.17         45.36         5.95 o                         
  -6 -12   5         63.93         67.73         4.74 o                         
  -5 -12   5         91.77        107.06         5.17 o                         
  -4 -12   5        261.66        284.54         5.14 o                         
  -3 -12   5          2.02          5.95         4.66 o                         
  -2 -12   5        155.92        157.05         4.56 o                         
  -1 -12   5        144.89        157.64         4.97 o                         
   0 -12   5        271.73        261.29         5.38 o                         
   1 -12   5         68.25         75.07         5.90 o                         
   2 -12   5          6.21          8.79         5.47 o                         
   3 -12   5         77.72         74.41         6.75 o                         
   4 -12   5          4.49          8.90         6.87 o                         
   5 -12   5         10.03         11.68         8.18 o                         
   6 -12   5         22.64         22.03         8.26 o                         
   7 -12   5          8.52         12.79         8.58 o                         
   8 -12   5         16.06         21.09         8.71 o                         
   9 -12   5         69.09         76.11         7.67 o                         
  10 -12   5         77.35         95.60         9.20 o                         
  11 -12   5        133.66        125.81         9.63 o                         
  -8 -11   5         54.90         59.28         5.49 o                         
  -7 -11   5         31.29         38.41         5.17 o                         
  -6 -11   5          1.89          7.89         4.66 o                         
  -5 -11   5        549.34        610.83         9.00 o                         
  -4 -11   5          3.08          8.96         4.34 o                         
  -3 -11   5        370.48        403.93         5.16 o                         
  -2 -11   5        178.12        204.35         4.78 o                         
  -1 -11   5       1454.53       1426.67        23.98 o                         
   0 -11   5       1051.08        997.84        21.70 o                         
   1 -11   5       3419.82       3615.91        37.69 o                         
   2 -11   5       3961.22       4006.82        91.26 o                         
   3 -11   5          7.30         10.15         6.73 o                         
   4 -11   5        667.92        660.76        10.26 o                         
   5 -11   5       3994.23       3938.69        86.66 o                         
   6 -11   5       1946.50       1897.01        76.54 o                         
   7 -11   5        548.36        503.89        10.24 o                         
   8 -11   5        415.61        406.91        10.04 o                         
   9 -11   5         47.00         45.84         8.04 o                         
  10 -11   5         92.61        105.50         7.74 o                         
  11 -11   5         34.71         24.64         7.30 o                         
  -8 -10   5          0.73          5.24         4.62 o                         
  -7 -10   5        231.31        232.20         5.57 o                         
  -6 -10   5        580.86        566.80         7.17 o                         
  -5 -10   5        463.73        479.97         8.38 o                         
  -4 -10   5         69.01         74.79         4.84 o                         
  -3 -10   5       1340.22       1282.53        15.63 o                         
  -2 -10   5        491.56        495.56         9.73 o                         
  -1 -10   5        497.04        509.25         5.81 o                         
   0 -10   5         97.83         91.35         4.63 o                         
   1 -10   5          5.05          3.12         6.45 o                         
   2 -10   5         17.67         16.66         6.26 o                         
   3 -10   5          7.49         14.68         6.30 o                         
   4 -10   5          7.14          6.67         8.33 o                         
   5 -10   5        113.16        101.93         8.55 o                         
   6 -10   5       1533.77       1401.82        54.48 o                         
   7 -10   5        361.40        368.36        11.32 o                         
   8 -10   5        231.74        232.90         8.14 o                         
   9 -10   5        626.55        644.84         8.93 o                         
  10 -10   5        123.16        143.21         6.95 o                         
  11 -10   5         64.58         55.19         6.84 o                         
  12 -10   5         14.70         14.05         6.69 o                         
  -9  -9   5         60.66         58.67         4.90 o                         
  -8  -9   5        100.24        115.13         5.40 o                         
  -7  -9   5         42.44         58.05         4.98 o                         
  -6  -9   5          3.30          5.70         4.63 o                         
  -5  -9   5        126.91        135.31         4.81 o                         
  -4  -9   5         67.86         61.27         4.29 o                         
  -3  -9   5        114.18        132.43         4.35 o                         
  -2  -9   5        271.20        227.56         4.94 o                         
  -1  -9   5        384.32        366.32         5.40 o                         
   0  -9   5        860.52        838.24        13.80 o                         
   1  -9   5       4355.62       4480.66        64.72 o                         
   2  -9   5        286.49        256.76         7.15 o                         
   3  -9   5       5192.86       5005.47        93.18 o                         
   4  -9   5      10968.06      11029.25       182.74 o                         
   5  -9   5        227.33        237.74         8.06 o                         
   6  -9   5         11.07         17.92         7.04 o                         
   7  -9   5       3372.41       3425.72        50.97 o                         
   8  -9   5        121.92        136.77         6.91 o                         
   9  -9   5        172.31        188.17         6.70 o                         
  10  -9   5         32.02         41.85         6.34 o                         
  11  -9   5         94.55        104.77         6.88 o                         
  12  -9   5          2.34          5.69         6.57 o                         
  -9  -8   5          0.44          4.47         5.24 o                         
  -8  -8   5        235.48        263.15         6.07 o                         
  -7  -8   5        323.37        310.58         5.66 o                         
  -6  -8   5        561.58        553.53         6.24 o                         
  -5  -8   5          0.70          3.20         3.97 o                         
  -4  -8   5         31.90         38.84         4.75 o                         
  -3  -8   5         29.11         20.80         4.49 o                         
  -2  -8   5          1.47          2.60         3.88 o                         
  -1  -8   5          8.79          8.33         4.04 o                         
   0  -8   5         85.27         78.53         4.90 o                         
   1  -8   5          6.42          4.46         6.46 o                         
   2  -8   5          0.21          0.10         5.49 o                         
   3  -8   5         64.65         69.14         5.82 o                         
   4  -8   5        257.50        256.32         9.08 o                         
   5  -8   5        151.28        148.11         7.30 o                         
   6  -8   5          3.00          5.34         6.32 o                         
   7  -8   5         40.92         37.76         6.04 o                         
   8  -8   5        179.41        187.62         6.46 o                         
   9  -8   5         42.95         43.88         5.79 o                         
  10  -8   5        128.13        146.85         6.30 o                         
  11  -8   5         38.98         39.88         6.36 o                         
  12  -8   5        108.03        110.71         6.92 o                         
 -10  -7   5        116.99        117.05         5.58 o                         
  -9  -7   5        465.68        516.05        10.80 o                         
  -8  -7   5         84.33         83.50         5.31 o                         
  -7  -7   5        499.66        460.19        12.09 o                         
  -6  -7   5       1935.01       1990.65        20.67 o                         
  -5  -7   5        502.20        501.97         8.81 o                         
  -4  -7   5         19.49         25.06         4.60 o                         
  -3  -7   5       6238.02       6109.76       102.68 o                         
  -2  -7   5        912.74        829.73         6.47 o                         
  -1  -7   5       1068.73       1067.74         9.51 o                         
   0  -7   5        268.13        263.05         6.11 o                         
   1  -7   5        399.74        458.89         9.44 o                         
   2  -7   5          4.72         25.57         9.80 o                         
   3  -7   5        424.25        407.07        17.44 o                         
   4  -7   5        582.12        598.90        17.25 o                         
   5  -7   5       1335.61       1443.37        17.17 o                         
   6  -7   5       6422.22       6672.73        49.71 o                         
   7  -7   5       3351.94       3342.18        44.98 o                         
   8  -7   5       1328.13       1374.04        31.35 o                         
   9  -7   5         81.61        110.04         5.72 o                         
  10  -7   5       1541.82       1672.10        36.84 o                         
  11  -7   5         76.33         64.96         6.23 o                         
  12  -7   5         75.28         81.43         6.63 o                         
 -10  -6   5         76.45         86.76         5.40 o                         
  -9  -6   5         70.90         70.52         4.73 o                         
  -8  -6   5        101.32        116.70         5.00 o                         
  -7  -6   5         17.43         21.28         4.30 o                         
  -6  -6   5         81.05         96.61         4.27 o                         
  -5  -6   5         44.76         41.62         4.30 o                         
  -4  -6   5        111.13        105.21         4.51 o                         
  -3  -6   5         30.56         28.64         3.84 o                         
  -2  -6   5        276.18        288.42         5.88 o                         
  -1  -6   5        145.99        163.69         4.78 o                         
   0  -6   5         63.85         54.49         5.40 o                         
   1  -6   5        108.14         94.10         8.05 o                         
   2  -6   5          3.32          2.23         6.59 o                         
   3  -6   5        292.38        291.16        10.33 o                         
   4  -6   5        246.37        187.22         6.92 o                         
   5  -6   5        148.77        150.21         6.56 o                         
   6  -6   5          0.36          2.37         6.07 o                         
   7  -6   5       2549.04       2409.74        56.27 o                         
   8  -6   5       1407.30       1450.80        28.80 o                         
   9  -6   5         25.79         44.26         5.58 o                         
  10  -6   5        512.23        520.50         8.30 o                         
  11  -6   5        660.09        658.46        25.88 o                         
  12  -6   5         80.99         93.80         9.36 o                         
 -11  -5   5          4.62          9.15         4.86 o                         
 -10  -5   5         59.86         51.04         4.93 o                         
  -9  -5   5         83.79         89.67         5.00 o                         
  -8  -5   5        155.12        182.88         4.76 o                         
  -7  -5   5       1469.77       1448.33        16.73 o                         
  -6  -5   5        157.97        143.97         4.57 o                         
  -5  -5   5        315.44        334.30         4.71 o                         
  -4  -5   5       4628.37       4390.56        45.59 o                         
  -3  -5   5       7499.99       7163.68        90.25 o                         
  -2  -5   5         15.21          9.62         4.39 o                         
  -1  -5   5       2176.79       2146.91        59.34 o                         
   0  -5   5       6800.14       6030.57       106.93 o                         
   1  -5   5       4093.54       4421.86        83.25 o                         
   2  -5   5       6610.18       6311.68       120.08 o                         
   3  -5   5       1072.73       1226.59        35.90 o                         
   4  -5   5        297.18        332.34         7.65 o                         
   5  -5   5       2877.57       2885.94        53.43 o                         
   6  -5   5        623.91        607.26        13.62 o                         
   7  -5   5         25.08         38.78         5.70 o                         
   8  -5   5          7.53          8.50         5.12 o                         
   9  -5   5       1138.33       1266.75        19.74 o                         
  10  -5   5        485.60        451.42        12.40 o                         
  11  -5   5         38.40         37.76         6.30 o                         
  12  -5   5        141.42        132.38         7.64 o                         
 -11  -4   5          3.74          4.44         5.21 o                         
 -10  -4   5         92.08         96.89         9.91 o                         
  -9  -4   5         74.05         69.72         4.89 o                         
  -8  -4   5        103.20        110.09         4.67 o                         
  -7  -4   5         35.22         45.25         4.33 o                         
  -6  -4   5        361.37        396.68         7.79 o                         
  -5  -4   5        190.72        185.86         4.50 o                         
  -4  -4   5        254.30        214.67         4.62 o                         
  -3  -4   5        145.79        139.48         4.48 o                         
  -2  -4   5       3686.15       3440.95        60.92 o                         
  -1  -4   5          8.63         39.18         5.95 o                         
   0  -4   5       2213.73       2241.81        18.23 o                         
   1  -4   5       1333.21       1506.66        14.24 o                         
   2  -4   5       1180.09        966.43        24.20 o                         
   3  -4   5         12.79         24.22         6.38 o                         
   4  -4   5        204.53        217.14         6.91 o                         
   5  -4   5        135.69        146.10         6.40 o                         
   6  -4   5       1641.63       1672.07        45.50 o                         
   7  -4   5       1066.59        953.93        21.37 o                         
   8  -4   5        334.09        336.38         8.88 o                         
   9  -4   5        366.26        392.24         6.54 o                         
  10  -4   5       1260.88       1260.74        24.59 o                         
  11  -4   5        148.80        158.11         9.27 o                         
  12  -4   5          1.54          3.65         5.58 o                         
 -12  -3   5         44.68         42.15         5.61 o                         
 -11  -3   5        168.42        161.41         5.25 o                         
 -10  -3   5          0.53          3.24         4.34 o                         
  -9  -3   5         41.97         62.04         4.81 o                         
  -8  -3   5        807.61        849.15        11.14 o                         
  -7  -3   5        982.21        945.46         6.24 o                         
  -6  -3   5         90.73        107.36         4.15 o                         
  -5  -3   5       1491.43       1450.84        11.62 o                         
  -4  -3   5         56.22         52.78         4.57 o                         
  -3  -3   5        172.99        193.65         4.78 o                         
  -2  -3   5        767.78        676.45         6.68 o                         
  -1  -3   5        318.02        174.71         6.61 o                         
   0  -3   5      11340.57      12058.66       398.57 o                         
   1  -3   5       5121.70       4820.53        42.47 o                         
   2  -3   5       5946.77       6006.38       160.37 o                         
   3  -3   5       1017.86        793.38        16.88 o                         
   4  -3   5       3700.75       3921.49        98.50 o                         
   5  -3   5       4166.98       3883.53        96.66 o                         
   6  -3   5         35.89         35.20         5.47 o                         
   7  -3   5        243.25        302.74         6.19 o                         
   8  -3   5        415.34        357.10        10.91 o                         
   9  -3   5        106.05        114.29         5.47 o                         
  10  -3   5          4.30          6.53         5.31 o                         
  11  -3   5         51.49         54.64         5.73 o                         
  12  -3   5          0.61          3.61         5.79 o                         
 -12  -2   5         20.13         16.75         5.87 o                         
 -11  -2   5         58.45         74.72         4.80 o                         
 -10  -2   5        200.25        193.97         7.21 o                         
  -9  -2   5        215.28        198.41        13.03 o                         
  -8  -2   5          4.79          9.87         4.29 o                         
  -7  -2   5        249.62        253.99         6.53 o                         
  -6  -2   5          0.99          7.75         4.20 o                         
  -5  -2   5       1154.89       1147.91         7.54 o                         
  -4  -2   5         41.17         37.06         4.68 o                         
  -3  -2   5         10.71         10.07         4.54 o                         
  -2  -2   5          4.20          4.41         5.55 o                         
  -1  -2   5       4295.31       4394.78        55.72 o                         
   0  -2   5       1569.38       1830.98        24.00 o                         
   1  -2   5       1796.61       1694.65        34.13 o                         
   2  -2   5        708.79        762.62        37.50 o                         
   3  -2   5         54.67         79.63         6.23 o                         
   4  -2   5         96.17        111.33         5.41 o                         
   5  -2   5       2827.22       2787.70        54.37 o                         
   6  -2   5         24.28         29.47         4.86 o                         
   7  -2   5       1008.22        997.45        18.64 o                         
   8  -2   5        574.36        592.10        11.13 o                         
   9  -2   5       1311.63       1480.63        29.76 o                         
  10  -2   5          1.09          3.58         5.55 o                         
  11  -2   5          0.80          3.76         5.84 o                         
 -12  -1   5        138.66        138.04         5.49 o                         
 -11  -1   5        244.43        258.63         7.35 o                         
 -10  -1   5        955.78        886.24        11.42 o                         
  -9  -1   5       4373.56       4448.30        47.01 o                         
  -8  -1   5        359.00        354.03         8.98 o                         
  -7  -1   5        606.21        651.52         7.38 o                         
  -6  -1   5       3089.42       2903.58        46.08 o                         
  -5  -1   5       5717.40       5647.90        73.47 o                         
  -4  -1   5       2798.35       2591.82         9.71 o                         
  -3  -1   5        155.39        102.49         7.28 o                         
  -2  -1   5      14633.07      14204.41       141.71 o                         
  -1  -1   5        743.24        656.19        14.94 o                         
   0  -1   5        185.66        203.94         9.53 o                         
   1  -1   5        263.15        222.15         8.06 o                         
   2  -1   5        371.84        365.83         8.58 o                         
   3  -1   5        552.12        486.67        11.41 o                         
   4  -1   5        558.68        488.78         7.14 o                         
   5  -1   5         91.49         43.90         5.11 o                         
   6  -1   5       1785.75       1850.97        24.84 o                         
   7  -1   5        306.62        289.95         7.21 o                         
   8  -1   5        244.41        230.75         5.59 o                         
   9  -1   5        122.87        123.01         5.56 o                         
  10  -1   5        123.14        145.18         5.41 o                         
  11  -1   5         18.11         21.58         5.72 o                         
 -12   0   5          1.30          5.81         4.82 o                         
 -11   0   5        120.63        122.96         6.82 o                         
 -10   0   5        312.87        303.85         8.35 o                         
  -9   0   5         29.48         24.77         4.22 o                         
  -8   0   5        126.85        132.98         4.66 o                         
  -7   0   5        888.74        858.85         9.05 o                         
  -6   0   5        234.25        230.64         4.97 o                         
  -5   0   5        858.90        869.95        14.72 o                         
  -4   0   5        440.83        544.53        11.02 o                         
  -3   0   5         39.71         46.87         6.14 o                         
  -2   0   5       1257.89       1171.08        13.44 o                         
  -1   0   5       3909.10       3313.89        43.72 o                         
   0   0   5         24.81         70.18         7.26 o                         
   1   0   5       1285.15       1395.74        31.93 o                         
   2   0   5          3.72          9.82         5.19 o                         
   3   0   5       1322.18       1274.01        18.81 o                         
   4   0   5       2648.60       2910.77        35.60 o                         
   5   0   5        483.69        463.85         5.87 o                         
   6   0   5       1298.60       1210.93         8.24 o                         
   7   0   5        177.62        190.76         6.09 o                         
   8   0   5        262.92        260.75         6.36 o                         
   9   0   5          8.84         12.40         5.59 o                         
  10   0   5         84.92         99.37         6.43 o                         
  11   0   5        105.96        104.44         6.81 o                         
 -12   1   5          1.06          1.83         5.06 o                         
 -11   1   5          1.34          7.85         5.10 o                         
 -10   1   5        755.42        757.82         9.70 o                         
  -9   1   5        104.78        104.17         4.80 o                         
  -8   1   5        341.90        351.91         5.71 o                         
  -7   1   5       6513.69       6489.99       104.92 o                         
  -6   1   5       9060.69       8771.88       101.32 o                         
  -5   1   5       1187.82       1265.91        23.49 o                         
  -4   1   5       3283.51       3252.83        63.65 o                         
  -3   1   5      19497.04      18378.63        37.56 o                         
  -2   1   5       2107.64       2106.15        17.18 o                         
  -1   1   5        326.43        215.07         7.94 o                         
   0   1   5      15302.40      13681.80       306.91 o                         
   1   1   5       1703.62       1640.46        33.47 o                         
   2   1   5          9.44          9.90         6.04 o                         
   3   1   5       1955.37       1970.17        28.00 o                         
   4   1   5        416.62        446.91        11.34 o                         
   5   1   5          2.49         11.95         4.51 o                         
   6   1   5         71.66         89.89         4.74 o                         
   7   1   5        149.18        152.34         5.07 o                         
   8   1   5        441.18        411.43         9.89 o                         
   9   1   5         58.10         64.33         5.10 o                         
  10   1   5        249.22        272.58         6.15 o                         
  11   1   5         33.96         38.14         5.91 o                         
 -13   2   5         52.36         51.48         7.48 o                         
 -12   2   5        128.19        130.40         5.52 o                         
 -11   2   5         96.65        106.86         5.40 o                         
 -10   2   5         16.03         23.59         4.82 o                         
  -9   2   5         56.65         62.04         4.70 o                         
  -8   2   5        206.12        215.40         6.20 o                         
  -7   2   5        157.79        156.60         6.44 o                         
  -6   2   5        224.07        210.78         5.85 o                         
  -5   2   5        498.72        458.46        10.28 o                         
  -4   2   5       1092.96       1087.48        19.11 o                         
  -3   2   5        128.06         96.51         8.11 o                         
  -2   2   5       2597.09       2470.20        41.49 o                         
  -1   2   5       1100.93       1084.30        18.65 o                         
   0   2   5         11.05         31.84         6.19 o                         
   1   2   5         10.16         14.75         5.48 o                         
   2   2   5          7.64          4.46         5.98 o                         
   3   2   5        163.15        151.64         6.57 o                         
   4   2   5         12.29         11.78         4.60 o                         
   5   2   5        291.15        319.75         6.08 o                         
   6   2   5        185.18        213.71         5.50 o                         
   7   2   5       1273.44       1313.09        24.04 o                         
   8   2   5        219.75        199.84         5.51 o                         
   9   2   5          1.42          4.09         4.91 o                         
  10   2   5        253.83        249.72         6.30 o                         
 -13   3   5         95.36         77.67         5.94 o                         
 -12   3   5         72.61         91.10         5.65 o                         
 -11   3   5         11.06         14.19         4.85 o                         
 -10   3   5          8.81          7.78         4.50 o                         
  -9   3   5        744.54        762.43         6.51 o                         
  -8   3   5        738.95        784.74         8.27 o                         
  -7   3   5        592.20        625.60        16.89 o                         
  -6   3   5         25.50         40.15         6.12 o                         
  -5   3   5        921.97        815.66        14.55 o                         
  -4   3   5       9557.36       9280.85        96.86 o                         
  -3   3   5        515.45        583.12        19.98 o                         
  -2   3   5       5659.73       5524.06        85.90 o                         
  -1   3   5       7191.20       7281.61       110.33 o                         
   0   3   5       2398.14       2274.05        44.82 o                         
   1   3   5        383.80        420.21         7.92 o                         
   2   3   5       8493.84       8092.58       160.04 o                         
   3   3   5       2501.01       2539.11        37.08 o                         
   4   3   5        542.81        582.48         9.98 o                         
   5   3   5          7.35         13.22         4.67 o                         
   6   3   5         12.90         15.17         5.25 o                         
   7   3   5        195.28        188.31         4.96 o                         
   8   3   5          8.78         17.14         4.87 o                         
   9   3   5          8.65         15.13         5.44 o                         
  10   3   5          1.69         -0.46         5.06 o                         
 -13   4   5         32.24         37.13         5.62 o                         
 -12   4   5         55.83         46.20         5.38 o                         
 -11   4   5        130.64        152.74         5.08 o                         
 -10   4   5          2.45          3.23         5.18 o                         
  -9   4   5        352.39        371.08         7.12 o                         
  -8   4   5       1021.20        952.20        20.75 o                         
  -7   4   5         64.43         73.23         6.02 o                         
  -6   4   5          0.27         12.20         5.56 o                         
  -5   4   5       2195.08       2150.04        11.20 o                         
  -4   4   5         69.89         55.56         7.63 o                         
  -3   4   5       3183.85       3225.01        58.17 o                         
  -2   4   5          4.75         -6.33         6.33 o                         
  -1   4   5         33.17         87.72         5.37 o                         
   0   4   5       2294.22       2073.20        22.60 o                         
   1   4   5       2325.34       2367.58        36.85 o                         
   2   4   5       1271.49       1388.49        23.82 o                         
   3   4   5       1563.46       1618.60        20.83 o                         
   4   4   5       1058.71       1005.85        19.69 o                         
   5   4   5        511.31        553.49         5.87 o                         
   6   4   5       2085.83       2213.93        22.67 o                         
   7   4   5        318.24        282.30         5.40 o                         
   8   4   5          3.39          2.62         4.97 o                         
   9   4   5        272.75        266.24         7.57 o                         
  10   4   5        275.01        253.08        13.84 o                         
 -13   5   5        232.32        223.10        13.29 o                         
 -12   5   5        252.85        229.04        11.60 o                         
 -11   5   5        723.22        824.13         8.51 o                         
 -10   5   5        255.33        259.00         7.80 o                         
  -9   5   5        334.68        374.27         6.95 o                         
  -8   5   5       1062.41       1023.04        21.25 o                         
  -7   5   5          4.19          8.44         5.90 o                         
  -6   5   5        811.55        935.39         9.73 o                         
  -5   5   5         80.86         75.73         7.71 o                         
  -4   5   5        316.31        364.89        11.05 o                         
  -3   5   5         21.83         27.33         8.85 o                         
  -2   5   5       1059.54       1197.33        30.99 o                         
  -1   5   5        705.80        757.94        10.73 o                         
   0   5   5       1200.37       1185.56        12.69 o                         
   1   5   5       1017.18       1022.68        24.14 o                         
   2   5   5        485.16        499.17         7.87 o                         
   3   5   5       1873.70       1912.57        35.85 o                         
   4   5   5        196.12        177.67         5.05 o                         
   5   5   5       1925.96       1909.74        43.79 o                         
   6   5   5        323.20        360.80         5.70 o                         
   7   5   5        327.50        361.85        10.12 o                         
   8   5   5        132.44        116.37         6.65 o                         
   9   5   5          0.27          8.73         5.67 o                         
 -13   6   5          7.04         -0.78         6.42 o                         
 -12   6   5          0.92          0.18         6.20 o                         
 -11   6   5         33.41         40.35         6.15 o                         
 -10   6   5         23.00         27.02         6.05 o                         
  -9   6   5         43.30         34.34         5.99 o                         
  -8   6   5         91.44        111.13         6.18 o                         
  -7   6   5          0.01          5.63         6.20 o                         
  -6   6   5        873.56        816.18        14.69 o                         
  -5   6   5          1.67          9.88         5.42 o                         
  -4   6   5        677.32        647.79        19.40 o                         
  -3   6   5        561.20        590.54        20.66 o                         
  -2   6   5       2089.05       2129.04        70.29 o                         
  -1   6   5        161.25        130.24         5.02 o                         
   0   6   5        959.49        840.18        22.04 o                         
   1   6   5          1.05          6.44         4.60 o                         
   2   6   5         81.00         99.90         4.78 o                         
   3   6   5       1975.09       1942.91        30.54 o                         
   4   6   5         15.65         19.15         4.83 o                         
   5   6   5       1044.09       1065.25        23.79 o                         
   6   6   5        467.55        483.96         9.70 o                         
   7   6   5         46.16         50.05         5.07 o                         
   8   6   5        180.55        161.55         6.42 o                         
   9   6   5        375.85        334.71        11.20 o                         
 -13   7   5         10.51          6.40         6.71 o                         
 -12   7   5        247.02        216.56        13.27 o                         
 -11   7   5        160.85        163.20         6.64 o                         
 -10   7   5       1088.05       1118.99         9.65 o                         
  -9   7   5       1681.05       1651.40        28.11 o                         
  -8   7   5       1144.36       1056.97         8.78 o                         
  -7   7   5        901.50        958.42         8.93 o                         
  -6   7   5       2263.56       2390.02        26.63 o                         
  -5   7   5        900.08        859.07        11.79 o                         
  -4   7   5        118.21        118.40         6.95 o                         
  -3   7   5        214.09        153.87         7.55 o                         
  -2   7   5         46.73         48.90         5.52 o                         
  -1   7   5       1237.04       1438.42        16.36 o                         
   0   7   5          9.49         15.72         4.83 o                         
   1   7   5        151.95        139.76         4.86 o                         
   2   7   5        287.44        281.53         6.40 o                         
   3   7   5         32.46         40.59         4.60 o                         
   4   7   5        440.25        439.02        14.19 o                         
   5   7   5         48.20         51.79         4.52 o                         
   6   7   5          0.48          4.68         4.50 o                         
   7   7   5        302.99        289.68         5.92 o                         
   8   7   5        358.66        346.64        19.70 o                         
 -12   8   5        119.31        129.69         7.36 o                         
 -11   8   5          9.79          4.21         6.22 o                         
 -10   8   5          8.71         15.45         6.42 o                         
  -9   8   5         35.45         42.53         6.15 o                         
  -8   8   5         47.53         41.87         5.98 o                         
  -7   8   5          9.88          7.33         5.37 o                         
  -6   8   5         48.51         55.78         5.51 o                         
  -5   8   5        831.68        821.83        28.06 o                         
  -4   8   5        303.99        328.87         7.37 o                         
  -3   8   5        141.37        147.02         8.01 o                         
  -2   8   5        396.79        394.04         6.18 o                         
  -1   8   5       1038.70       1011.25         8.29 o                         
   0   8   5        126.96        119.15         4.86 o                         
   1   8   5         64.21         53.11         4.53 o                         
   2   8   5       1124.36       1141.73         9.84 o                         
   3   8   5        101.14         85.90         6.19 o                         
   4   8   5         67.70         66.65         4.71 o                         
   5   8   5        554.28        548.81         6.42 o                         
   6   8   5         21.49         24.83         5.16 o                         
   7   8   5         47.40         49.04         5.20 o                         
 -12   9   5          0.92         12.27         7.54 o                         
 -11   9   5         14.67         17.24         6.72 o                         
 -10   9   5         10.63          2.24        10.00 o                         
  -9   9   5        154.64        155.19         7.11 o                         
  -8   9   5         52.82         60.38         6.06 o                         
  -7   9   5        519.60        505.21         6.88 o                         
  -6   9   5        823.64        909.64        22.48 o                         
  -5   9   5       4027.78       4023.69       152.89 o                         
  -4   9   5       2208.23       2283.36        82.68 o                         
  -3   9   5       1760.25       1818.61        49.81 o                         
  -2   9   5       1738.92       1689.09        22.73 o                         
  -1   9   5       1033.27       1012.98        19.31 o                         
   0   9   5       1354.52       1484.83        34.84 o                         
   1   9   5         65.55         69.58         4.63 o                         
   2   9   5         51.92         60.04         6.06 o                         
   3   9   5         38.48         42.54         4.83 o                         
   4   9   5         86.37         86.39         5.41 o                         
   5   9   5         20.19         30.84         4.82 o                         
   6   9   5          0.32          2.98         4.99 o                         
   7   9   5         18.57         24.20         5.06 o                         
 -12  10   5         93.55         87.67         7.44 o                         
 -11  10   5        121.89        103.59         7.09 o                         
 -10  10   5        275.83        256.61         6.87 o                         
  -9  10   5         57.61         65.51         6.41 o                         
  -8  10   5         62.25         65.55         6.07 o                         
  -7  10   5         25.96         37.60         5.88 o                         
  -6  10   5         12.11         16.62         5.40 o                         
  -5  10   5         79.76         84.38         6.26 o                         
  -4  10   5         55.60         57.57         6.02 o                         
  -3  10   5        756.14        749.07        16.53 o                         
  -2  10   5       1222.94       1287.99        33.77 o                         
  -1  10   5         53.05         64.37         5.20 o                         
   0  10   5       1157.04       1095.91        28.29 o                         
   1  10   5       1670.87       1634.86        31.48 o                         
   2  10   5         83.04        102.04         5.82 o                         
   3  10   5        147.46        175.57         6.45 o                         
   4  10   5        282.69        274.83         6.18 o                         
   5  10   5         42.90         43.36         4.77 o                         
   6  10   5         30.35         27.88         5.49 o                         
 -12  11   5          5.47          0.86         6.78 o                         
 -11  11   5          2.16         -2.79         6.40 o                         
 -10  11   5        141.16        159.23         6.76 o                         
  -9  11   5         21.80         30.44         6.38 o                         
  -8  11   5         21.59         20.83         5.84 o                         
  -7  11   5         53.19         52.57         5.96 o                         
  -6  11   5         28.20         34.39         5.78 o                         
  -5  11   5        187.89        209.74         7.18 o                         
  -4  11   5        203.50        219.97         6.56 o                         
  -3  11   5        971.20       1008.85        23.61 o                         
  -2  11   5        680.39        681.10         7.65 o                         
  -1  11   5       1433.95       1397.63        31.20 o                         
   0  11   5       1247.09       1294.12        27.72 o                         
   1  11   5       1927.99       1916.35        18.56 o                         
   2  11   5        413.89        442.58        12.49 o                         
   3  11   5        235.37        218.64         6.51 o                         
   4  11   5        204.63        231.16         5.57 o                         
   5  11   5         97.26        108.84         5.20 o                         
 -11  12   5         11.18         14.16         7.24 o                         
 -10  12   5          3.09          5.17         7.10 o                         
  -9  12   5         50.29         56.08         6.41 o                         
  -8  12   5         89.86         93.08         6.35 o                         
  -7  12   5          2.55          3.45         6.26 o                         
  -6  12   5          6.56          9.12         6.05 o                         
  -5  12   5         78.68         76.36         8.02 o                         
  -4  12   5        321.13        329.69        10.21 o                         
  -3  12   5        407.70        454.90         8.75 o                         
  -2  12   5         50.98         35.21         5.54 o                         
  -1  12   5         12.87          6.50         5.34 o                         
   0  12   5        200.52        232.31         8.30 o                         
   1  12   5         38.65         49.85         4.60 o                         
   2  12   5        123.39        125.47         4.93 o                         
   3  12   5        298.27        292.14        14.77 o                         
   4  12   5        512.72        467.76        15.71 o                         
 -11  13   5        495.18        411.40        11.39 o                         
 -10  13   5        239.86        217.28         8.09 o                         
  -9  13   5        213.25        249.38        12.58 o                         
  -8  13   5        393.04        412.06        12.14 o                         
  -7  13   5          1.34          9.88         6.07 o                         
  -6  13   5          1.80          8.56         5.55 o                         
  -5  13   5          8.29          0.68         6.06 o                         
  -4  13   5        120.85        136.20         6.62 o                         
  -3  13   5        347.39        326.63         8.96 o                         
  -2  13   5         27.62         38.25         5.55 o                         
  -1  13   5          0.84          4.73         5.12 o                         
   0  13   5         13.41         21.55         5.65 o                         
   1  13   5         29.34         35.89         5.15 o                         
   2  13   5         55.14         45.23         5.04 o                         
   3  13   5        261.52        258.05        18.75 o                         
 -10  14   5        138.53        150.27         9.79 o                         
  -9  14   5         61.32         62.38         7.21 o                         
  -8  14   5        144.49        136.60         7.11 o                         
  -7  14   5        142.49        139.23         6.77 o                         
  -6  14   5         33.01         24.65         5.91 o                         
  -5  14   5          5.16          6.28         6.42 o                         
  -4  14   5          3.09         -0.07         6.01 o                         
  -3  14   5        125.74        119.64         6.05 o                         
  -2  14   5          4.23         -1.66         5.41 o                         
  -1  14   5          4.73          6.32         5.40 o                         
   0  14   5          0.58          6.65         5.41 o                         
   1  14   5          5.15          6.09         6.95 o                         
   2  14   5         44.94         39.80         5.53 o                         
  -9  15   5        247.55        210.12        10.01 o                         
  -8  15   5         80.46         77.08         7.69 o                         
  -7  15   5        468.03        409.31        13.76 o                         
  -6  15   5        671.60        686.81        39.26 o                         
  -5  15   5        545.29        576.80        31.63 o                         
  -4  15   5        241.51        202.72         7.17 o                         
  -3  15   5        226.44        243.00         9.09 o                         
  -2  15   5        167.96        168.92         6.50 o                         
  -1  15   5          0.87          2.03         5.44 o                         
   0  15   5         51.03         59.30         5.97 o                         
   1  15   5          0.24          2.23         5.95 o                         
  -7  16   5          0.63          5.94         7.10 o                         
  -6  16   5         55.67         40.29         6.84 o                         
  -5  16   5        100.11        107.86         9.08 o                         
  -4  16   5          4.63          7.62         6.88 o                         
  -3  16   5         40.15         24.17         7.15 o                         
  -2  16   5         74.64         68.39         6.14 o                         
   1 -18   6          1.91          5.84         7.11 o                         
   2 -18   6          4.49         10.13         7.99 o                         
   3 -18   6         35.07         33.44         7.34 o                         
   4 -18   6         61.72         71.94        12.09 o                         
   5 -18   6         51.63         61.51         8.55 o                         
   6 -18   6       1134.65        904.40        48.80 o                         
  -1 -17   6         49.86         50.11         5.75 o                         
   0 -17   6          3.01          1.34         5.37 o                         
   1 -17   6          3.76          8.03         6.37 o                         
   2 -17   6          4.24          9.39         6.40 o                         
   3 -17   6         42.56         37.92        11.22 o                         
   4 -17   6          1.18          2.78         8.72 o                         
   5 -17   6         24.19         19.24         7.97 o                         
   6 -17   6         63.19         56.24         9.85 o                         
   7 -17   6         22.00         21.93         8.83 o                         
   8 -17   6          0.24          2.12         8.89 o                         
  -3 -16   6        390.18        381.43         9.78 o                         
  -2 -16   6          1.44          8.34         5.44 o                         
  -1 -16   6         54.39         58.70         5.41 o                         
   0 -16   6        197.00        207.32         6.23 o                         
   1 -16   6         12.95         13.58         6.01 o                         
   2 -16   6          2.40          8.07         6.36 o                         
   3 -16   6         41.37         59.48         9.69 o                         
   4 -16   6        186.07        199.23         7.82 o                         
   5 -16   6        586.45        591.95         9.92 o                         
   6 -16   6         13.33         11.44         8.43 o                         
   7 -16   6        183.29        182.38        16.31 o                         
   8 -16   6         58.32         41.68         9.66 o                         
   9 -16   6        511.37        431.90        10.71 o                         
  -4 -15   6         19.01         19.23         5.19 o                         
  -3 -15   6         90.99        102.93         5.57 o                         
  -2 -15   6        143.52        138.30         5.68 o                         
  -1 -15   6         12.22         10.55         5.43 o                         
   0 -15   6         67.47         63.71         5.16 o                         
   1 -15   6         17.65         16.51         6.06 o                         
   2 -15   6          0.20          6.86         8.76 o                         
   3 -15   6          0.97          3.64         6.54 o                         
   4 -15   6         11.81          4.36         7.06 o                         
   5 -15   6         52.75         51.30         7.54 o                         
   6 -15   6         33.82         31.85         7.21 o                         
   7 -15   6          0.14         -0.99         8.86 o                         
   8 -15   6          2.49         12.90         8.85 o                         
   9 -15   6         15.30         22.08         8.14 o                         
  -5 -14   6        449.71        444.23        25.72 o                         
  -4 -14   6       1347.43       1298.07        27.07 o                         
  -3 -14   6         77.98         81.82         5.76 o                         
  -2 -14   6       1555.78       1546.23        51.25 o                         
  -1 -14   6       2465.30       2649.66        44.54 o                         
   0 -14   6       2123.94       2096.19        69.54 o                         
   1 -14   6        631.34        666.53        12.60 o                         
   2 -14   6       1058.99       1050.23        11.39 o                         
   3 -14   6        874.87        805.01        23.72 o                         
   4 -14   6        879.87        797.75        10.84 o                         
   5 -14   6        103.06         96.66        12.83 o                         
   6 -14   6        181.97        191.18         9.29 o                         
   7 -14   6          1.48          6.27         8.83 o                         
   8 -14   6        273.24        289.94         9.27 o                         
   9 -14   6         76.61         65.29         8.41 o                         
  10 -14   6         99.77        100.45         9.91 o                         
  -6 -13   6         90.62         90.85         5.49 o                         
  -5 -13   6          1.30         -2.01         4.78 o                         
  -4 -13   6         67.41         83.02         4.74 o                         
  -3 -13   6         96.64         98.16         5.60 o                         
  -2 -13   6         70.66         69.54         4.90 o                         
  -1 -13   6         15.26         13.37         4.63 o                         
   0 -13   6        131.00        152.19         5.19 o                         
   1 -13   6          3.07          7.39         5.53 o                         
   2 -13   6          3.40         -0.37         7.74 o                         
   3 -13   6          0.03          3.47         6.13 o                         
   4 -13   6         11.04         18.79         7.25 o                         
   5 -13   6         53.84         64.47         8.38 o                         
   6 -13   6         25.12         28.00         6.98 o                         
   7 -13   6          1.51          5.56         7.57 o                         
   8 -13   6         38.48         38.69         8.24 o                         
   9 -13   6        296.34        293.25        10.11 o                         
  10 -13   6          5.81          6.63         9.09 o                         
  -7 -12   6         66.56         60.05         5.61 o                         
  -6 -12   6         14.40         13.15         5.15 o                         
  -5 -12   6        176.27        165.27         5.34 o                         
  -4 -12   6        971.55        989.91        21.80 o                         
  -3 -12   6          4.11          4.71         4.75 o                         
  -2 -12   6       4173.33       4261.48       106.76 o                         
  -1 -12   6       1203.99       1200.38        13.50 o                         
   0 -12   6        487.30        519.08         7.69 o                         
   1 -12   6       1706.24       1681.47        30.65 o                         
   2 -12   6       5343.20       5540.76        25.16 o                         
   3 -12   6       1249.11       1406.11        18.05 o                         
   4 -12   6        706.37        739.85        10.35 o                         
   5 -12   6       1303.78       1314.05        22.86 o                         
   6 -12   6       1067.61       1096.40        27.44 o                         
   7 -12   6       1109.30       1052.66        12.16 o                         
   8 -12   6        187.77        159.28         9.41 o                         
   9 -12   6         86.52         81.17         8.85 o                         
  10 -12   6        214.63        227.30        15.39 o                         
  11 -12   6         13.39         13.38         8.53 o                         
  -8 -11   6        118.55        131.83        10.53 o                         
  -7 -11   6         59.80         65.46         4.83 o                         
  -6 -11   6         80.70         63.04         4.64 o                         
  -5 -11   6         30.35         28.81         4.55 o                         
  -4 -11   6          0.96          3.60         4.33 o                         
  -3 -11   6         78.64         75.71         4.58 o                         
  -2 -11   6        120.81        111.89         4.53 o                         
  -1 -11   6          0.16          0.87         4.57 o                         
   0 -11   6         37.16         36.94         4.43 o                         
   1 -11   6         21.79         19.98         5.43 o                         
   2 -11   6         19.29         17.29         5.55 o                         
   3 -11   6         11.08         14.90         5.91 o                         
   4 -11   6        172.42        148.86         7.33 o                         
   5 -11   6          0.65          8.52         8.22 o                         
   6 -11   6        135.13        131.72         8.52 o                         
   7 -11   6          2.76          7.03         8.03 o                         
   8 -11   6        235.12        243.01         8.85 o                         
   9 -11   6          4.54          9.91         7.58 o                         
  10 -11   6        141.81        132.15         8.32 o                         
  11 -11   6        211.93        195.75        13.23 o                         
  -8 -10   6         35.55         51.80         6.02 o                         
  -7 -10   6        439.44        428.56        11.94 o                         
  -6 -10   6        553.02        589.21        19.50 o                         
  -5 -10   6        196.73        215.31         4.82 o                         
  -4 -10   6         32.38         31.72         4.33 o                         
  -3 -10   6       1027.71        993.67         6.75 o                         
  -2 -10   6         59.94         58.56         4.62 o                         
  -1 -10   6       1678.68       1504.70         8.74 o                         
   0 -10   6        137.04        118.71         5.44 o                         
   1 -10   6       1277.39       1318.53        32.51 o                         
   2 -10   6        276.75        323.51        12.77 o                         
   3 -10   6       3335.16       3373.11        57.15 o                         
   4 -10   6       2483.77       2461.50        55.57 o                         
   5 -10   6       1897.14       1877.29        36.42 o                         
   6 -10   6       3362.83       3314.55        57.01 o                         
   7 -10   6       1422.51       1429.69        11.69 o                         
   8 -10   6        689.29        743.96        14.35 o                         
   9 -10   6       2151.23       2200.74        24.35 o                         
  10 -10   6        320.48        342.36         7.83 o                         
  11 -10   6          0.40          2.68         7.11 o                         
  -9  -9   6         10.74         10.46         5.11 o                         
  -8  -9   6        104.67         94.13         4.80 o                         
  -7  -9   6          1.94         -0.19         4.55 o                         
  -6  -9   6         58.58         66.07         4.60 o                         
  -5  -9   6         32.81         38.92         4.25 o                         
  -4  -9   6         37.01         34.04         4.26 o                         
  -3  -9   6        375.32        408.91         6.44 o                         
  -2  -9   6        529.08        498.73         9.30 o                         
  -1  -9   6        261.33        256.58         5.13 o                         
   0  -9   6        331.28        307.43         7.66 o                         
   1  -9   6        112.80        104.75         5.83 o                         
   2  -9   6        150.79        136.33         6.24 o                         
   3  -9   6          0.24         10.48         5.93 o                         
   4  -9   6        240.07        209.78         9.71 o                         
   5  -9   6          0.90          2.74         6.94 o                         
   6  -9   6        205.66        209.69         7.82 o                         
   7  -9   6        717.63        713.73         8.60 o                         
   8  -9   6        470.94        507.93         7.97 o                         
   9  -9   6         17.48         27.27         6.48 o                         
  10  -9   6        597.18        612.75         8.25 o                         
  11  -9   6        548.74        515.64        10.88 o                         
  -9  -8   6         23.28         31.36         5.80 o                         
  -8  -8   6        315.22        338.23        16.04 o                         
  -7  -8   6       1152.53       1274.99        22.75 o                         
  -6  -8   6         40.80         47.33         4.67 o                         
  -5  -8   6        477.89        469.95        10.47 o                         
  -4  -8   6       4460.80       4532.97        84.85 o                         
  -3  -8   6        730.58        685.62         5.56 o                         
  -2  -8   6          7.06         21.22         3.91 o                         
  -1  -8   6        817.05        625.41        12.02 o                         
   0  -8   6       1811.29       1750.06         9.97 o                         
   1  -8   6        505.37        478.04         7.09 o                         
   2  -8   6         44.49         30.62         5.25 o                         
   3  -8   6       1393.85       1279.58        28.46 o                         
   4  -8   6          1.70          5.24         6.45 o                         
   5  -8   6          4.02          8.70         6.95 o                         
   6  -8   6         42.86         45.22         6.69 o                         
   7  -8   6          4.54          4.68         6.19 o                         
   8  -8   6       1625.57       1632.67        16.90 o                         
   9  -8   6          1.38          7.80         5.66 o                         
  10  -8   6         77.53         78.39         6.48 o                         
  11  -8   6        682.84        686.57        13.38 o                         
  12  -8   6        560.89        492.21        11.86 o                         
 -10  -7   6         16.74         19.97         5.18 o                         
  -9  -7   6        266.94        241.42         5.14 o                         
  -8  -7   6         39.67         42.10         4.83 o                         
  -7  -7   6        185.48        202.97         4.70 o                         
  -6  -7   6        513.90        538.76         8.31 o                         
  -5  -7   6         16.44         22.58         4.63 o                         
  -4  -7   6         50.12         46.38         3.83 o                         
  -3  -7   6         19.52         25.45         5.04 o                         
  -2  -7   6        141.65        144.09         4.24 o                         
  -1  -7   6        256.22        278.65         5.28 o                         
   0  -7   6        138.05        153.97         5.75 o                         
   1  -7   6         18.78         10.58         5.99 o                         
   2  -7   6        150.16        175.87         7.97 o                         
   3  -7   6        340.05        331.02        14.80 o                         
   4  -7   6        283.75        231.96        14.69 o                         
   5  -7   6       1241.55       1214.58        26.70 o                         
   6  -7   6       1331.13       1311.02        13.68 o                         
   7  -7   6          2.18          5.40         5.55 o                         
   8  -7   6          4.05          5.20         5.41 o                         
   9  -7   6         16.98         25.32         6.05 o                         
  10  -7   6        297.47        296.96         6.80 o                         
  11  -7   6        115.74        125.30         6.57 o                         
  12  -7   6         41.04         38.91         6.88 o                         
 -10  -6   6         16.28         16.57         4.67 o                         
  -9  -6   6          3.77          0.76         4.45 o                         
  -8  -6   6        277.15        278.36         4.89 o                         
  -7  -6   6         12.89         11.02         4.33 o                         
  -6  -6   6        422.91        414.31         8.42 o                         
  -5  -6   6       4284.75       4263.10        49.19 o                         
  -4  -6   6        215.37        202.15         4.61 o                         
  -3  -6   6         11.99         19.32         3.83 o                         
  -2  -6   6       6540.85       6007.83       106.65 o                         
  -1  -6   6       9761.81       9211.57        46.74 o                         
   0  -6   6         38.63         44.03         5.60 o                         
   1  -6   6       2623.56       2352.21        13.34 o                         
   2  -6   6       1609.01       1396.94        15.78 o                         
   3  -6   6       3224.56       3301.70       137.52 o                         
   4  -6   6       1128.89       1351.33        29.12 o                         
   5  -6   6        351.20        330.55         6.99 o                         
   6  -6   6         24.09         22.07         5.92 o                         
   7  -6   6        584.43        679.69        18.16 o                         
   8  -6   6          1.75          9.67         5.82 o                         
   9  -6   6         55.52         54.40         6.20 o                         
  10  -6   6         23.75         27.88         5.95 o                         
  11  -6   6        102.61        112.86         7.54 o                         
  12  -6   6          9.40          6.22         6.86 o                         
 -11  -5   6          2.84          0.62         5.08 o                         
 -10  -5   6        243.93        230.43         5.32 o                         
  -9  -5   6         41.13         49.62         5.35 o                         
  -8  -5   6         65.24         77.93         6.12 o                         
  -7  -5   6       1409.77       1383.33        12.45 o                         
  -6  -5   6          0.86          2.83         4.34 o                         
  -5  -5   6         35.05         41.69         3.96 o                         
  -4  -5   6        173.74        177.97         4.63 o                         
  -3  -5   6        544.70        491.27         6.34 o                         
  -2  -5   6        554.95        518.44         5.68 o                         
  -1  -5   6        550.90        535.20        15.93 o                         
   0  -5   6         16.98         49.77         5.72 o                         
   1  -5   6        390.01        453.50         8.58 o                         
   2  -5   6         51.42         79.14         7.68 o                         
   3  -5   6         56.14         27.85         7.62 o                         
   4  -5   6        434.93        383.23         7.81 o                         
   5  -5   6        258.22        270.48         7.55 o                         
   6  -5   6        245.44        221.26         6.27 o                         
   7  -5   6        280.39        338.82         7.51 o                         
   8  -5   6        160.46        143.71         6.32 o                         
   9  -5   6       1732.33       1720.25        34.78 o                         
  10  -5   6        220.97        214.65         6.87 o                         
  11  -5   6        126.27        123.90         6.50 o                         
  12  -5   6        471.66        395.53        30.84 o                         
 -11  -4   6        133.09        119.50         5.31 o                         
 -10  -4   6        153.80        168.64         5.12 o                         
  -9  -4   6        675.17        661.68         9.95 o                         
  -8  -4   6        145.84        142.28         4.76 o                         
  -7  -4   6          4.84          6.16         4.07 o                         
  -6  -4   6        917.82        937.89        12.04 o                         
  -5  -4   6          2.34          4.63         4.12 o                         
  -4  -4   6       1093.50       1056.75         6.98 o                         
  -3  -4   6        291.86        233.97         5.02 o                         
  -2  -4   6         37.95         28.67         4.80 o                         
  -1  -4   6       3213.07       3147.80        49.25 o                         
   0  -4   6       1620.95       1470.70        41.23 o                         
   1  -4   6       4893.70       4691.64        56.10 o                         
   2  -4   6         15.22         16.68         8.21 o                         
   3  -4   6        701.34        698.10        20.87 o                         
   4  -4   6       5459.35       5282.80       106.84 o                         
   5  -4   6       2700.78       2840.70        63.66 o                         
   6  -4   6        726.27        707.09        21.64 o                         
   7  -4   6       1191.77       1148.00        21.47 o                         
   8  -4   6         81.80         98.09         6.14 o                         
   9  -4   6         16.23         10.09         6.09 o                         
  10  -4   6        165.34        168.41         6.11 o                         
  11  -4   6         38.77         48.82         5.80 o                         
 -11  -3   6          6.77          3.68         4.63 o                         
 -10  -3   6         10.15         16.50         4.68 o                         
  -9  -3   6         34.12         45.98         4.66 o                         
  -8  -3   6        182.84        167.67         4.53 o                         
  -7  -3   6          2.46          4.73         4.83 o                         
  -6  -3   6        323.90        348.07         4.82 o                         
  -5  -3   6        312.37        338.27         9.36 o                         
  -4  -3   6        198.04        198.87         4.79 o                         
  -3  -3   6       1383.22       1390.14        18.89 o                         
  -2  -3   6         58.03         64.96         4.87 o                         
  -1  -3   6         34.82         44.88         5.91 o                         
   0  -3   6         30.33         39.78         9.78 o                         
   1  -3   6         13.27         31.28         7.25 o                         
   2  -3   6        291.14        251.60         9.49 o                         
   3  -3   6        522.54        479.56         9.74 o                         
   4  -3   6         29.53         41.18         5.75 o                         
   5  -3   6        857.86        892.85        20.42 o                         
   6  -3   6        888.13        839.69        20.35 o                         
   7  -3   6         84.93         78.45         5.16 o                         
   8  -3   6       1367.79       1352.96        15.58 o                         
   9  -3   6         14.89         13.74         5.23 o                         
  10  -3   6        197.94        214.42         5.98 o                         
  11  -3   6        708.35        693.34        20.59 o                         
 -12  -2   6         65.22         40.38         5.23 o                         
 -11  -2   6         21.56         27.41         4.93 o                         
 -10  -2   6        247.76        259.65         5.68 o                         
  -9  -2   6       1051.78       1035.81        11.19 o                         
  -8  -2   6          2.79          5.37         4.47 o                         
  -7  -2   6       2065.97       2008.27        18.67 o                         
  -6  -2   6       1199.12       1206.16        16.84 o                         
  -5  -2   6       2509.46       2502.99        40.65 o                         
  -4  -2   6       4443.69       4008.91        32.16 o                         
  -3  -2   6         24.38         23.09         5.71 o                         
  -2  -2   6        255.32        269.02         6.13 o                         
  -1  -2   6        411.20        372.05        10.94 o                         
   0  -2   6        576.18        450.98         9.23 o                         
   1  -2   6       2695.90       2718.30        36.70 o                         
   2  -2   6       3087.60       3398.21       131.71 o                         
   3  -2   6        625.23        601.51        10.94 o                         
   4  -2   6        248.30        287.12         6.63 o                         
   5  -2   6         21.13         36.48         6.07 o                         
   6  -2   6       2723.54       2654.19        54.85 o                         
   7  -2   6         17.33         12.61         5.25 o                         
   8  -2   6        269.35        317.37         7.39 o                         
   9  -2   6       1041.70       1027.83        11.00 o                         
  10  -2   6        224.58        207.99         6.42 o                         
  11  -2   6          2.54         12.99         6.30 o                         
 -12  -1   6        180.30        146.36         5.25 o                         
 -11  -1   6        338.93        291.16         5.36 o                         
 -10  -1   6        344.23        372.11         5.54 o                         
  -9  -1   6        319.92        339.07         5.24 o                         
  -8  -1   6          2.15          8.69         4.26 o                         
  -7  -1   6         12.66         17.31         4.62 o                         
  -6  -1   6        173.76        198.78         5.62 o                         
  -5  -1   6        125.56        145.75         4.61 o                         
  -4  -1   6         58.71         80.05         5.62 o                         
  -3  -1   6        981.12       1018.62         8.57 o                         
  -2  -1   6       1448.03       1309.69        13.69 o                         
  -1  -1   6       2827.65       2452.71        21.75 o                         
   0  -1   6       1575.82       1351.76        35.49 o                         
   1  -1   6       2352.98       2506.71        51.96 o                         
   2  -1   6        605.75        570.68         8.97 o                         
   3  -1   6       1363.54       1318.11        23.62 o                         
   4  -1   6        709.36        694.85        12.50 o                         
   5  -1   6        133.64         95.24         5.24 o                         
   6  -1   6         49.15         61.21         5.84 o                         
   7  -1   6        636.52        654.62         7.09 o                         
   8  -1   6          1.17          8.65         5.26 o                         
   9  -1   6         88.53         78.80         5.61 o                         
  10  -1   6        802.22        850.33        39.43 o                         
  11  -1   6         17.05         15.13         6.17 o                         
 -12   0   6         65.53         70.44         5.91 o                         
 -11   0   6         16.30         12.22         4.85 o                         
 -10   0   6       1215.92       1267.17        12.11 o                         
  -9   0   6        166.16        175.71         6.21 o                         
  -8   0   6        130.83        131.63         5.06 o                         
  -7   0   6       5484.98       5375.49        49.69 o                         
  -6   0   6        559.09        574.71        10.03 o                         
  -5   0   6       3207.61       3077.15        35.49 o                         
  -4   0   6       4014.09       3642.72        32.72 o                         
  -3   0   6       6475.15       6291.18        86.86 o                         
  -2   0   6       3967.91       3980.45        25.64 o                         
  -1   0   6      18913.45      18670.50       230.02 o                         
   0   0   6       9062.41       9665.15        89.51 o                         
   1   0   6        978.80        886.34        25.04 o                         
   2   0   6        107.15        127.38         5.94 o                         
   3   0   6        436.37        432.01         6.68 o                         
   4   0   6       1003.33       1007.16        15.64 o                         
   5   0   6        162.19        146.24         5.38 o                         
   6   0   6        240.46        253.60         8.33 o                         
   7   0   6        521.58        477.37         7.71 o                         
   8   0   6        211.95        210.25         6.57 o                         
   9   0   6         16.02         14.64         4.90 o                         
  10   0   6          1.78          9.93         5.92 o                         
  11   0   6          0.16         -0.08         5.50 o                         
 -12   1   6         29.43         35.18         5.33 o                         
 -11   1   6         76.75         84.45         5.11 o                         
 -10   1   6        198.60        179.48         5.26 o                         
  -9   1   6          8.95         11.70         4.43 o                         
  -8   1   6          2.43         11.94         4.52 o                         
  -7   1   6        111.61        129.36         4.45 o                         
  -6   1   6        248.90        223.90         8.72 o                         
  -5   1   6        122.42        139.30         5.87 o                         
  -4   1   6        856.78        811.03        22.44 o                         
  -3   1   6       2155.46       2042.51        14.42 o                         
  -2   1   6        496.71        458.47        10.34 o                         
  -1   1   6        443.00        406.71         9.28 o                         
   0   1   6       3601.63       3386.81        85.99 o                         
   1   1   6         12.03         52.91         6.07 o                         
   2   1   6       1654.09       1520.14        26.16 o                         
   3   1   6        721.05        760.98        11.05 o                         
   4   1   6       2363.58       2253.57        50.02 o                         
   5   1   6        125.25        115.66         5.45 o                         
   6   1   6         46.41         45.50         4.98 o                         
   7   1   6        173.07        181.43         7.13 o                         
   8   1   6         12.61         22.81         4.85 o                         
   9   1   6         59.41         50.84         5.14 o                         
  10   1   6          1.18          5.18         5.67 o                         
 -12   2   6        212.64        170.15         7.67 o                         
 -11   2   6        503.98        541.07         8.88 o                         
 -10   2   6         80.82         81.85         4.72 o                         
  -9   2   6        192.90        192.42         6.36 o                         
  -8   2   6        476.38        439.15         8.39 o                         
  -7   2   6         78.88         79.13         5.37 o                         
  -6   2   6         22.03         28.71         5.54 o                         
  -5   2   6        537.93        464.09        15.51 o                         
  -4   2   6        244.68        253.78        10.02 o                         
  -3   2   6        325.44        314.72         9.37 o                         
  -2   2   6       9647.97       9422.46       160.10 o                         
  -1   2   6       3073.57       3051.17        78.11 o                         
   0   2   6       3626.53       4038.53        94.99 o                         
   1   2   6      14313.12      14042.62       242.20 o                         
   2   2   6       7015.15       6962.13        91.85 o                         
   3   2   6       2034.61       2050.93        37.54 o                         
   4   2   6       4071.40       4181.35        81.41 o                         
   5   2   6        653.11        639.85        11.56 o                         
   6   2   6          0.73          5.73         4.88 o                         
   7   2   6         51.58         50.74         5.14 o                         
   8   2   6        282.33        272.80         5.59 o                         
   9   2   6         11.46          8.77         5.34 o                         
  10   2   6        121.03        143.89         6.48 o                         
 -13   3   6         16.46         14.09         6.23 o                         
 -12   3   6          3.78          8.86         5.19 o                         
 -11   3   6         31.52         23.11         4.72 o                         
 -10   3   6          9.25          5.80         4.90 o                         
  -9   3   6          0.19          8.02         5.22 o                         
  -8   3   6        133.11        168.97         6.22 o                         
  -7   3   6         28.79         28.57         5.96 o                         
  -6   3   6          2.00          5.37         5.39 o                         
  -5   3   6         59.86         49.38         6.07 o                         
  -4   3   6        157.39        154.01         6.27 o                         
  -3   3   6        461.68        472.03        13.08 o                         
  -2   3   6         69.68         75.37         6.59 o                         
  -1   3   6       3359.47       3479.18        65.28 o                         
   0   3   6         77.51         94.32         5.53 o                         
   1   3   6          1.57         10.58         5.15 o                         
   2   3   6       3698.71       3686.14        58.67 o                         
   3   3   6       4120.40       4062.14        82.22 o                         
   4   3   6          1.10          6.94         4.74 o                         
   5   3   6         11.30          8.57         4.94 o                         
   6   3   6        818.24        752.59        13.36 o                         
   7   3   6         31.77         34.55         4.83 o                         
   8   3   6         58.17         57.63         4.92 o                         
   9   3   6         54.82         47.56         5.31 o                         
  10   3   6          3.44          4.78         5.36 o                         
 -13   4   6          7.45         17.62         6.37 o                         
 -12   4   6        473.70        481.95        20.94 o                         
 -11   4   6        226.89        210.97         6.31 o                         
 -10   4   6          1.53          3.23         5.82 o                         
  -9   4   6       1558.65       1644.35        24.75 o                         
  -8   4   6       1321.56       1370.63        10.81 o                         
  -7   4   6       1134.87       1137.93        19.24 o                         
  -6   4   6       1218.85       1189.41        24.45 o                         
  -5   4   6       2056.38       2150.62        18.50 o                         
  -4   4   6       3798.78       4110.37        61.71 o                         
  -3   4   6       1252.57       1366.78        22.16 o                         
  -2   4   6       1492.47       1337.03        46.97 o                         
  -1   4   6        267.49        292.58         6.20 o                         
   0   4   6         65.70         99.39         5.04 o                         
   1   4   6        700.01        736.31        10.74 o                         
   2   4   6       1226.58       1239.56        23.14 o                         
   3   4   6       2979.78       2968.32        49.88 o                         
   4   4   6        390.15        401.07         5.79 o                         
   5   4   6        410.50        449.83         5.63 o                         
   6   4   6       1502.71       1485.68        29.22 o                         
   7   4   6        162.13        156.86         5.56 o                         
   8   4   6          5.82         16.71         5.14 o                         
   9   4   6          7.16          5.75         5.58 o                         
 -13   5   6         59.18         60.07         7.17 o                         
 -12   5   6          0.68          5.22         6.31 o                         
 -11   5   6          1.80          7.43         6.08 o                         
 -10   5   6        127.77        123.87         6.22 o                         
  -9   5   6          3.30          9.51         6.23 o                         
  -8   5   6         24.64         27.07         5.57 o                         
  -7   5   6         78.56         83.98         6.10 o                         
  -6   5   6         45.12         42.64         5.96 o                         
  -5   5   6        283.35        283.61         7.28 o                         
  -4   5   6        270.00        251.86         7.47 o                         
  -3   5   6        384.04        381.58        10.97 o                         
  -2   5   6       3238.02       3145.12       137.29 o                         
  -1   5   6        311.68        332.71         8.17 o                         
   0   5   6       1581.11       1597.09        38.56 o                         
   1   5   6        736.80        684.61         7.75 o                         
   2   5   6        855.21        784.17        18.25 o                         
   3   5   6         64.21         79.51         5.13 o                         
   4   5   6        344.10        327.51        10.70 o                         
   5   5   6       1955.15       1923.98        44.53 o                         
   6   5   6        504.02        514.80        10.53 o                         
   7   5   6        388.76        402.47         5.73 o                         
   8   5   6        491.17        444.84        12.74 o                         
   9   5   6         35.69         29.86         5.38 o                         
 -13   6   6         63.15         60.76         7.31 o                         
 -12   6   6          1.30          3.50         5.97 o                         
 -11   6   6        144.53        166.14         6.78 o                         
 -10   6   6        407.66        415.56        10.74 o                         
  -9   6   6        341.05        391.46         8.58 o                         
  -8   6   6        550.99        539.25        12.57 o                         
  -7   6   6       1350.25       1377.71        10.40 o                         
  -6   6   6       1399.01       1349.36        21.33 o                         
  -5   6   6        540.18        503.96        14.22 o                         
  -4   6   6       3057.74       2888.98        41.44 o                         
  -3   6   6       1422.28       1441.27        48.18 o                         
  -2   6   6       3473.54       3400.81        88.03 o                         
  -1   6   6        103.01        116.70         5.33 o                         
   0   6   6        695.86        714.98         7.86 o                         
   1   6   6        562.33        625.56        15.18 o                         
   2   6   6         77.30         74.88         5.18 o                         
   3   6   6        489.69        496.90        18.29 o                         
   4   6   6         36.69         37.35         4.58 o                         
   5   6   6        226.09        240.17         5.22 o                         
   6   6   6        257.22        267.34         7.04 o                         
   7   6   6         64.49         59.55         5.29 o                         
   8   6   6         91.27         79.02         5.65 o                         
 -12   7   6         95.28         92.53        10.45 o                         
 -11   7   6          6.09         -2.29         6.82 o                         
 -10   7   6         96.89        115.44         6.43 o                         
  -9   7   6        204.35        187.65         9.12 o                         
  -8   7   6         24.44         27.56         6.36 o                         
  -7   7   6         43.24         49.18         7.80 o                         
  -6   7   6        256.07        247.98         6.18 o                         
  -5   7   6         36.68         38.96         6.08 o                         
  -4   7   6        297.16        304.51        11.19 o                         
  -3   7   6        989.71        942.16        37.39 o                         
  -2   7   6        373.50        378.49         6.87 o                         
  -1   7   6        256.99        268.12         7.29 o                         
   0   7   6        641.92        589.32         8.88 o                         
   1   7   6       1356.25       1394.31        38.30 o                         
   2   7   6         27.44         25.34         5.10 o                         
   3   7   6        315.43        329.55         8.02 o                         
   4   7   6        778.16        808.79        26.11 o                         
   5   7   6        133.07        136.13         6.26 o                         
   6   7   6          2.52          4.10         4.89 o                         
   7   7   6        258.36        213.60         6.44 o                         
   8   7   6         44.19         33.67         5.72 o                         
 -12   8   6          0.78         10.05         6.63 o                         
 -11   8   6         51.19         55.92         8.67 o                         
 -10   8   6          8.10          2.95         6.16 o                         
  -9   8   6         36.88         25.65         6.33 o                         
  -8   8   6        122.52        136.71         5.65 o                         
  -7   8   6         50.58         50.20         5.68 o                         
  -6   8   6         39.91         56.15         5.49 o                         
  -5   8   6        584.89        617.77        17.30 o                         
  -4   8   6       2673.56       2771.75       110.61 o                         
  -3   8   6        287.54        297.47         7.08 o                         
  -2   8   6        810.89        818.88        16.33 o                         
  -1   8   6       2781.49       2696.68        26.68 o                         
   0   8   6       2256.12       2323.77        38.73 o                         
   1   8   6        510.58        522.55        13.79 o                         
   2   8   6        413.28        445.01         8.74 o                         
   3   8   6        152.23        163.66         5.31 o                         
   4   8   6         46.36         61.24         4.59 o                         
   5   8   6         44.88         39.97         5.21 o                         
   6   8   6         14.09         24.32         5.29 o                         
   7   8   6         59.46         53.34         5.39 o                         
 -12   9   6          9.09          5.18         6.97 o                         
 -11   9   6         79.68        106.02         7.15 o                         
 -10   9   6         24.97         34.23         6.27 o                         
  -9   9   6         51.36         58.86         5.92 o                         
  -8   9   6         95.20        111.33         6.04 o                         
  -7   9   6         55.40         76.70         5.65 o                         
  -6   9   6         48.40         51.12         5.34 o                         
  -5   9   6         11.73         25.22         6.22 o                         
  -4   9   6         90.21         80.76         6.34 o                         
  -3   9   6          8.54         16.80         5.94 o                         
  -2   9   6          1.90          9.37         4.88 o                         
  -1   9   6        580.61        570.34        11.83 o                         
   0   9   6       1463.59       1428.12        23.57 o                         
   1   9   6         64.48         93.43         5.12 o                         
   2   9   6         18.72         16.61         5.53 o                         
   3   9   6       1529.97       1539.38        38.21 o                         
   4   9   6        228.88        254.11        11.10 o                         
   5   9   6         30.39         26.36         5.17 o                         
   6   9   6        231.94        194.95         5.96 o                         
 -12  10   6        264.42        271.05         8.80 o                         
 -11  10   6        478.21        532.39        27.63 o                         
 -10  10   6        356.36        364.96        14.10 o                         
  -9  10   6         33.56         40.16         5.88 o                         
  -8  10   6          7.32         10.25         5.46 o                         
  -7  10   6          9.82          9.26         5.62 o                         
  -6  10   6         27.06         39.45         5.85 o                         
  -5  10   6        183.39        199.89         6.95 o                         
  -4  10   6        154.97        164.17         6.36 o                         
  -3  10   6         27.11         46.35         7.38 o                         
  -2  10   6        109.31        125.99         5.43 o                         
  -1  10   6        580.00        559.17         8.41 o                         
   0  10   6         39.28         60.81         5.05 o                         
   1  10   6        422.31        437.90        13.34 o                         
   2  10   6        562.54        584.64        21.09 o                         
   3  10   6        761.94        769.42        12.73 o                         
   4  10   6        275.68        284.64        14.46 o                         
   5  10   6         76.45         79.11         5.60 o                         
   6  10   6        123.95        103.04         5.76 o                         
 -11  11   6          1.10         11.13         6.96 o                         
 -10  11   6          3.60          3.73         6.22 o                         
  -9  11   6         49.43         41.93         6.19 o                         
  -8  11   6         44.44         55.78         5.97 o                         
  -7  11   6         21.64         39.50         5.97 o                         
  -6  11   6         34.27         43.44         5.95 o                         
  -5  11   6          1.11          2.53         6.04 o                         
  -4  11   6        194.47        197.45         6.53 o                         
  -3  11   6        400.67        393.40        17.70 o                         
  -2  11   6         24.47         26.49         5.16 o                         
  -1  11   6        615.37        632.69        19.46 o                         
   0  11   6          6.31          8.85         4.95 o                         
   1  11   6        147.86        138.97         5.21 o                         
   2  11   6       1172.86       1201.10        56.93 o                         
   3  11   6        419.33        408.07         9.89 o                         
   4  11   6        277.43        267.15        13.48 o                         
   5  11   6        541.73        455.82        20.69 o                         
 -11  12   6         94.41         87.54         6.95 o                         
 -10  12   6        210.79        231.61        11.42 o                         
  -9  12   6        379.84        378.95         8.34 o                         
  -8  12   6        498.11        553.85        14.43 o                         
  -7  12   6        302.05        327.41         6.92 o                         
  -6  12   6       1172.91       1246.11        46.19 o                         
  -5  12   6         19.90         23.13         6.16 o                         
  -4  12   6          8.46          6.04         6.38 o                         
  -3  12   6         12.31         13.29         5.82 o                         
  -2  12   6        171.68        191.82         7.89 o                         
  -1  12   6         92.05        102.39         5.82 o                         
   0  12   6        147.27        159.80        11.52 o                         
   1  12   6         45.92         37.33         5.56 o                         
   2  12   6          1.73         -4.26         4.87 o                         
   3  12   6          8.98          6.75         5.41 o                         
   4  12   6         13.23         13.04         5.64 o                         
 -10  13   6          0.64          6.94         6.50 o                         
  -9  13   6          0.09          5.43         6.49 o                         
  -8  13   6        124.71        140.49         6.89 o                         
  -7  13   6         72.04         69.79         6.53 o                         
  -6  13   6         40.48         39.45         6.67 o                         
  -5  13   6        490.46        491.22        25.23 o                         
  -4  13   6        267.92        289.46        10.05 o                         
  -3  13   6        134.37        130.21         6.34 o                         
  -2  13   6        537.75        547.40        16.96 o                         
  -1  13   6         23.64         45.66         5.58 o                         
   0  13   6         32.31         39.72         5.76 o                         
   1  13   6          6.23         14.36         5.19 o                         
   2  13   6          1.37          2.21         5.17 o                         
   3  13   6          1.04          5.10         5.31 o                         
  -9  14   6        115.03         89.66         7.14 o                         
  -8  14   6        243.41        257.98         7.82 o                         
  -7  14   6        563.59        622.82        20.83 o                         
  -6  14   6        282.04        271.27         8.36 o                         
  -5  14   6        105.20         96.15         6.58 o                         
  -4  14   6        195.06        233.75         6.74 o                         
  -3  14   6        154.13        147.02         6.68 o                         
  -2  14   6          2.22          7.01         5.41 o                         
  -1  14   6          1.11          2.13         5.61 o                         
   0  14   6         65.31         64.28         6.20 o                         
   1  14   6          0.41          5.71         5.90 o                         
  -8  15   6         23.74         29.66         6.95 o                         
  -7  15   6          9.93         15.91         7.50 o                         
  -6  15   6         23.29         22.93         6.94 o                         
  -5  15   6         97.97        107.53         7.02 o                         
  -4  15   6          5.03         13.15         6.18 o                         
  -3  15   6        110.68        110.53         6.69 o                         
  -2  15   6         26.18         31.05         6.11 o                         
  -1  15   6         25.28         25.36         6.30 o                         
   0  15   6         20.06         19.26         5.74 o                         
  -6  16   6         46.42         40.10         7.46 o                         
  -5  16   6         60.86         62.01         7.17 o                         
  -4  16   6        173.50        176.03        15.80 o                         
  -3  16   6        225.40        155.23         7.70 o                         
   1 -18   7        163.28        131.74        10.49 o                         
   2 -18   7          0.29          3.78         6.77 o                         
   3 -18   7          0.85         -0.04         9.21 o                         
   4 -18   7          1.32          1.17        12.06 o                         
   5 -18   7          1.98         11.05         9.75 o                         
  -1 -17   7        663.65        608.78        53.84 o                         
   0 -17   7          6.92         16.78         6.27 o                         
   1 -17   7          6.43         12.10         6.86 o                         
   2 -17   7         85.27         83.75         7.83 o                         
   3 -17   7          6.57          7.63         7.68 o                         
   4 -17   7        630.22        602.48        14.79 o                         
   5 -17   7          1.31         13.22         7.88 o                         
   6 -17   7          1.40          1.36         8.67 o                         
   7 -17   7         17.86         12.32         8.90 o                         
  -3 -16   7        156.31        144.51         8.51 o                         
  -2 -16   7          0.32         -2.91         5.34 o                         
  -1 -16   7        101.03         88.67         5.83 o                         
   0 -16   7        306.67        325.19        24.13 o                         
   1 -16   7         17.19         21.07         6.65 o                         
   2 -16   7          0.44          2.03         6.64 o                         
   3 -16   7         18.95         13.16        10.26 o                         
   4 -16   7          3.48         12.68         7.14 o                         
   5 -16   7         24.35         32.89         8.03 o                         
   6 -16   7         24.71         27.39         9.40 o                         
   7 -16   7          5.86         13.96         8.56 o                         
   8 -16   7         42.08         38.18         8.75 o                         
  -4 -15   7         77.05         70.09         5.62 o                         
  -3 -15   7        203.11        205.98         7.63 o                         
  -2 -15   7        802.67        823.00        33.92 o                         
  -1 -15   7        154.45        137.80         5.63 o                         
   0 -15   7       1107.62       1128.19        68.26 o                         
   1 -15   7       2379.68       2352.93       114.65 o                         
   2 -15   7        580.69        605.33        25.29 o                         
   3 -15   7        185.01        181.77         9.45 o                         
   4 -15   7        794.02        819.32        28.28 o                         
   5 -15   7        465.85        449.06        14.33 o                         
   6 -15   7          1.48          1.12         8.80 o                         
   7 -15   7         97.40         94.04         9.20 o                         
   8 -15   7        131.53        112.34         8.87 o                         
   9 -15   7         35.22         41.04         9.49 o                         
  -5 -14   7        175.93        174.66        10.77 o                         
  -4 -14   7        162.99        160.28         7.86 o                         
  -3 -14   7          0.67         -0.37         4.69 o                         
  -2 -14   7        368.32        364.50        10.84 o                         
  -1 -14   7        230.64        215.03         6.89 o                         
   0 -14   7         73.64         63.19         6.45 o                         
   1 -14   7          9.63         11.15         5.67 o                         
   2 -14   7         20.80         24.92         6.83 o                         
   3 -14   7          0.64          2.81         8.00 o                         
   4 -14   7          1.30         14.88         7.91 o                         
   5 -14   7         50.75         37.25         8.63 o                         
   6 -14   7         37.95         37.50         8.61 o                         
   7 -14   7        119.16        106.53        13.57 o                         
   8 -14   7         16.05         19.32         8.94 o                         
   9 -14   7         43.00         28.84         9.19 o                         
  10 -14   7         20.99         12.37         9.45 o                         
  -6 -13   7         10.52         21.52         4.99 o                         
  -5 -13   7          0.60          1.75         4.82 o                         
  -4 -13   7         24.05         29.53         4.78 o                         
  -3 -13   7         11.55         22.39         4.98 o                         
  -2 -13   7          0.71          1.52         4.77 o                         
  -1 -13   7          3.83         17.65         4.96 o                         
   0 -13   7       1350.12       1392.77        40.35 o                         
   1 -13   7        187.14        202.70         6.39 o                         
   2 -13   7         17.49         14.57         5.53 o                         
   3 -13   7       2353.07       2263.44        69.54 o                         
   4 -13   7       5689.42       5484.10       186.14 o                         
   5 -13   7       1235.68       1111.53        12.05 o                         
   6 -13   7        924.21        854.84        11.28 o                         
   7 -13   7        542.43        528.64        10.56 o                         
   8 -13   7        853.40        853.98        19.83 o                         
   9 -13   7        168.65        166.29        17.99 o                         
  10 -13   7          5.69         14.02        10.32 o                         
  -7 -12   7          1.27          6.78         5.06 o                         
  -6 -12   7         30.56         30.33         4.75 o                         
  -5 -12   7        179.84        208.34         5.13 o                         
  -4 -12   7         36.92         47.57         4.81 o                         
  -3 -12   7         13.93         24.64         4.60 o                         
  -2 -12   7         55.58         67.45         4.57 o                         
  -1 -12   7          9.75         15.37         4.20 o                         
   0 -12   7         11.97         19.34        11.10 o                         
   1 -12   7          0.48          8.36         5.78 o                         
   2 -12   7         13.01          9.19         5.95 o                         
   3 -12   7          1.13          1.72         6.12 o                         
   4 -12   7         17.04         17.06         6.75 o                         
   5 -12   7        370.32        347.92         9.85 o                         
   6 -12   7        127.52        126.61         8.53 o                         
   7 -12   7         42.43         47.91         8.50 o                         
   8 -12   7         36.87         33.93         9.14 o                         
   9 -12   7        201.85        188.28        10.19 o                         
  10 -12   7         82.19         82.56         8.76 o                         
  -8 -11   7         90.70         76.09         5.37 o                         
  -7 -11   7        579.76        544.34        15.03 o                         
  -6 -11   7        186.30        177.84         5.06 o                         
  -5 -11   7         98.57        123.33         4.89 o                         
  -4 -11   7         79.05         83.71         4.55 o                         
  -3 -11   7          5.44          9.44         4.42 o                         
  -2 -11   7          7.78         11.38         4.28 o                         
  -1 -11   7       1232.77       1241.32        22.60 o                         
   0 -11   7         32.75         19.16         5.86 o                         
   1 -11   7        556.00        562.05        18.38 o                         
   2 -11   7         45.92         37.54         6.01 o                         
   3 -11   7       1021.99        994.85        14.76 o                         
   4 -11   7        234.61        189.82         7.44 o                         
   5 -11   7          9.98         11.51         6.62 o                         
   6 -11   7       1280.09       1194.35        37.16 o                         
   7 -11   7        931.78       1010.77        13.85 o                         
   8 -11   7       1307.71       1319.58        38.36 o                         
   9 -11   7       1201.34       1122.50        36.49 o                         
  10 -11   7        208.10        199.84         9.87 o                         
  11 -11   7        502.62        469.16         9.39 o                         
  -8 -10   7          1.60          6.07         4.78 o                         
  -7 -10   7          8.02          3.70         5.03 o                         
  -6 -10   7        154.69        149.12         5.98 o                         
  -5 -10   7          0.93          3.52         4.33 o                         
  -4 -10   7          9.61         16.62         4.71 o                         
  -3 -10   7         51.18         50.49         4.55 o                         
  -2 -10   7        268.98        272.42         4.80 o                         
  -1 -10   7         22.96         17.57         4.52 o                         
   0 -10   7         29.26         30.03         5.85 o                         
   1 -10   7         37.68         45.09         5.50 o                         
   2 -10   7          0.14          4.26         6.38 o                         
   3 -10   7          2.49          5.04         5.68 o                         
   4 -10   7        257.81        290.62         7.43 o                         
   5 -10   7         62.42         56.83         6.69 o                         
   6 -10   7          7.75         10.95         6.77 o                         
   7 -10   7        545.15        568.98         9.27 o                         
   8 -10   7        393.38        374.78        11.22 o                         
   9 -10   7        307.64        309.88         8.13 o                         
  10 -10   7         19.34         14.75         6.83 o                         
  11 -10   7        132.56        124.32         7.73 o                         
  -9  -9   7         57.07         53.46         5.98 o                         
  -8  -9   7         42.37         47.99         6.19 o                         
  -7  -9   7        120.50        127.15         5.97 o                         
  -6  -9   7         48.62         64.06         4.41 o                         
  -5  -9   7         54.48         65.23         4.22 o                         
  -4  -9   7       1177.74       1138.70         7.73 o                         
  -3  -9   7        440.30        435.43         5.17 o                         
  -2  -9   7       5626.12       5508.82        39.90 o                         
  -1  -9   7        162.54        158.42         5.57 o                         
   0  -9   7         19.72         31.21         4.98 o                         
   1  -9   7       4662.99       4560.52        71.03 o                         
   2  -9   7       2158.07       2081.83        25.06 o                         
   3  -9   7        510.58        509.21        14.32 o                         
   4  -9   7        255.98        262.80        12.10 o                         
   5  -9   7        542.41        571.04        18.85 o                         
   6  -9   7         61.36         69.39         7.00 o                         
   7  -9   7         22.29         34.73         7.13 o                         
   8  -9   7        781.91        853.43         9.09 o                         
   9  -9   7          1.43          8.30         6.45 o                         
  10  -9   7        137.04        129.03         6.89 o                         
  11  -9   7        563.49        487.55        12.85 o                         
  -9  -8   7        325.14        322.70        12.57 o                         
  -8  -8   7        110.30        124.99         5.04 o                         
  -7  -8   7         37.24         40.32         4.79 o                         
  -6  -8   7        157.95        159.62         4.80 o                         
  -5  -8   7        215.19        199.27         5.00 o                         
  -4  -8   7         24.61         32.36         4.99 o                         
  -3  -8   7          0.99          3.54         4.15 o                         
  -2  -8   7         97.35        105.24         4.58 o                         
  -1  -8   7        112.75        111.43         5.58 o                         
   0  -8   7          0.50          6.55         5.28 o                         
   1  -8   7        396.98        431.49         7.52 o                         
   2  -8   7        155.42        158.36         5.88 o                         
   3  -8   7       2174.02       2141.77        76.86 o                         
   4  -8   7         57.47         54.55         6.97 o                         
   5  -8   7        503.27        446.73        14.31 o                         
   6  -8   7         21.10         18.77         6.59 o                         
   7  -8   7         96.32        118.06         6.25 o                         
   8  -8   7          1.29          6.22         6.26 o                         
   9  -8   7        118.08        109.63         6.46 o                         
  10  -8   7        246.23        240.55         8.83 o                         
  11  -8   7        641.50        540.19        18.37 o                         
 -10  -7   7          3.87          9.20         4.98 o                         
  -9  -7   7        287.79        269.98         6.22 o                         
  -8  -7   7        833.83        849.42        24.49 o                         
  -7  -7   7          9.53         13.32         4.46 o                         
  -6  -7   7          4.82         14.30         4.14 o                         
  -5  -7   7        882.32        847.23         8.45 o                         
  -4  -7   7        312.72        312.47         4.78 o                         
  -3  -7   7       1233.03       1246.99        14.44 o                         
  -2  -7   7        765.76        723.65        10.49 o                         
  -1  -7   7        205.58        248.41         7.41 o                         
   0  -7   7       3050.26       2803.73        47.66 o                         
   1  -7   7       8153.07       7801.20        98.40 o                         
   2  -7   7        234.84        245.12        13.97 o                         
   3  -7   7       2270.86       2182.56       117.21 o                         
   4  -7   7       2599.40       2431.23       101.38 o                         
   5  -7   7        407.86        378.41         7.46 o                         
   6  -7   7        515.48        524.46         7.92 o                         
   7  -7   7         57.70         44.37         5.92 o                         
   8  -7   7         61.36         51.67         6.00 o                         
   9  -7   7        130.37        141.47         6.64 o                         
  10  -7   7         34.35         35.54         6.17 o                         
  11  -7   7          0.18         -0.15         6.63 o                         
 -10  -6   7         55.87         46.26         5.59 o                         
  -9  -6   7         20.26         30.06         4.64 o                         
  -8  -6   7         40.50         43.88         4.40 o                         
  -7  -6   7        384.81        380.84        10.30 o                         
  -6  -6   7         60.32         63.31         5.42 o                         
  -5  -6   7         91.97         81.39         4.59 o                         
  -4  -6   7       1152.11       1078.46        10.62 o                         
  -3  -6   7        266.59        215.51         4.58 o                         
  -2  -6   7        393.13        413.43         7.07 o                         
  -1  -6   7        488.72        541.99         7.77 o                         
   0  -6   7       1228.94       1156.19        21.43 o                         
   1  -6   7        181.63        149.08         6.58 o                         
   2  -6   7       1541.10       1447.54        27.49 o                         
   3  -6   7        797.91        837.69        50.53 o                         
   4  -6   7        418.64        440.79         8.23 o                         
   5  -6   7       1185.75       1195.21        28.64 o                         
   6  -6   7       1626.93       1669.72        45.25 o                         
   7  -6   7        149.27        139.33         6.49 o                         
   8  -6   7         26.28         16.86         6.18 o                         
   9  -6   7         45.25         44.20         5.66 o                         
  10  -6   7         35.84         47.01         6.43 o                         
  11  -6   7          2.71          7.13         6.17 o                         
 -11  -5   7         64.60         74.07         5.40 o                         
 -10  -5   7        417.70        411.38        11.50 o                         
  -9  -5   7       1367.00       1452.48        23.49 o                         
  -8  -5   7        118.80        121.43         4.60 o                         
  -7  -5   7        269.47        267.41         5.52 o                         
  -6  -5   7       2209.11       2161.59        23.82 o                         
  -5  -5   7         35.27         42.65         4.58 o                         
  -4  -5   7       2936.66       3085.63        25.92 o                         
  -3  -5   7        637.86        617.13         9.36 o                         
  -2  -5   7         10.64         30.89         4.96 o                         
  -1  -5   7        193.28        248.54         6.34 o                         
   0  -5   7       3927.63       3764.74        43.56 o                         
   1  -5   7        877.07        909.44        10.30 o                         
   2  -5   7         68.86         85.51         7.94 o                         
   3  -5   7       3754.66       3628.21       136.27 o                         
   4  -5   7       1288.43       1317.10        21.44 o                         
   5  -5   7        476.01        507.31         9.41 o                         
   6  -5   7       2660.06       2584.32        66.93 o                         
   7  -5   7       1997.60       2055.04        37.45 o                         
   8  -5   7          2.10          8.17         6.03 o                         
   9  -5   7        652.57        722.33        34.84 o                         
  10  -5   7         90.82         93.02         8.76 o                         
  11  -5   7         10.67         17.76         6.19 o                         
 -11  -4   7          9.36         12.36         4.90 o                         
 -10  -4   7         12.60         13.26         4.72 o                         
  -9  -4   7         11.57          7.21         4.35 o                         
  -8  -4   7         69.34         72.58         4.67 o                         
  -7  -4   7        124.71        100.88         4.52 o                         
  -6  -4   7          2.82          6.38         4.50 o                         
  -5  -4   7        274.65        255.88         4.80 o                         
  -4  -4   7         65.66         55.37         4.41 o                         
  -3  -4   7        141.12        154.96         5.30 o                         
  -2  -4   7        646.52        738.94        14.97 o                         
  -1  -4   7       2205.79       2064.91        28.09 o                         
   0  -4   7        236.51        212.51         9.62 o                         
   1  -4   7       3281.60       3347.43        35.70 o                         
   2  -4   7        321.43        389.00        28.92 o                         
   3  -4   7        933.34        916.69        11.06 o                         
   4  -4   7       3112.12       3111.12        47.25 o                         
   5  -4   7       1480.82       1618.84        29.92 o                         
   6  -4   7        316.83        356.64         8.87 o                         
   7  -4   7          6.22          9.09         6.04 o                         
   8  -4   7       1721.53       1874.80        69.23 o                         
   9  -4   7        127.92        139.37         6.09 o                         
  10  -4   7         62.07         53.15         6.04 o                         
  11  -4   7         98.19         94.30         7.13 o                         
 -11  -3   7          7.35         18.90         5.01 o                         
 -10  -3   7        202.63        219.18         6.07 o                         
  -9  -3   7         41.96         49.43         4.60 o                         
  -8  -3   7          1.41          4.37         4.37 o                         
  -7  -3   7       1225.49       1195.21         6.80 o                         
  -6  -3   7       1647.82       1536.19        23.38 o                         
  -5  -3   7       1758.89       1727.71        23.78 o                         
  -4  -3   7       2361.95       2223.80        27.49 o                         
  -3  -3   7        270.40        139.35         5.24 o                         
  -2  -3   7       3485.02       3383.07        24.45 o                         
  -1  -3   7       4761.71       4346.87        80.93 o                         
   0  -3   7          2.80          6.69         5.93 o                         
   1  -3   7        447.44        417.63        10.77 o                         
   2  -3   7        866.76        937.60        11.45 o                         
   3  -3   7          8.72         10.27         6.97 o                         
   4  -3   7        321.67        295.04         7.44 o                         
   5  -3   7         77.33         98.87         7.02 o                         
   6  -3   7       1196.68       1221.90        36.35 o                         
   7  -3   7        221.96        204.24         8.66 o                         
   8  -3   7        153.44        139.95         5.63 o                         
   9  -3   7        629.96        683.25        24.32 o                         
  10  -3   7          0.57          6.13         7.89 o                         
  11  -3   7        118.62        102.79         6.78 o                         
 -12  -2   7         44.60         46.45         6.18 o                         
 -11  -2   7         93.54        111.60         5.50 o                         
 -10  -2   7         14.06         17.65         4.45 o                         
  -9  -2   7         32.41         39.22         4.83 o                         
  -8  -2   7          2.67          8.57         4.34 o                         
  -7  -2   7        194.86        183.93         5.13 o                         
  -6  -2   7          0.20          6.68         4.35 o                         
  -5  -2   7         24.33         23.10         4.38 o                         
  -4  -2   7        246.86        310.92        11.62 o                         
  -3  -2   7          0.16          6.45         4.89 o                         
  -2  -2   7         74.99         73.00         5.85 o                         
  -1  -2   7        176.80         95.58         9.52 o                         
   0  -2   7       2234.05       2894.83       109.54 o                         
   1  -2   7        939.00       1116.37        26.87 o                         
   2  -2   7        821.99        952.22        56.97 o                         
   3  -2   7       3002.69       3035.30        15.44 o                         
   4  -2   7       1466.27       1451.94        14.13 o                         
   5  -2   7        362.18        312.38         6.81 o                         
   6  -2   7         16.05         30.40         5.19 o                         
   7  -2   7       1428.25       1452.85        41.62 o                         
   8  -2   7        189.67        187.65         6.54 o                         
   9  -2   7        193.00        217.06         7.11 o                         
  10  -2   7        515.30        473.33         7.70 o                         
  11  -2   7         16.00         12.42         5.98 o                         
 -12  -1   7        218.32        202.65         7.41 o                         
 -11  -1   7        586.24        570.94        13.70 o                         
 -10  -1   7         12.56         11.29         4.64 o                         
  -9  -1   7         14.25         17.58         4.66 o                         
  -8  -1   7        339.06        325.30         5.03 o                         
  -7  -1   7        576.45        579.26         5.77 o                         
  -6  -1   7        118.68        136.49         4.49 o                         
  -5  -1   7        934.27        901.93        12.79 o                         
  -4  -1   7       1790.37       1755.63        46.18 o                         
  -3  -1   7       3526.76       3666.20        61.55 o                         
  -2  -1   7       5146.80       5101.00        50.38 o                         
  -1  -1   7       5553.66       5723.80       208.48 o                         
   0  -1   7         81.55         50.98         8.22 o                         
   1  -1   7       3454.49       3495.06        44.64 o                         
   2  -1   7        127.10         53.77         9.07 o                         
   3  -1   7       1152.32       1094.56        12.80 o                         
   4  -1   7        336.57        323.70         6.72 o                         
   5  -1   7         85.44         90.88         5.22 o                         
   6  -1   7          2.70          4.44         4.88 o                         
   7  -1   7          7.36         12.07         5.25 o                         
   8  -1   7          4.43         15.63         5.32 o                         
   9  -1   7         16.93         23.68         5.62 o                         
  10  -1   7          0.75          1.75         5.33 o                         
  11  -1   7          0.82          5.69         6.14 o                         
 -12   0   7        189.91        164.48        12.23 o                         
 -11   0   7        140.91        136.46         5.38 o                         
 -10   0   7        438.21        478.62         8.37 o                         
  -9   0   7        473.43        479.11         9.79 o                         
  -8   0   7       1046.00       1049.35        18.02 o                         
  -7   0   7        373.19        335.40         7.96 o                         
  -6   0   7        344.41        370.31         6.31 o                         
  -5   0   7        556.46        469.72         6.97 o                         
  -4   0   7        568.28        516.31         7.42 o                         
  -3   0   7         56.16         67.11         7.23 o                         
  -2   0   7        179.52        180.73         9.00 o                         
  -1   0   7       3437.69       3317.68        77.36 o                         
   0   0   7        438.76        646.92        10.05 o                         
   1   0   7         47.72         53.91         6.29 o                         
   2   0   7       7211.62       7368.29       148.86 o                         
   3   0   7       2726.53       2824.25        14.02 o                         
   4   0   7         42.60         45.47         5.12 o                         
   5   0   7        156.66        160.64         5.32 o                         
   6   0   7       1062.17       1099.92        28.41 o                         
   7   0   7         13.95          2.64         5.18 o                         
   8   0   7          1.03          4.55         5.37 o                         
   9   0   7        406.52        443.93        10.63 o                         
  10   0   7         12.64          9.21         5.88 o                         
 -12   1   7        485.54        528.60        13.56 o                         
 -11   1   7        334.25        317.93         5.46 o                         
 -10   1   7        586.25        603.57         8.05 o                         
  -9   1   7       1115.52       1113.03        18.65 o                         
  -8   1   7       3304.34       3600.10        35.21 o                         
  -7   1   7        660.04        674.17        20.62 o                         
  -6   1   7       2068.59       2149.30        21.70 o                         
  -5   1   7         27.23         20.81         5.00 o                         
  -4   1   7        840.18        795.46        19.81 o                         
  -3   1   7        138.84        119.42         8.06 o                         
  -2   1   7        351.45        360.24         8.59 o                         
  -1   1   7          8.98         10.43         6.51 o                         
   0   1   7        365.78        427.86         7.52 o                         
   1   1   7       1428.53       1274.54        35.61 o                         
   2   1   7        306.90        326.71         6.54 o                         
   3   1   7        697.57        651.19         7.01 o                         
   4   1   7       1588.77       1599.78        34.10 o                         
   5   1   7        388.32        386.32         6.93 o                         
   6   1   7        302.60        313.26         5.74 o                         
   7   1   7        367.85        379.87         8.81 o                         
   8   1   7        334.14        320.91         6.67 o                         
   9   1   7        130.02        137.95         6.47 o                         
  10   1   7          4.92          2.58         5.41 o                         
 -12   2   7          5.06          3.42         5.69 o                         
 -11   2   7          7.52          5.95         5.06 o                         
 -10   2   7          0.63          2.58         5.73 o                         
  -9   2   7          1.80          4.89         5.45 o                         
  -8   2   7        250.85        279.57         6.75 o                         
  -7   2   7        187.38        165.78         6.83 o                         
  -6   2   7         28.08         22.66         5.56 o                         
  -5   2   7        197.13        196.42         6.57 o                         
  -4   2   7        281.39        304.14         8.54 o                         
  -3   2   7         66.29         80.27         5.79 o                         
  -2   2   7         69.25         41.43         7.26 o                         
  -1   2   7         16.92          6.60         6.00 o                         
   0   2   7         59.09         68.36         6.13 o                         
   1   2   7        124.57        120.84         5.87 o                         
   2   2   7         85.15         99.77         5.30 o                         
   3   2   7        667.08        726.34        18.04 o                         
   4   2   7        576.07        579.35         7.94 o                         
   5   2   7        570.69        578.14        14.97 o
[truncated: 351,946 more chars]
